# Supplementary material for: Translation and natural selection of micropeptides from long non-canonical RNAs
Source: Nat Commun. 2022 Oct 31;13:6515. doi: 10.1038/s41467-022-34094-y (PMC9622821; doi:10.1038/s41467-022-34094-y)
Supplement: Supplementary file 4 — Supplementary Data 1 [file 41467_2022_34094_MOESM4_ESM.xlsx]

## Sheet: lncORF_table_Nat_Comms
	ORF_main_ID	redundant_orf_IDs	FBtr	start	chr	strand	Gene_name	cds_cor	sequenceNT	sequenceAA	rpkm_Early_mRNA_orf_Flybase	rpkm_Mid_mRNA_orf_Flybase	rpkm_Late_mRNA_orf_Flybase	rpkm_Early_FP_orf_T	rpkm_Early_FP_orf_B	rpkm_Mid_FP_orf_T	rpkm_Mid_FP_orf_B	rpkm_Late_FP_orf_T	rpkm_Late_FP_orf_B	rpkm_Early_mRNA_orf_T	rpkm_Early_mRNA_orf_B	rpkm_Mid_mRNA_orf_T	rpkm_Mid_mRNA_orf_B	rpkm_Late_mRNA_orf_T	rpkm_Late_mRNA_orf_B	S2_cells_control_N0537_S216_L003_001.norrna.sorted_lncr_orf_rpkm	rpkm_Egg_FP_superpool_orf	rpkm_Egg_mRNA_superpool_orf	TE_Early_FP_orf_T	TE_Early_FP_orf_B	TE_Mid_FP_orf_T	TE_Mid_FP_orf_B	TE_Late_FP_orf_T	TE_Late_FP_orf_B	TE_Egg	Status_Egg	Status_Early	Status_Mid	Status_Late	Status_Embryo	sizes_framed_Egg	sizes_framed_Early_T	sizes_framed_Early_B	sizes_framed_Mid_T	sizes_framed_Mid_B	sizes_framed_Late_T	sizes_framed_Late_B	S2_Mono_RiboSeq_rpkm	S2_Polysome_RiboSeq_rpkm
	FBtr0070634_1	FBtr0070634_1|FBtr0337066_1	FBtr0070634	184	X	-	lncRNA:roX1	3862425..3862514	atgggcgtagtttcatatacgagctgtccccttcggctttttcgacaagtggcagccctaatggccctcgttttttcgccgacaagcatt	mgvvsytscplrlfrqvaalmalvfsptsi	0.143714	1.51405	3.80171	0.137951	0.44433	1.07425	0.271015	0	0	1.12944	0.450638	4.10472	1.6423	2.23568	2.62743	2.07283	0	0.438498	0.122141	0.986003	0.261711	0.165022	0	0	0	NA	transc_only	transc_only	transc_only	transc_only	0	0	0	0	0	0	0	0	0
	FBtr0070634_10	FBtr0070634_10|FBtr0070635_9|FBtr0337066_10|FBtr0337067_7|FBtr0345714_7	FBtr0070634	1292	X	-	lncRNA:roX1	3861287..3861406	atgcatgtggcggtacgcggatgcgagcgagacaatgatactgtagacaaggagagacggctccctctctccatcactctctatcgggctggccaggcgtttgcatcgcaagcgggtgag	mhvavrgcerdndtvdkerrlplsitlyragqafasqage	126.809	90.5024	61.7518	16.2438	9.24763	6.66524	0.609783	1.20902	0.148787	41.5069	259.004	25.8597	92.133	75.4542	29.8871	11.3607	0	0	0.391351	0.0357045	0.257746	0.00661851	0.0160233	0.00497831	#NUM!	NA	ribo-only	transc_only	transc_only	ribo-only	0	0	0	0	0	0	0	0	0
	FBtr0070634_11	FBtr0070634_11|FBtr0070635_10|FBtr0337066_11|FBtr0337067_8|FBtr0345714_8	FBtr0070634	1513	X	-	lncRNA:roX1	3861084..3861185	atgggcatccctcggaaaggaaaaagttcagaccgcactcacgaataccgctccgctctggaaagaccggccaaatctgtaagaaatgctcggccaggagcg	mgiprkgkssdrtheyrsalerpaksvrnarpga	145.193	119.254	68.1	2.06927	0.980141	2.41276	0.239131	0.54707	0.175043	35.8763	304.446	49.981	110.131	26.6309	31.4906	19.1338	0	0	0.0576779	0.00321943	0.0482735	0.00217134	0.0205427	0.0055586	#NUM!	NA	transc_only	transc_only	transc_only	transc_only	0	0	0	0	0	0	0	0	0
	FBtr0070634_12	FBtr0070634_12|FBtr0070635_11|FBtr0337066_12|FBtr0337067_9|FBtr0345714_9	FBtr0070634	1598	X	-	lncRNA:roX1	3861065..3861100	atgctcggccaggagcgtagaatcgccataatgcag	mlgqerriaimq	267.846	226.351	120.171	3.79366	2.49936	3.17393	0.677537	0.310006	0.495957	38.8245	423.976	84.1467	149.449	25.1514	38.3168	39.862	0	0	0.0977132	0.00589505	0.0377189	0.00453356	0.0123256	0.0129436	#NUM!	NA	ribo-only	transc_only	transc_only	ribo-only	0	0	0	0	0	0	0	0	0
	FBtr0070634_13	FBtr0070634_13|FBtr0070635_12|FBtr0337066_13|FBtr0337067_10|FBtr0345714_10	FBtr0070634	1689	X	-	lncRNA:roX1	3860914..3861009	atgcgctctattaaagtcacaataagtgtcatcgtaacgttcaccacttttcacatttcatcaaagtccatttctggtccgtgcaaagcagtaatg	mrsikvtisvivtfttfhissksisgpckavm	81.041	65.4827	33.2487	2.58659	2.0828	1.37333	0.254076	0.348757	0	18.7946	213.631	32.3247	82.8335	35.6312	25.248	18.2369	0	0	0.137624	0.00974953	0.0424856	0.00306732	0.00978798	0	#NUM!	NA	robust	transc_only	transc_only	robust	0	1	1	0	0	0	0	0	0
	FBtr0070634_14	FBtr0070634_14|FBtr0070635_13|FBtr0337066_14|FBtr0337067_11|FBtr0345714_11	FBtr0070634	2006	X	-	lncRNA:roX1	3860642..3860692	atggttatccaccaactgaaggccatcgaatctattaagttttatccacgt	mvihqlkaiesikfypr	114.76	83.7181	44.6648	1.21722	1.3722	3.27446	0	1.09414	1.40035	43.3506	475.556	66.6413	184.034	22.6856	86.9372	30.6703	0	0	0.0280785	0.00288546	0.0491355	0	0.0482306	0.0161076	#NUM!	NA	ribo-only	transc_only	ribo-only	ribo-only	0	0	0	0	0	0	0	0	0
	FBtr0070634_15	FBtr0070634_15|FBtr0070635_14|FBtr0337066_15|FBtr0337067_12|FBtr0345714_12	FBtr0070634	2133	X	-	lncRNA:roX1	3860488..3860565	atgaatcagtctagcctattttttcttctgctttaccatttgaacaagtactcagaaatcgctcgaaaagggacattt	mnqsslfflllyhlnkyseiarkgtf	45.9331	33.6585	15.7437	0.477524	1.02538	2.59173	0	0.28616	0.228903	37.7928	248.544	110.827	87.7367	74.1644	56.8435	21.1575	0	0	0.0126353	0.00412553	0.0233852	0	0.00385845	0.0040269	#NUM!	NA	transc_only	transc_only	transc_only	transc_only	0	0	0	0	0	0	0	0	0
	FBtr0070634_16	FBtr0070634_16|FBtr0070635_15|FBtr0337066_16|FBtr0337067_13|FBtr0345714_13	FBtr0070634	2467	X	-	lncRNA:roX1	3860181..3860231	atgcgtagaagaaaacgtataaaagtgaataaatgtttgcaaacggatgtt	mrrrkrikvnkclqtdv	70.631	59.8496	29.1332	0.730331	0.196028	0.517019	0	0	0	92.1822	160.904	657.721	52.457	93.7014	121.712	13.2248	0	0	0.00792269	0.00121829	0.000786077	0	0	0	#NUM!	NA	transc_only	transc_only	transc_only	transc_only	0	0	0	0	0	0	0	0	0
	FBtr0070634_18	FBtr0070634_18|FBtr0070635_17|FBtr0337066_18|FBtr0337067_15|FBtr0345714_15	FBtr0070634	2610	X	-	lncRNA:roX1	3860044..3860088	atggctgaaaatattcgcttaaacttatggcaaagcttgttaaaa	maenirlnlwqsllk	18.5391	16.9574	5.20783	0	0.222165	0.976592	0	0.49601	0	286.878	115.363	400.621	53.2105	71.5418	100.28	22.9605	0	0	0	0.00192579	0.0024377	0	0.00693315	0	#NUM!	NA	transc_only	transc_only	transc_only	transc_only	0	0	0	0	0	0	0	0	0
	FBtr0070634_19	FBtr0070634_19|FBtr0070635_18|FBtr0337066_19|FBtr0337067_16|FBtr0345714_16	FBtr0070634	2636	X	-	lncRNA:roX1	3860027..3860062	atggcaaagcttgttaaaataaaaaataaaaaattt	maklvkiknkkf	25.8684	16.7807	5.989	0	0.277707	0.244148	0	0	0	253.418	65.3426	363.268	28.7402	69.865	59.1173	25.1131	0	0	0	0.00425001	0.000672089	0	0	0	#NUM!	NA	transc_only	transc_only	transc_only	transc_only	0	0	0	0	0	0	0	0	0
	FBtr0070634_2	FBtr0070634_2|FBtr0070635_1|FBtr0337066_2	FBtr0070634	276	X	-	lncRNA:roX1	3862171..3862422	atgcgtagtcaccgaagaaaagtgttagttaccagggcctgcccttttaaaattaaatttaaattgaaaaaaaaaatcaccaaaaaatcgaaatctctggcaagatgtagcgtcgaaagaaaattcatcaaacggcattgccatcatcgtgcagcaatcccaaagaagccatttagaatgcaggcatccaggcaaaaaccagaaaacgtgcctgtggcagctgcacttcgtggccttgacgagtccggacaa	mrshrrkvlvtracpfkikfklkkkitkkskslarcsverkfikrhchhraaipkkpfrmqasrqkpenvpvaaalrgldesgq	0.89821	7.96679	17.9112	0.147805	0.0793447	3.45295	0.096791	0.819302	0.0708509	0.7059	0.804711	17.5917	4.57498	3.79267	17.1252	9.79467	0	0.156606	0.209385	0.0986003	0.196284	0.0211566	0.216022	0.00413722	0	NA	NA	transc_only	transc_only	transc_only	0	0	0	0	0	0	0	9.58509	0
	FBtr0070634_20	FBtr0070634_20|FBtr0070635_19|FBtr0337066_20|FBtr0337067_17|FBtr0345714_17	FBtr0070634	2710	X	-	lncRNA:roX1	3859941..3859988	atgcgtatccacccgggattcaagcaaaagctattattctattggcct	mrihpgfkqkllfywp	69.1173	47.8819	24.7046	0	0	0	0	0	0	424.599	256.019	297.079	116.398	135.189	154.362	20.9276	0	0	0	0	0	0	0	0	#NUM!	NA	transc_only	transc_only	transc_only	transc_only	0	0	0	0	0	0	0	0	0
	FBtr0070634_21	FBtr0070634_21|FBtr0070635_20|FBtr0337066_21|FBtr0337067_18|FBtr0345714_18	FBtr0070634	2796	X	-	lncRNA:roX1	3859849..3859902	atgagttttgaacagagacgaaacttggagcctcgcggagccaaagttttaaat	msfeqrrnleprgakvln	79.5215	49.7114	19.4426	1.83935	0.925689	4.06913	0	0.413342	0.991913	622.133	497.705	422.786	223.353	274.803	280.26	23.3857	0	0	0.00295653	0.00185991	0.00962457	0	0.00150414	0.00353927	#NUM!	NA	transc_only	transc_only	transc_only	transc_only	0	0	0	0	0	0	0	0	0
	FBtr0070634_22	FBtr0070634_22|FBtr0070635_21|FBtr0337066_22|FBtr0337067_19|FBtr0345714_19	FBtr0070634	3044	X	-	lncRNA:roX1	3859610..3859654	atgtcctgcagaagaggaaacccattacagacttgtgctttctcc	mscrrgnplqtcafs	219.02	182.998	79.7839	3.31083	1.55516	10.5472	1.62609	2.35605	1.1903	247.347	511.625	284.047	214.156	71.5418	163.339	31.5707	0	0	0.0133854	0.00303964	0.0371319	0.00759302	0.0329325	0.00728728	#NUM!	NA	ribo-only	variable	ribo-only	variable	0	0	0	1	0	0	0	0	0
	FBtr0070634_23	FBtr0070634_23|FBtr0070635_22|FBtr0337066_23|FBtr0337067_20|FBtr0345714_20	FBtr0070634	3099	X	-	lncRNA:roX1	3859471..3859599	atgcaagcaggtgtaacaaagcctatgaaatccggtccaaccccacatcaggccatagccaagaagctccgcctaatacaagagaagattatactaaccagtttgctatctttcagatccgaccagaag	mqagvtkpmksgptphqaiakklrliqekiiltsllsfrsdqk	103.123	85.0333	41.4931	2.50237	0.542497	3.88366	0.945401	3.41728	0.692032	186.161	475.79	201.036	201.544	41.3341	201.793	13.2379	0	0	0.013442	0.0011402	0.0193182	0.00469078	0.0826745	0.00342942	#NUM!	NA	transc_only	transc_only	transc_only	transc_only	0	0	0	0	0	0	0	0	0
	FBtr0070634_24	FBtr0070634_24|FBtr0070635_23|FBtr0337066_24|FBtr0337067_21|FBtr0345714_21	FBtr0070634	3558	X	-	lncRNA:roX1	3859111..3859140	atgcattcattacggttcaagaagtataac	mhslrfkkyn	90.5396	87.3608	41.4022	0	0.333248	0.585955	0	0	0	641.239	331.67	1450.61	134.012	194.504	272.596	26.3089	0	0	0	0.00100476	0.000403938	0	0	0	#NUM!	NA	transc_only	transc_only	transc_only	transc_only	0	0	0	0	0	0	0	0	0
	FBtr0070634_25	FBtr0070634_25|FBtr0070635_24|FBtr0337066_25|FBtr0337067_22|FBtr0345714_22	FBtr0070634	3490	X	-	lncRNA:roX1	3859098..3859208	atgggaatcacatttaaacaatattttgaactgcgtaaaacgaataaatggaacggtattgaaagcctatgcattcattacggttcaagaagtataactaaaaaaaaggaa	mgitfkqyfelrktnkwngieslcihygsrsitkkke	42.4149	38.4651	16.8903	0	0.180134	0.633465	0	0	0	320.975	202.056	648.324	80.2951	84.7444	172.381	7.49837	0	0	0	0.000891503	0.000977082	0	0	0	#NUM!	NA	transc_only	transc_only	transc_only	transc_only	0	0	0	0	0	0	0	0	0
	FBtr0070634_26	FBtr0070634_26|FBtr0070635_25|FBtr0337066_26|FBtr0337067_23|FBtr0345714_23	FBtr0070634	3600	X	-	lncRNA:roX1	3859060..3859098	atgaaaaaaaaagaaaagaaaaacacatttactaacaaa	mkkkekkntftnk	129.342	86.8833	45.0677	0	0	0.225367	0	0	0	398.128	224.626	1178.37	84.1362	154.778	190.994	17.6619	0	0	0	0	0.000191254	0	0	0	#NUM!	NA	transc_only	transc_only	transc_only	transc_only	0	0	0	0	0	0	0	0	0
	FBtr0070634_3	FBtr0070634_3|FBtr0070635_2|FBtr0337066_3	FBtr0070634	555	X	-	lncRNA:roX1	3862114..3862143	atggcttataggggttggactggactcagg	mayrgwtglr	3.44913	16.3518	39.3712	0.827709	0	6.44551	1.62609	2.23204	0	8.4708	5.40766	120.679	57.6447	41.919	167.499	41.1376	0	0	0.0977132	0	0.0534105	0.0282088	0.0532466	0	#NUM!	NA	transc_only	ribo-only	transc_only	ribo-only	0	0	0	0	0	0	0	0	0
	FBtr0070634_4	FBtr0070634_4|FBtr0337066_4|FBtr0337067_1|FBtr0345714_1	FBtr0070634	657	X	-	lncRNA:roX1	3861973..3862041	atggctaagtggaaacttctcgtaagaaactcttcccggaggagtgtggaatttttgttatattttttt	makwkllvrnssrrsvefllyff	52.4867	43.9733	17.5255	44.9842	42.8876	7.6429	4.24197	0.727841	0.77628	37.5661	134.212	31.0531	54.4101	20.4127	63.4011	19.3417	0	0	1.19747	0.319551	0.246124	0.077963	0.0356562	0.0122439	#NUM!	NA	robust	ribo-only	transc_only	robust	0	4	2	0	0	1	0	0	0
	FBtr0070634_5	FBtr0070634_5|FBtr0070635_4|FBtr0337066_5|FBtr0337067_2|FBtr0345714_2	FBtr0070634	938	X	-	lncRNA:roX1	3861662..3861760	atgaacacaagaaacactcaaaaagtaagagattcttcgcctgagctgcaattcttaagggtggcgtcttcgaggcatcgaagacgcggctatccgaag	mntrntqkvrdsspelqflrvassrhrrrgypk	100.142	86.6221	45.8762	8.15168	2.22165	2.13075	0	0.0563648	0.180348	12.5779	50.3896	13.4336	17.0202	11.1784	10.7486	8.84212	0	0	0.648098	0.0440895	0.158613	0	0.00504229	0.0167787	#NUM!	NA	variable	transc_only	transc_only	variable	0	0	1	0	0	0	0	0	0
	FBtr0070634_6	FBtr0070634_6|FBtr0070635_5|FBtr0337066_6|FBtr0337067_3|FBtr0345714_3	FBtr0070634	1131	X	-	lncRNA:roX1	3861523..3861567	atggcccataaagccggacagggttttcctgtccgaaaagtaatg	mahkagqgfpvrkvm	152.624	109.92	64.8895	0.551806	1.55516	0.195318	0	0.124002	0	40.6598	191.972	39.4053	59.7797	59.2456	16.2025	22.9605	0	0	0.0135713	0.00810096	0.00495665	0	0.00209303	0	#NUM!	NA	transc_only	transc_only	transc_only	transc_only	0	0	0	0	0	0	0	0	0
	FBtr0070634_7	FBtr0070634_7|FBtr0070635_6|FBtr0337066_7|FBtr0337067_4|FBtr0345714_4	FBtr0070634	1193	X	-	lncRNA:roX1	3861473..3861505	atggaaaattctggccggaacgaaagagacaaa	mensgrnerdk	295.723	227.658	124.704	26.7124	46.0488	13.0508	0	0.338189	0	65.4562	390.007	38.0619	85.101	35.0595	27.4686	36.0932	0	0	0.408096	0.118072	0.342884	0	0.00964612	0	#NUM!	NA	variable	transc_only	transc_only	variable	0	0	1	1	0	0	0	0	0
	FBtr0070634_8	FBtr0070634_8|FBtr0070635_7|FBtr0337066_8|FBtr0337067_5|FBtr0345714_5	FBtr0070634	1225	X	-	lncRNA:roX1	3861372..3861473	atgaacccaaagcgtccgcttgtcgccacttgcgtttcgagaagacgcgtacgcatacctctatcggatgcatgtggcggtacgcggatgcgagcgagacaa	mnpkrplvatcvsrrrvriplsdacggtrmrarq	184.566	145.215	85.4237	23.7358	23.8174	9.30635	0.717392	1.03943	0.175043	42.354	282.179	39.8399	89.9883	68.5499	28.0131	15.4758	0	0	0.560414	0.0844053	0.233594	0.00797206	0.0151631	0.00624863	#NUM!	NA	robust	transc_only	transc_only	robust	0	4	2	0	0	0	0	0	0
	FBtr0070634_9	FBtr0070634_9|FBtr0070635_8|FBtr0337066_9|FBtr0337067_6|FBtr0345714_6	FBtr0070634	1296	X	-	lncRNA:roX1	3861364..3861402	atgtggcggtacgcggatgcgagcgagacaatgatactg	mwryadasetmil	224.359	151.172	106.24	46.1607	26.9162	17.804	1.87626	2.43236	0.457806	84.708	591.029	64.4125	209.583	170.256	65.6859	27.5968	0	0	0.544939	0.0455412	0.276406	0.00895235	0.0142865	0.00696963	#NUM!	NA	variable	ribo-only	transc_only	variable	0	1	0	0	0	0	0	0	0
	FBtr0070635_3	FBtr0070635_3	FBtr0070635	385	X	-	lncRNA:roX1	3861909..3861950, 3862021..3862041	atggctaagtggaaacttctcgtgaaattagctagagtgtgtactgctactgatagggtgacc	makwkllvklarvctatdrvt	97.8279	85.9404	38.0915	26.2108	24.5969	9.34738	2.71015	0.885732	0.566808	48.4046	125.535	39.8744	51.3805	25.5506	64.7475	38.7231	0	0	0.541494	0.195936	0.234421	0.0527466	0.0346657	0.00875412	#NUM!	NA	ribo-only	ribo-only	transc_only	ribo-only	0	0	0	0	0	0	0	0	0
	FBtr0071016_1	FBtr0071016_1	FBtr0071016	83	X	-	lncRNA:CR32730	7148389..7148454	atggcagggcataaaataaatgtaataaaagataaatacaaatgcaccactgctcaacaagtgttg	maghkinvikdkykcttaqqvl	0	0.206462	0.142032	0	0	0	0	0	0	0	0.204836	0	0	0	0	0	0	0	#NUM!	0	#NUM!	#NUM!	#NUM!	#NUM!	#NUM!	NA	NA	NA	NA	NA	0	0	0	0	0	0	0	0	0
	FBtr0071016_10	FBtr0071016_10	FBtr0071016	1445	X	-	lncRNA:CR32730	7145949..7146011	atgccactagtttgggttaacagttgcacaagacatacagatttttatcggtgcacccacatt	mplvwvnsctrhtdfyrcthi	0	0.216293	0	0	0	0	0	0	0	0.806743	0	0	0	0	0	0	0	0	0	#NUM!	#NUM!	#NUM!	#NUM!	#NUM!	#NUM!	NA	NA	NA	NA	NA	0	0	0	0	0	0	0	0	0
	FBtr0071016_11	FBtr0071016_11	FBtr0071016	1609	X	-	lncRNA:CR32730	7145734..7145847	atgccacggctcttttttatcgtggcttcatttcctatccagtggcattcgcagctaacaaattttaaatttgaccatttttcaaaaaaatttgtcataaaaatctcaaaaaat	mprlffivasfpiqwhsqltnfkfdhfskkfvikiskn	0	0	0	0	0	0	0	0	0	0	0	0	0	0	0	0	0	0	#NUM!	#NUM!	#NUM!	#NUM!	#NUM!	#NUM!	#NUM!	NA	NA	NA	NA	NA	0	0	0	0	0	0	0	0	0
	FBtr0071016_2	FBtr0071016_2	FBtr0071016	124	X	-	lncRNA:CR32730	7148309..7148413	atgcaccactgctcaacaagtgttgtaaacgcccaccgagcagcgccaataatccaatcgaaggaagtcagaaggcaggacctcttctgccatgaaaatccctct	mhhcstsvvnahraapiiqskevrrqdlfchenps	0	0.346069	0.089277	0	0	0.0837079	0.464597	0	0	0	0.128754	0	0.140768	0	0	0	0	0	#NUM!	0	#NUM!	3.30043	#NUM!	#NUM!	#NUM!	NA	NA	NA	NA	NA	0	0	0	0	0	0	0	0	0
	FBtr0071016_3	FBtr0071016_3	FBtr0071016	215	X	-	lncRNA:CR32730	7148203..7148322	atgaaaatccctcttgatgaccaaacacgtgcccctcgccaaaaggtccagtcccaggaggtcctgcgtgtgtgcccaagtgccaagtggcgaaggtcactgcccagccaatttctgggt	mkiplddqtraprqkvqsqevlrvcpsakwrrslpsqflg	0.0538926	0.340662	0.0390587	0	0	0.146489	0.406522	0	0	0	0.11266	0	0.123172	0	0	0	0	0	#NUM!	0	#NUM!	3.30043	#NUM!	#NUM!	#NUM!	NA	NA	NA	NA	NA	0	0	0	0	0	0	0	0	0
	FBtr0071016_4	FBtr0071016_4	FBtr0071016	231	X	-	lncRNA:CR32730	7148169..7148306	atgaccaaacacgtgcccctcgccaaaaggtccagtcccaggaggtcctgcgtgtgtgcccaagtgccaagtggcgaaggtcactgcccagccaatttctgggttaatttcgtgaaaaatgaaaaattaattgagaaa	mtkhvplakrssprrscvcaqvpsgeghcpanfwvnfvknekliek	0.0468631	0.362056	0.0679282	0	0	0.127382	0.353498	0	0	0	0.19593	0	0	0	0	0	0	0	#NUM!	0	#NUM!	#NUM!	#NUM!	#NUM!	#NUM!	NA	NA	NA	NA	NA	0	0	0	0	0	0	0	0	0
	FBtr0071016_5	FBtr0071016_5	FBtr0071016	371	X	-	lncRNA:CR32730	7148125..7148166	atgttgacaggcgctgaccaacacgaccaccaccaccaccgt	mltgadqhdhhhhr	0.153979	1.29776	0.223193	0	0	0	0	0	0	0	0.321884	0	2.11153	0	0	0	0	0	#NUM!	0	#NUM!	0	#NUM!	#NUM!	#NUM!	NA	NA	transc_only	NA	transc_only	0	0	0	0	0	0	0	0	0
	FBtr0071016_6	FBtr0071016_6	FBtr0071016	464	X	-	lncRNA:CR32730	7147936..7148073	atgggctgtctaatccctattgcactttgccgctccggcaaacaggcactcaatcgtcttgaggacacgtgctgctcccgtcttgctcctgaccaatggtcaaaagttaagtcgccgccaaggcaatgtcggccattt	mgclipialcrsgkqalnrledtccsrlapdqwskvkspprqcrpf	0.0468631	0.493712	0.0339641	0	0	0.191072	0.176749	0	0	0.184148	0.391859	0.535398	0.428426	0	0	0	0	0	0	0	0.356879	0.412554	#NUM!	#NUM!	#NUM!	NA	NA	NA	NA	NA	0	0	0	0	0	0	0	0	0
	FBtr0071016_7	FBtr0071016_7	FBtr0071016	978	X	-	lncRNA:CR32730	7146380..7146478	atgaattgtctactttgtgaaattgtacattttttactctatatcaaatcacattttcatattttatcacattacctaaaacgtactgtttatttcgta	mncllceivhfllyikshfhilshylkrtvyfv	0	0.137641	0.0473439	0	0	0	0	0	0	0	0.136557	0	0.1493	0	0	0	0	0	#NUM!	0	#NUM!	0	#NUM!	#NUM!	#NUM!	NA	NA	NA	NA	NA	0	0	0	0	0	0	0	0	0
	FBtr0071016_8	FBtr0071016_8	FBtr0071016	1234	X	-	lncRNA:CR32730	7146178..7146222	atgggaattacttctaagcgaagacagcgacaacaacaacatcta	mgitskrrqrqqqhl	0	0.201874	0.104157	0	0.222165	0.195318	0.54203	0.124002	0	0	0	1.64189	0.65692	0	0	0	0	0.876996	#NUM!	#NUM!	0.11896	0.825108	#NUM!	#NUM!	0	NA	NA	transc_only	NA	transc_only	0	0	0	0	0	0	0	0	0
	FBtr0071016_9	FBtr0071016_9	FBtr0071016	1362	X	-	lncRNA:CR32730	7146041..7146094	atgtattttcaaacttttcaaacacacggaataggcaaaaacaatgtaaatatg	myfqtfqthgigknnvnm	0	0.084114	0	0	0	0.162765	0	0	0	0	0.250355	0	0.273717	0	0	0	0	0	#NUM!	0	#NUM!	0	#NUM!	#NUM!	#NUM!	NA	NA	NA	NA	NA	0	0	0	0	0	0	0	0	0
	FBtr0073162_1	FBtr0073162_1	FBtr0073162	22	3L	+	asRNA:Eig63F-2	3934739..3934855	atgacagggaacaagagcatccagggatcgccgtttccatcaagatcgcttcagttcggatggcttctaagcagagacaaccggaattggactgtttacgagctcattatcagctca	mtgnksiqgspfpsrslqfgwllsrdnrnwtvyeliiss	0	0.0388218	0.0801204	0	0	0.525857	0	0	0	0	0	0	0	0	0	0	0	0	#NUM!	#NUM!	#NUM!	#NUM!	#NUM!	#NUM!	#NUM!	NA	NA	NA	NA	NA	0	0	0	0	0	0	0	0	0
	FBtr0073162_10	FBtr0073162_10	FBtr0073162	850	3L	+	asRNA:Eig63F-2	3935567..3935695	atggattcgaattcgaatcccgagagattgggacacgcgaccaatgggactctttttttagaacggatggtgctgtggccgccgcgccgacactttttgtactgcgttgtctgcagcgatctgcgcctg	mdsnsnperlghatngtlflermvlwpprrhflycvvcsdlrl	0.0501326	0.070421	0.944676	0	0	0.272537	0	0.692107	0.415219	0	0.1048	0	0.343737	0.389944	0.763789	0	0	0	#NUM!	0	#NUM!	0	1.77489	0.543631	#NUM!	NA	NA	NA	NA	NA	0	0	0	0	0	0	0	0	0
	FBtr0073162_11	FBtr0073162_11	FBtr0073162	996	3L	+	asRNA:Eig63F-2	3935713..3935805	atgtgtccactaactaacgagacgcgaccaagcccaaaacgatcatcgtttgcgtacactgcaaggaattttcagacgaaaatgatttcaata	mcpltnetrpspkrssfaytarnfqtkmisi	0.0695388	0.0976807	0.251992	0	0	0	0	0	0.191983	0	0	0	0.317864	0	0.21189	0	0	0	#NUM!	#NUM!	#NUM!	0	#NUM!	0.906052	#NUM!	NA	NA	NA	NA	NA	0	0	0	0	0	0	0	0	0
	FBtr0073162_2	FBtr0073162_2	FBtr0073162	224	3L	+	asRNA:Eig63F-2	3934941..3934985	atggaaaaaggaaaacggggtaataagcctttggccaaaaccgtg	mekgkrgnkplaktv	0	0.30281	0	0	0	0	0	0	0	0	0	0	0	0	0	0	0	0	#NUM!	#NUM!	#NUM!	#NUM!	#NUM!	#NUM!	#NUM!	NA	NA	NA	NA	NA	0	0	0	0	0	0	0	0	0
	FBtr0073162_4	FBtr0073162_4	FBtr0073162	290	3L	+	asRNA:Eig63F-2	3935007..3935048	atggtgagaaatcggcgagttgctctttatagatttccaatg	mvrnrrvalyrfpm	0	0.216293	0	0	0	0	0	0	0	0	0	0	0	0	0	0	0	0	#NUM!	#NUM!	#NUM!	#NUM!	#NUM!	#NUM!	#NUM!	NA	NA	NA	NA	NA	0	0	0	0	0	0	0	0	0
	FBtr0073162_5	FBtr0073162_5	FBtr0073162	384	3L	+	asRNA:Eig63F-2	3935101..3935130	atgtttgtagtacatcgcgtatgcatgtta	mfvvhrvcml	0	0	0.156235	0	0	0.878933	0	0	0	0	0	0	0	0	0	0.956689	0	0	#NUM!	#NUM!	#NUM!	#NUM!	#NUM!	#NUM!	#NUM!	NA	NA	NA	NA	NA	0	0	0	0	0	0	0	0	0
	FBtr0073162_6	FBtr0073162_6	FBtr0073162	344	3L	+	asRNA:Eig63F-2	3935061..3935186	atgtttatttttaaaccatatatgtacagatataatatagatgtttgtagtacatcgcgtatgcatgttatgatcgtgccagataaatattatgaaactttgctgggagcccagtggcggatcccg	mfifkpymyrynidvcstsrmhvmivpdkyyetllgaqwrip	0	0	0.0743975	0	0	0.20927	0	0	0	0	0	0	0	0	0	0.341674	0	0	#NUM!	#NUM!	#NUM!	#NUM!	#NUM!	#NUM!	#NUM!	NA	NA	NA	NA	NA	0	0	0	0	0	0	0	0	0
	FBtr0073162_7	FBtr0073162_7	FBtr0073162	435	3L	+	asRNA:Eig63F-2	3935152..3935214	atgaaactttgctgggagcccagtggcggatcccgtgatttgccctggactttaacggggtgt	mklcwepsggsrdlpwtltgc	0	0	0.148795	0	0	0.139513	0	0	0	0	0	0	0	0	0	0.455566	0	0	#NUM!	#NUM!	#NUM!	#NUM!	#NUM!	#NUM!	#NUM!	NA	NA	NA	NA	NA	0	0	0	0	0	0	0	0	0
	FBtr0073162_8	FBtr0073162_8	FBtr0073162	500	3L	+	asRNA:Eig63F-2	3935217..3935249	atgactctgggaacggcgtttagcaacttaagt	mtlgtafsnls	0	0.275282	0.710158	0	0	0	0	0	0	0	0	0	0	0	0	0.869717	0	0	#NUM!	#NUM!	#NUM!	#NUM!	#NUM!	#NUM!	#NUM!	NA	NA	NA	NA	NA	0	0	0	0	0	0	0	0	0
	FBtr0073162_9	FBtr0073162_9	FBtr0073162	839	3L	+	asRNA:Eig63F-2	3935556..3935624	atggatttgcgatggattcgaattcgaatcccgagagattgggacacgcgaccaatgggactctttttt	mdlrwiririprdwdtrpmglff	0	0.197485	2.03785	0	0	0	0	0.970454	0.51752	0	0.19593	0	0.214213	0	0.856772	0	0	0	#NUM!	0	#NUM!	0	#NUM!	0.604034	#NUM!	NA	NA	NA	NA	NA	0	0	0	0	0	0	0	0	0
	FBtr0073514_1	FBtr0073514_1|FBtr0073515_2|FBtr0308845_1|FBtr0308846_1|FBtr0343985_1|FBtr0343986_1	FBtr0073514	70	X	+	lncRNA:roX2	11579679..11579711	atggccatcgaaagggtaaattggtgttacata	maiervnwcyi	1.76376	16.3793	13.0669	3.00985	1.21181	15.9806	1.47826	1.18366	1.08209	6.93065	2.04836	33.5841	8.0622	89.9354	12.54	560.098	0	0	0.434281	0.591602	0.475839	0.183357	0.0131612	0.0862906	#NUM!	NA	ribo-only	variable	ribo-only	variable	0	0	0	2	0	0	0	2744.82	239.053
	FBtr0073514_2	FBtr0073514_2|FBtr0073515_3|FBtr0308845_2|FBtr0308846_2|FBtr0343985_2|FBtr0343986_2	FBtr0073514	198	X	+	lncRNA:roX2	11579807..11579884	atgtttaagttgaattgtcttacggacagtgagatgagtacgactatttggaaatcacaaacgaattgttttcatggt	mfklncltdsemsttiwksqtncfhg	1.74115	9.72487	11.4773	2.22845	6.0241	7.54981	10.6321	1.14464	2.28903	2.2806	2.77316	115.564	10.9908	36.1149	29.0534	469.513	0	0	0.977132	2.17229	0.0653303	0.967368	0.0316944	0.0787871	#NUM!	NA	ribo-only	robust	ribo-only	robust	0	0	0	1	1	0	0	229.157	286.253
	FBtr0073514_3	FBtr0073514_3|FBtr0073515_4|FBtr0308845_3|FBtr0308846_3|FBtr0343985_3|FBtr0343986_3	FBtr0073514	271	X	+	lncRNA:roX2	11579880..11580014	atggttgacgcgcttgtcaagctacaaaacaaaatgaatgatatacaatatacaatatacaatatgcaatacaatacaatacaagacaaaaaaatgtgtcttggaacgcaacattgtacaagtcgcaatgcaaac	mvdalvklqnkmndiqytiynmqyntiqdkkmclgtqhctsrnan	1.38923	5.21507	7.39512	0.459838	0.666496	4.94807	0.180677	1.65337	0.132255	3.01184	2.70383	117.121	9.85379	32.4174	39.5575	152.326	0	0	0.152677	0.246501	0.0422474	0.0183357	0.0510025	0.00334336	#NUM!	NA	transc_only	transc_only	transc_only	NA	0	0	0	2	0	0	0	0	3.58627
	FBtr0073514_4	FBtr0073514_4|FBtr0073515_5|FBtr0308845_4|FBtr0308846_4|FBtr0343985_4|FBtr0343986_4	FBtr0073514	308	X	+	lncRNA:roX2	11579917..11580033	atgatatacaatatacaatatacaatatgcaatacaatacaatacaagacaaaaaaatgtgtcttggaacgcaacattgtacaagtcgcaatgcaaactgaagtcttaaaagacgtg	miyniqyticntiqyktkkcvlernivqvamqtevlkdv	1.32659	4.46451	6.89036	4.98748	5.38323	21.7855	4.79488	2.0985	1.22082	3.6924	2.77316	129.457	10.3591	43.4238	39.7484	131.606	0	0	1.35074	1.94119	0.168284	0.462865	0.0483261	0.0307136	#NUM!	NA	ribo-only	ribo-only	ribo-only	ribo-only	0	0	0	0	0	0	0	26.8383	4.86824
	FBtr0073514_5	FBtr0073514_5|FBtr0073515_6|FBtr0308845_5|FBtr0308846_5	FBtr0073514	429	X	+	lncRNA:roX2	11580038..11580091	atgttgcaaattaagcaaatatatatgcatatatgggtaacgttttacgcgcct	mlqikqiymhiwvtfyap	2.03594	4.71038	5.72861	10.5763	10.9231	36.1339	10.3889	0.723348	2.31446	2.8236	2.00284	80.7261	7.11663	50.3028	17.8812	65.108	0	0	3.74567	5.45383	0.447611	1.45981	0.0143799	0.129436	#NUM!	NA	robust	variable	transc_only	robust	0	1	2	0	1	0	0	58.1496	2.63697
	FBtr0073514_6	FBtr0073514_6|FBtr0073515_7	FBtr0073514	461	X	+	lncRNA:roX2	11580070..11580111	atgggtaacgttttacgcgccttaaccagtcaaaatacaaaa	mgnvlraltsqntk	1.84775	6.05621	2.78991	0.29561	0	0	0	0.26572	0	3.02529	1.28754	42.22	2.81537	22.756	6.0994	55.0096	0	0	0.0977132	0	0	0	0.0116769	0	#NUM!	NA	transc_only	transc_only	transc_only	transc_only	0	0	0	0	0	0	0	0	0
	FBtr0073515_1	FBtr0073515_1	FBtr0073515	568	X	+	lncRNA:roX2	11579632..11579670	atgacaatcctaattccatcctcttctctttcgtttagg	mtilipssslsfr	0.331647	1.97991	1.32199	0.955048	1.02538	11.7191	0.625419	0.715399	0.915612	1.3032	1.03993	0	4.54791	1.28982	4.04221	41.5792	0	0	0.732849	0.986003	#NUM!	0.137518	0.554652	0.226513	#NUM!	NA	transc_only	transc_only	transc_only	transc_only	0	0	0	0	0	0	0	2246.16	192.052
	FBtr0073515_10	FBtr0073515_10	FBtr0073515	1210	X	+	lncRNA:roX2	11580274..11580393	atggcaatactaattaactgcaaatacatttccgccattttgttggcgctaaaagtaacggaaattcgagatgcttttagggctgccaccttggtttccagggtgaccagaactgacact	mailinckyisaillalkvteirdafraatlvsrvtrtdt	1.18564	1.51405	0.624939	0.103464	0.249936	0.6592	0.406522	0.186004	0.148787	12.7062	2.02787	26.4754	9.85379	19.7019	8.86759	2.98965	0	0	0.00814276	0.12325	0.0248985	0.0412554	0.00944088	0.0167787	#NUM!	NA	transc_only	transc_only	transc_only	transc_only	0	0	0	0	0	0	0	0	0
	FBtr0073515_8	FBtr0073515_8	FBtr0073515	1131	X	+	lncRNA:roX2	11580195..11580287	atgacaatagagaggcgatctctctcgtatacgagtcttgaaaagaaagagaaggcgaacggtgctggcttagagagagatggcaatactaat	mtierrslsytslekkekangaglerdgntn	2.64248	4.49331	1.86474	0.267003	0.429997	1.22862	0	0.120002	0	5.73828	2.03514	7.94462	2.06612	3.78623	3.17835	7.56093	0	0	0.0465301	0.211286	0.154648	0	0.0316944	0	#NUM!	NA	transc_only	transc_only	transc_only	transc_only	0	0	0	0	0	0	0	0	0
	FBtr0073515_9	FBtr0073515_9	FBtr0073515	1280	X	+	lncRNA:roX2	11580344..11580376	atgcttttagggctgccaccttggtttccaggg	mllglppwfpg	0.391946	0.688205	0.568127	0.376231	0.302953	1.8644	1.47826	0.676377	0.541044	34.6533	6.55474	76.1239	30.0093	64.0218	25.6772	3.04401	0	0	0.010857	0.0462189	0.0244917	0.0492602	0.0105648	0.021071	#NUM!	NA	transc_only	ribo-only	transc_only	ribo-only	0	0	0	0	0	0	0	0	0
	FBtr0073593_1	FBtr0073593_1	FBtr0073593	150	X	-	lncRNA:CR32661	11918387..11918431	atgcatgtcaatcgaataatcatactgccattcaagtcaatcgaa	mhvnriiilpfksie	0	0.30281	0.31247	0	0	0.195318	0	0	0	0	0	0	0	0	0	0	0	0	#NUM!	#NUM!	#NUM!	#NUM!	#NUM!	#NUM!	#NUM!	NA	NA	NA	NA	NA	0	0	0	0	0	0	0	0	0
	FBtr0073593_2	FBtr0073593_2	FBtr0073593	208	X	-	lncRNA:CR32661	11918250..11918253, 11918318..11918373	atgccattcaaacaaagacatacatacaagattcattcacgaacagagtgcagttggtgc	mpfkqrhtykihsrtecswc	0	0.227108	0.31247	0.206927	0	0.146489	0	0	0	0	0	0	0	0	0	0	0	0	#NUM!	#NUM!	#NUM!	#NUM!	#NUM!	#NUM!	#NUM!	NA	NA	NA	NA	NA	0	0	0	0	0	0	0	0	0
	FBtr0073593_3	FBtr0073593_3	FBtr0073593	559	X	-	lncRNA:CR32661	11917827..11917901	atggtacgggttccattggacgagaggattgcatcgttttgcccgatattaacatttcgcttgtccttttctgta	mvrvplderiasfcpiltfrlsfsv	0	0	0.0624939	0	0	0.234382	0	0.223204	0.238059	0	0	0.985133	0	0.670704	1.31372	0	0	0	#NUM!	#NUM!	0.237919	#NUM!	0.332791	0.18121	#NUM!	NA	NA	NA	transc_only	transc_only	0	0	0	0	0	0	0	0	0
	FBtr0073625_1	FBtr0073625_1	FBtr0073625	118	X	+	lncRNA:CR32657	12087402..12087439, 12087498..12087501	atggcaagtggttttatagctccggcaacacgaaaaaacacc	masgfiapatrknt	0.307958	0.540733	0.334789	0	0.238034	0	0	0.13286	0	1.21011	1.28754	1.75917	0.351921	0	0	0	0	0	0	0.184875	0	0	#NUM!	#NUM!	#NUM!	NA	transc_only	transc_only	NA	transc_only	0	0	0	0	0	0	0	0	0
	FBtr0073625_2	FBtr0073625_2	FBtr0073625	295	X	+	lncRNA:CR32657	12087637..12087672	atgggtttatatggcttaatgtgcgcttatatggat	mglyglmcaymd	0	0	0	0.344879	0	0	0	0	0	3.5295	2.25319	0	1.23172	0	1.09476	0	0	0	0.0977132	0	#NUM!	0	#NUM!	0	#NUM!	NA	transc_only	transc_only	transc_only	transc_only	0	0	0	0	0	0	0	0	0
	FBtr0073626_1	FBtr0073626_1|FBtr0073628_1	FBtr0073626	195	X	+	lncRNA:CR32658	12091458..12091493	atgcagttcaaatatacaccaactgagtgcagttgg	mqfkytptecsw	0	1.13554	0.781174	0	0.277707	0	0	0.310006	0	0.7059	0	0	0	0	0	0	0	0	0	#NUM!	#NUM!	#NUM!	#NUM!	#NUM!	#NUM!	NA	NA	NA	NA	NA	0	0	0	0	0	0	0	0	0
	FBtr0073626_2	FBtr0073626_2|FBtr0073627_2|FBtr0073628_2	FBtr0073626	390	X	+	lncRNA:CR32658	12091704..12091742, 12091806..12091910	atggcaacggttgccaagcaaccgctttacacaaaaagactgagaaacgcacacttgatgtttggccaacgggattactatggtatccggcttttcaaaacgatggtaccggtcccattggacaagaggatcgcatcgtggcgc	matvakqplytkrlrnahlmfgqrdyygirlfktmvpvpldkriaswr	0.0449105	0.820111	1.17176	10.3464	3.47133	80.6909	7.79168	4.49509	1.48787	4.41187	3.37979	9.23562	7.2877	3.84258	1.5053	0	0	0	2.34512	1.02709	8.73693	1.06915	1.16981	0.98842	#NUM!	NA	robust	variable	variable	robust	0	2	3	6	0	3	0	0	0
	FBtr0073626_3	FBtr0073626_3|FBtr0073627_3|FBtr0073628_3	FBtr0073626	469	X	+	lncRNA:CR32658	12091846..12091914	atggtatccggcttttcaaaacgatggtaccggtcccattggacaagaggatcgcatcgtggcgctaat	mvsgfskrwyrshwtrgshrgan	0.0937263	1.38239	1.49442	0.719747	2.17336	3.31192	4.94897	1.1322	1.03504	6.99762	1.76337	6.42478	6.6406	2.18708	0.856772	0	0	0	0.102856	1.2325	0.515492	0.745259	0.517675	1.20807	#NUM!	NA	transc_only	ribo-only	ribo-only	ribo-only	0	0	0	0	0	0	0	0	0
	FBtr0073626_4	FBtr0073626_4|FBtr0073627_4|FBtr0073628_4	FBtr0073626	716	X	+	lncRNA:CR32658	12092165..12092215	atggtaccagtcccccgatggacgagtggattgcatcggtttggccgttat	mvpvprwtsglhrfgry	0	0.178124	0.0919028	0.730331	0.196028	1.20638	0	0.437656	0.350087	37.8695	8.21752	14.4872	16.8094	17.7539	7.72775	0.281379	0	0	0.0192855	0.0238549	0.0832718	0	0.0246512	0.0453026	#NUM!	NA	transc_only	transc_only	transc_only	transc_only	0	0	0	0	0	0	0	0	0
	FBtr0073626_5	FBtr0073626_5|FBtr0073627_5|FBtr0073628_5	FBtr0073626	733	X	+	lncRNA:CR32658	12092182..12092241	atggacgagtggattgcatcggtttggccgttattagcatttcgttcgttcgttcgtgtc	mdewiasvwpllafrsfvrv	0	0.151405	0.0781174	0.413854	0.166624	1.46489	2.03261	0.558011	0.892722	32.6126	7.88617	12.3142	16.5051	16.7676	8.21073	0.239172	0	0	0.01269	0.0211286	0.11896	0.12315	0.0332791	0.108726	#NUM!	NA	transc_only	ribo-only	transc_only	ribo-only	0	0	0	0	0	0	0	0	0
	FBtr0073627_1	FBtr0073627_1	FBtr0073627	195	X	+	lncRNA:CR32658	12091458..12091490	atgcagttcaaatatacaccaactgagtgcagt	mqfkytptecs	0	1.23877	0.85219	0	0.302953	0	0	0.338189	0	0.770073	0	0	0	0	0	0	0	0	0	#NUM!	#NUM!	#NUM!	#NUM!	#NUM!	#NUM!	NA	NA	NA	NA	NA	0	0	0	0	0	0	0	0	0
	FBtr0076899_1	FBtr0076899_1	FBtr0076899	185	3L	+	lncRNA:CR32385	6976506..6976535	atgcagtttttactgcaccaaccaattcgt	mqfllhqpir	0.431141	0.454215	0	0	0	0	0	0	0	0	0	0	0	0	0	49.2695	0	0	#NUM!	#NUM!	#NUM!	#NUM!	#NUM!	#NUM!	#NUM!	NA	NA	NA	NA	NA	0	0	0	0	0	0	0	0	0
	FBtr0076899_10	FBtr0076899_10	FBtr0076899	1253	3L	+	lncRNA:CR32385	6977903..6977935	atgcaactggtgcaagctgttttcttggctatg	mqlvqavflam	0.391946	1.10113	0.284063	0	0	0.266343	0	0	0	0	0	0	0.4479	1.52433	0	51.7482	0	0	#NUM!	#NUM!	#NUM!	0	0	#NUM!	#NUM!	NA	NA	NA	transc_only	transc_only	0	0	0	0	0	0	0	0	0
	FBtr0076899_11	FBtr0076899_11	FBtr0076899	1370	3L	+	lncRNA:CR32385	6978020..6978055	atggggatgaaaatggtagaattttcctgcaccttt	mgmkmvefsctf	1.07785	0.630855	0.260391	0	0	0	0	0	0	0.7059	0	0	0	0	0	66.171	0	0	0	#NUM!	#NUM!	#NUM!	#NUM!	#NUM!	#NUM!	NA	NA	NA	NA	NA	0	0	0	0	0	0	0	0	0
	FBtr0076899_12	FBtr0076899_12	FBtr0076899	1547	3L	+	lncRNA:CR32385	6978197..6978232	atgttttacagtgtaaatgaaaactacactatgttc	mfysvnenytmf	0.359284	0.126171	0	0	0	0	0	0	0	0	0	0	0	0	0	4.38482	0	0	#NUM!	#NUM!	#NUM!	#NUM!	#NUM!	#NUM!	#NUM!	NA	NA	NA	NA	NA	0	0	0	0	0	0	0	0	0
	FBtr0076899_13	FBtr0076899_13	FBtr0076899	1563	3L	+	lncRNA:CR32385	6978213..6978296	atgaaaactacactatgttctaggttccaaaaaaatcatttactaatgtgcatcatttttttttttagaaaaatccttttgaaa	mkttlcsrfqknhllmciifffrkillk	0.230968	0.0540733	0	0	0	0	0	0	0	0	0	0	0	0	0	1.19586	0	0	#NUM!	#NUM!	#NUM!	#NUM!	#NUM!	#NUM!	#NUM!	NA	NA	NA	NA	NA	0	0	0	0	0	0	0	0	0
	FBtr0076899_14	FBtr0076899_14	FBtr0076899	1842	3L	+	lncRNA:CR32385	6978492..6978563	atgaatggcaatgaaatgaaaagtacacacgcagacggtgaaatatatcatcgttcccatatgccgtgcata	mngnemksthadgeiyhrshmpci	0.449105	0.252342	0.390587	0	0	0	0	0	0	0	0	0	0	0	0	26.9069	0	0	#NUM!	#NUM!	#NUM!	#NUM!	#NUM!	#NUM!	#NUM!	NA	NA	NA	NA	NA	0	0	0	0	0	0	0	0	0
	FBtr0076899_15	FBtr0076899_15	FBtr0076899	2025	3L	+	lncRNA:CR32385	6978675..6978734	atgtatgtatgtatgtatgcatgtatgtttgtatatgcgatacgatggcgcctcgtcgct	myvcmyacmfvyairwrlva	1.18564	0.529918	0.468705	0	0	0	0	0	0	0	0	0	0	0	0	43.051	0	0	#NUM!	#NUM!	#NUM!	#NUM!	#NUM!	#NUM!	#NUM!	NA	NA	NA	NA	NA	0	0	0	0	0	0	0	0	0
	FBtr0076899_16	FBtr0076899_16	FBtr0076899	2088	3L	+	lncRNA:CR32385	6978738..6978842	atggtttttcctgcaaagtggaaaccgctgcgctatcaacaaacatgtttccattgcggcaatgggatccgattcgatccacttgttgcatcgatccaaaagatc	mvfpakwkplryqqtcfhcgngirfdplvasiqki	0.677507	0.692138	0.267831	0	0	0	0	0	0	0	0	0	0	0	0	23.9172	0	0	#NUM!	#NUM!	#NUM!	#NUM!	#NUM!	#NUM!	#NUM!	NA	NA	NA	NA	NA	0	0	0	0	0	0	0	0	0
	FBtr0076899_17	FBtr0076899_17	FBtr0076899	2033	3L	+	lncRNA:CR32385	6978683..6978877	atgtatgtatgcatgtatgtttgtatatgcgatacgatggcgcctcgtcgcttgaatggtttttcctgcaaagtggaaaccgctgcgctatcaacaaacatgtttccattgcggcaatgggatccgattcgatccacttgttgcatcgatccaaaagatctgaaaagtgcgtgccagcagatgagaaacgagcac	myvcmyvcicdtmaprrlngfsckvetaalstnmfplrqwdpirstccidpkdlksacqqmrneh	0.696458	0.535741	0.264397	0	0	0	0	0	0	0.13032	0	0	0	0	0	19.8697	0	0	0	#NUM!	#NUM!	#NUM!	#NUM!	#NUM!	#NUM!	NA	NA	NA	NA	NA	0	0	0	0	0	0	0	0	0
	FBtr0076899_18	FBtr0076899_18	FBtr0076899	2029	3L	+	lncRNA:CR32385	6978679..6979020	atgtatgtatgtatgcatgtatgtttgtatatgcgatacgatggcgcctcgtcgcttgaatggtttttcctgcaaagtggaaaccgctgcgctatcaacaaacatgtttccattgcggcaatgggatccgattcgatccacttgttgcatcgatccaaaagatctgaaaagtgcgtgccagcagatgagaaacgagcactgagtaccgagaatctagaatcgagtgtatccgcacagtcaaaccgacatttggtttcaatttacgttcaattcccttatcgccaacgaattattggacacagacattgcataatgcacgatctacgaacagacggatttgtt	myvcmhvclymrydgasslewfflqsgnrcainkhvsiaamgsdsihllhrskrsekcvpadekralstenlessvsaqsnrhlvsiyvqfpyrqriighrhcimhdlrtdgfv	0.548381	0.411716	0.191867	0	0	0	0	0	0	0.0743053	0	0	0.0432184	0	0	14.5601	0	0	0	#NUM!	#NUM!	0	#NUM!	#NUM!	#NUM!	NA	NA	NA	NA	NA	0	0	0	0	0	0	0	0	0
	FBtr0076899_19	FBtr0076899_19	FBtr0076899	2422	3L	+	lncRNA:CR32385	6979072..6979134	atggagtctacttactccattccatgcatatttatagtcgaaatatgggatagttggggactt	mestysipcifiveiwdswgl	0.102653	0.360488	0	0	0	0	0	0	0	0.403371	0	0	0	0	0	6.60571	0	0	0	#NUM!	#NUM!	#NUM!	#NUM!	#NUM!	#NUM!	NA	NA	NA	NA	NA	0	0	0	0	0	0	0	0	0
	FBtr0076899_2	FBtr0076899_2	FBtr0076899	378	3L	+	lncRNA:CR32385	6976699..6976752	atggcgcctggcctcagttatcgaagtgggaaatgtgttaatcagcggggagtg	mapglsyrsgkcvnqrgv	1.19761	0.336456	0.520783	0.459838	0	0	0	0	0	0	0	0	0	0	0	89.5567	0	0	#NUM!	#NUM!	#NUM!	#NUM!	#NUM!	#NUM!	#NUM!	NA	NA	NA	NA	NA	0	0	0	0	0	0	0	0	0
	FBtr0076899_3	FBtr0076899_3	FBtr0076899	361	3L	+	lncRNA:CR32385	6976682..6976864	atgagtaatcaagttaaatggcgcctggcctcagttatcgaagtgggaaatgtgttaatcagcggggagtgtgaaattgagcggacccaccgaaaaagtaaacaattaaatcagatgaaatgcggccccaaaacggaagccccccacctagtagtgactttcacgcagatctctcgattatca	msnqvkwrlasvievgnvlisgeceierthrkskqlnqmkcgpkteaphlvvtftqisrls	0.459412	0.198564	0.23051	0.13569	0.0546308	0	0	0	0	0	0	0	0	0	0	27.0539	0	0	#NUM!	#NUM!	#NUM!	#NUM!	#NUM!	#NUM!	#NUM!	NA	NA	NA	NA	NA	0	0	0	0	0	0	0	0	0
	FBtr0076899_4	FBtr0076899_4	FBtr0076899	480	3L	+	lncRNA:CR32385	6976801..6976920	atgcggccccaaaacggaagccccccacctagtagtgactttcacgcagatctctcgattatcatgaaatttcctatatgtgatgtacatacatatgtacatcaattatttaaccacata	mrpqngspppssdfhadlsiimkfpicdvhtyvhqlfnhi	0.21557	0.30281	0.156235	0	0	0	0	0	0	0	0	0	0	0	0	17.34	0	0	#NUM!	#NUM!	#NUM!	#NUM!	#NUM!	#NUM!	#NUM!	NA	NA	NA	NA	NA	0	0	0	0	0	0	0	0	0
	FBtr0076899_5	FBtr0076899_5	FBtr0076899	562	3L	+	lncRNA:CR32385	6976883..6976963	atgtacatacatatgtacatcaattatttaaccacatatagtatattgacgtacatatgtataaggtcgctcgcttggcga	myihmyinylttysiltyicirslawr	0.558886	0.28038	0.231459	0	0	0	0	0	0	0	0	0	0	0	0	23.9172	0	0	#NUM!	#NUM!	#NUM!	#NUM!	#NUM!	#NUM!	#NUM!	NA	NA	NA	NA	NA	0	0	0	0	0	0	0	0	0
	FBtr0076899_6	FBtr0076899_6	FBtr0076899	618	3L	+	lncRNA:CR32385	6976939..6976995	atgtataaggtcgctcgcttggcgataattttgataagcccaatgatactttcagtt	mykvarlaiilispmilsv	0.794207	0.318748	0.246687	0	0	0	0	0	0	0	0	0	0	0	0	22.9102	0	0	#NUM!	#NUM!	#NUM!	#NUM!	#NUM!	#NUM!	#NUM!	NA	NA	NA	NA	NA	0	0	0	0	0	0	0	0	0
	FBtr0076899_7	FBtr0076899_7	FBtr0076899	704	3L	+	lncRNA:CR32385	6977187..6977255	atgccccccccattggaattcgttttctctcttcggtttgctgctctttccttgcaaatatcatcaaaa	mppplefvfslrfaalslqissk	0.187453	0.263313	0.271713	0	0	0	0	0	0	0	0	0	0	0.729027	0	6.65522	0	0	#NUM!	#NUM!	#NUM!	#NUM!	0	#NUM!	#NUM!	NA	NA	NA	NA	NA	0	0	0	0	0	0	0	0	0
	FBtr0076899_8	FBtr0076899_8	FBtr0076899	1015	3L	+	lncRNA:CR32385	6977665..6977706	atggcgggcccatttatttgcgctaatatcgttcaccccact	magpficanivhpt	1.84775	1.18961	0.446385	0	0	0	0	0	0	0	0	0	0	0	0	47.8344	0	0	#NUM!	#NUM!	#NUM!	#NUM!	#NUM!	#NUM!	#NUM!	NA	NA	NA	NA	NA	0	0	0	0	0	0	0	0	0
	FBtr0076899_9	FBtr0076899_9	FBtr0076899	1061	3L	+	lncRNA:CR32385	6977711..6977878	atgtcagcgaacaaacaacgaagcagcaacaaaaacagccaattactcagctggaagtcggaggaaagctgcagcagctcggagatcggagatcagagatcggttttcatcatgatccagaaattacagaacacacgccccacaaggtgcaaacaattgaatcaagtg	msankqrssnknsqllswkseescssseigdqrsvfimiqklqntrptrckqlnqv	0.808389	0.540733	0.251092	0	0	0.0523174	0	0	0	0	0	0	0.0879803	0	0	24.0881	0	0	#NUM!	#NUM!	#NUM!	0	#NUM!	#NUM!	#NUM!	NA	NA	NA	NA	NA	0	0	0	0	0	0	0	0	0
	FBtr0079906_1	FBtr0079906_1|FBtr0330683_2	FBtr0079906	83	2L	-	Uhg2	9894386..9894401, 9894576..9894667	atggtgcatgtgagacacctcgggacaacatgtgagcccgttgagacaccttgggcactgagcccactggagacgccattgtcacattggagaatttacattctggtt	mvhvrhlgttcepvetpwalspletplshwriyilv	34.4314	96.0581	42.2702	0.689757	0	0.325531	0.225846	0.361674	0	12.7062	17.9004	25.3124	10.9487	13.0415	32.6605	8.10528	0.765105	8.40455	0.0542851	0	0.0128605	0.0206277	0.0277326	0	0.0910346	transc_only	transc_only	transc_only	transc_only	transc_only	0	0	0	0	0	0	0	0	2.37327
	FBtr0079906_2	FBtr0079906_2|FBtr0330683_3	FBtr0079906	202	2L	-	Uhg2	9894336..9894374	atgggtccagctgcagcagcgagcacatggatttaccga	mgpaaaastwiyr	2.1557	6.52207	3.24488	0.636699	0	0.450735	0.625419	0.28616	0.457806	3.258	6.23961	9.47243	4.16891	2.57963	11.6213	1.83979	4.2375	10.1192	0.195426	0	0.0475839	0.15002	0.11093	0.0393936	0.418759	ribo-only	transc_only	transc_only	transc_only	transc_only	0	0	0	0	0	0	0	0	0.730237
	FBtr0079906_3	FBtr0079906_3|FBtr0330683_4	FBtr0079906	198	2L	-	Uhg2	9894094..9894132, 9894331..9894378	atgtatgggtccagctgcagcagcgagcacatggatttaccgataaagatcaactcagaaatgtggtttatcgcaggcaaatataac	mygsscssehmdlpikinsemwfiagkyn	1.26369	3.75902	2.04722	1.28438	0.689478	1.41438	3.08396	0.192418	1.23134	7.88661	17.0932	33.9701	14.4409	12.7203	42.8091	0.989678	2.84935	9.07238	0.162855	0.0403365	0.0416359	0.213557	0.0151269	0.0287635	0.314069	ribo-only	transc_only	ribo-only	transc_only	ribo-only	0	0	0	0	0	0	0	0	2.61878
	FBtr0079906_4	FBtr0079906_4|FBtr0330683_5	FBtr0079906	288	2L	-	Uhg2	9893846..9893872, 9894064..9894090	atgagctcgtttattcgactgtataagagtgacgttgccttgtgtaaaagatct	mssfirlyksdvalckrs	0.359284	1.09348	0.60758	2.29919	0.925689	2.60425	4.51691	0.206671	1.98383	17.4122	25.0355	62.939	23.2659	24.2199	70.7948	0.79724	0	4.38498	0.132045	0.0369751	0.0413773	0.194143	0.00853311	0.0280222	0	transc_only	transc_only	ribo-only	transc_only	ribo-only	0	0	0	0	0	0	0	0	4.21914
	FBtr0081385_1	FBtr0081385_1|FBtr0300249_1|FBtr0300250_1	FBtr0081385	60	2L	+	Uhg3	20647592..20647654	atggctaatagaaaacgcaacaaaattttgcttaatacaatagagaaagatatgtcaaatagc	manrkrnkillntiekdmsns	16.2191	22.7108	10.6388	32.9113	4.60199	8.23128	1.54866	1.68289	2.83404	3.63034	27.4675	5.86388	5.39613	0.798458	7.50696	61.0458	129.849	57.0048	9.06561	0.167543	1.40372	0.286994	2.10768	0.377522	2.27787	translated	robust	variable	ribo-only	robust	1	3	3	2	0	0	0	0	3.61641
	FBtr0081385_2	FBtr0081385_2|FBtr0300249_2|FBtr0300250_2	FBtr0081385	147	2L	+	Uhg3	20647679..20647711	atgtgcggatcacgagaaacgagcaattcactt	mcgsretsnsl	23.7127	34.2726	16.0496	62.4544	24.2362	12.7845	4.43479	4.05826	10.8209	22.3321	131.095	22.3894	28.2177	7.62164	32.2458	93.9294	70.1114	95.6723	2.79662	0.184875	0.571007	0.157163	0.532466	0.335575	0.732828	translated	robust	robust	variable	robust	1	5	4	1	1	0	1	192.748	161.382
	FBtr0081385_3	FBtr0081385_3|FBtr0300249_3|FBtr0300250_3	FBtr0081385	133	2L	+	Uhg3	20647665..20647748	atggtaactaaaagatgtgcggatcacgagaaacgagcaattcactttgacagcctggcagctgtgacccaaagagtctcactt	mvtkrcadhekraihfdslaavtqrvsl	11.0865	16.8709	7.08637	37.3947	11.1876	8.16152	2.03261	1.92647	4.67616	8.77333	54.7204	8.79583	11.9653	2.99422	13.1372	38.6092	75.7454	56.8482	4.26232	0.204451	0.927886	0.169875	0.643396	0.355949	1.33242	ribo-only	ribo-only	ribo-only	ribo-only	ribo-only	0	0	0	0	0	0	0	75.7222	64.7563
	FBtr0081385_4	FBtr0081385_4|FBtr0300249_7|FBtr0300250_4	FBtr0081385	292	2L	+	Uhg3	20647999..20648013, 20648189..20648203	atggtttccacacttataatgcagaaaaac	mvstlimqkn	0.646711	0.757026	0.31247	198.236	231.941	18.7506	59.3523	7.62615	32.138	38.1186	209.547	78.8106	58.1374	72.1007	119.548	5.74013	35.8069	90.7691	5.20051	1.10687	0.237919	1.0209	0.105771	0.268829	0.394483	ribo-only	ribo-only	ribo-only	ribo-only	ribo-only	0	0	0	0	0	0	0	0	121.511
	FBtr0081385_5	FBtr0081385_5	FBtr0081385	264	2L	+	Uhg3	20647971..20648013, 20648189..20648265	atgtttctgactgaaaaccgacgaaagaatggtttccacacttataatgcagaaaaactgatgtttctgactgaaaaccgacgaaagaatgatttccacacttgtaagtataatgattgc	mfltenrrkngfhtynaeklmfltenrrkndfhtckyndc	0.323356	0.264959	0.0781174	83.8055	119.553	5.9328	28.4566	2.32505	15.3251	10.5885	67.1451	21.5498	18.8454	20.5403	40.0684	3.94634	13.0833	57.5529	7.91477	1.78051	0.275307	1.51	0.113194	0.382473	0.227326	translated	robust	robust	variable	robust	1	5	3	2	3	0	1	0	56.7211
	FBtr0081385_6	FBtr0081385_6	FBtr0081385	352	2L	+	Uhg3	20648234..20648275	atgatttccacacttgtaagtataatgattgctaaagattta	mistlvsimiakdl	0.307958	0.216293	0.111596	74.4938	130.205	4.1854	27.2951	1.06288	12.7532	26.0175	147.745	54.5341	38.0075	44.3144	77.4155	1.70837	7.86965	69.5333	2.86322	0.88128	0.0767482	0.71815	0.0239849	0.164737	0.113178	ribo-only	ribo-only	ribo-only	ribo-only	ribo-only	0	0	0	0	0	0	0	0	68.4858
	FBtr0081385_7	FBtr0081385_7	FBtr0081385	393	2L	+	Uhg3	20648275..20648304	atgatttttttttgtgatgaaatcgttaga	miffcdeivr	0	0.30281	0.156235	0	0	1.17191	0	0.372007	0	0.84708	0.901277	605.857	1.97076	5298.56	1.97058	0	0	0	0	0	0.0019343	0	7.02e-05	0	#NUM!	NA	NA	transc_only	transc_only	NA	0	0	0	1	0	1	0	0	0
	FBtr0081385_8	FBtr0081385_8	FBtr0081385	502	2L	+	Uhg3	20648384..20648416	atgttcaacaacactacaataactctttctttt	mfnnttitlsf	0.587919	0.825846	0.568127	0	0	0	0.739131	0	0	6.16058	5.32573	6.71681	1.3437	10.6703	6.56859	0	0	0	0	0	0	0.550072	0	0	#NUM!	NA	transc_only	transc_only	transc_only	transc_only	0	0	0	0	0	0	0	0	0
	FBtr0081624_1	FBtr0081624_1	FBtr0081624	134	3R	+	7SLRNA:CR32864	6822631..6822678	atgggtgccatggaggagtccgtggcattcaggttggctaaggaggga	mgameesvafrlakeg	234.298	277.639	1010.74	68.286	10.2057	238.594	12.7038	68.0076	53.1913	13727.5	1239.82	15619	2412.02	197219	3540.06	315.109	2556.41	25528.8	0.00497441	0.00823162	0.0152759	0.00526687	0.000344834	0.0150256	0.100138	translated	robust	variable	variable	robust	1	1	1	5	0	5	0	48.6443	6.52649
	FBtr0082678_1	FBtr0082678_1	FBtr0082678	723	3R	-	lncRNA:alphagamma-element:CR32865	12477516..12477545	atgttcgcgaaaagagcgcagcagtataaa	mfakraqqyk	0	0	0	0	0	0	0	0	0	0	0	0	0	0	0	0.478344	0	0	#NUM!	#NUM!	#NUM!	#NUM!	#NUM!	#NUM!	#NUM!	NA	NA	NA	NA	NA	0	0	0	0	0	0	0	0	0
	FBtr0082678_2	FBtr0082678_2	FBtr0082678	861	3R	-	lncRNA:alphagamma-element:CR32865	12477372..12477407	atgtatgtaatatgtatgtatatgtcgcagatcatt	myvicmymsqii	5.38926	14.005	1.30196	1.37951	0.277707	0.244148	0	0	0	1.4118	0.375532	2.05236	0	1.3973	0.547382	25.9103	0	0	0.977132	0.739502	0.11896	#NUM!	0	0	#NUM!	NA	transc_only	transc_only	transc_only	NA	0	0	0	1	0	0	0	0	0
	FBtr0082678_3	FBtr0082678_3	FBtr0082678	900	3R	-	lncRNA:alphagamma-element:CR32865	12477318..12477368	atgaaacgaaatttcgtgtttctgcttggcacgcgcctctttttatttttc	mkrnfvfllgtrlflff	1.39487	4.27497	0.64332	0	0	0.17234	0	0	0	0	0	0	0	0	0.386387	13.5062	0	0	#NUM!	#NUM!	#NUM!	#NUM!	#NUM!	0	#NUM!	NA	NA	NA	NA	NA	0	0	0	0	0	0	0	0	0
	FBtr0082678_4	FBtr0082678_4	FBtr0082678	872	3R	-	lncRNA:alphagamma-element:CR32865	12475678..12475689, 12477265..12477396	atgtatgtatatgtcgcagatcatttaaatgaaacgaaatttcgtgtttctgcttggcacgcgcctctttttatttttctgatgcgcggcagacaaccgttagagtttagtggagagcggggggaagtagatagcggggggaag	myvyvadhlnetkfrvsawhaplfiflmrgrqplefsgergevdsggk	2.11079	5.17301	0.781174	0	0	0.183111	0.508153	0	0	0.35295	0.093883	1.53927	0	0.349325	0.136846	6.37792	0	0	0	0	0.11896	#NUM!	0	0	#NUM!	NA	NA	transc_only	NA	NA	0	2	0	2	0	0	0	0	0
	FBtr0082678_5	FBtr0082678_5	FBtr0082678	1019	3R	-	lncRNA:alphagamma-element:CR32865	12475630..12475674	atgtctgtacgaaagcgagaagcatacagaaaaatgcggtgtgca	msvrkreayrkmrca	3.01799	8.57962	1.77066	0	0	0.195318	0.54203	0	0	0	0	1.64189	0	0	0	0	0	0	#NUM!	#NUM!	0.11896	#NUM!	#NUM!	#NUM!	#NUM!	NA	NA	transc_only	NA	NA	0	0	0	2	0	0	0	0	0
	FBtr0082678_6	FBtr0082678_6	FBtr0082678	1077	3R	-	lncRNA:alphagamma-element:CR32865	12475455..12475616	atgcggactagaacaactgtcataattgtgttggtattgcaagtaaagtcaagaactacgcataattctgattttgtgaagaagagatcagtcagtcagttttcgatcgttacgcataacagacatgcctcgctcaagcgccagaaaacgtcgcgcgaacca	mrtrttviivlvlqvksrtthnsdfvkkrsvsqfsivthnrhaslkrqktsrep	0.91817	2.32715	0.462918	0	0	0	0	0	0	0	0	0	0	0	0	9.21256	0	0	#NUM!	#NUM!	#NUM!	#NUM!	#NUM!	#NUM!	#NUM!	NA	NA	NA	NA	NA	0	1	1	1	0	3	1	0	0
	FBtr0082678_7	FBtr0082678_7	FBtr0082678	1201	3R	-	lncRNA:alphagamma-element:CR32865	12475400..12475492	atgcctcgctcaagcgccagaaaacgtcgcgcgaaccataacgagagtagtgaagaggaagaagggcatcctgatgactcttcgacatatata	mprssarkrranhnesseeeeghpddsstyi	0	0	0	0	0	0	0	0	0	0	0	0	0	0	0	21.9113	0	0	#NUM!	#NUM!	#NUM!	#NUM!	#NUM!	#NUM!	#NUM!	NA	NA	NA	NA	NA	0	5	7	3	6	3	7	0	0
	FBtr0082678_8	FBtr0082678_8	FBtr0082678	1274	3R	-	lncRNA:alphagamma-element:CR32865	12475390..12475419	atgactcttcgacatatatataataatatg	mtlrhiynnm	0	0	0	0	0	0	0	0	0	0	0	0	0	0	0	67.9249	0	0	#NUM!	#NUM!	#NUM!	#NUM!	#NUM!	#NUM!	#NUM!	NA	NA	NA	NA	NA	0	1	0	6	2	1	1	0	0
	FBtr0083341_10	FBtr0083341_10	FBtr0083341	766	3R	-	lncRNA:bxd	16742451..16742483	atgaagacatttgctgcgaaccatactacctac	mktfaanhtty	6.27114	0.825846	0	4.13854	4.54429	0	0	0	0	7.70073	9.01277	0	0	0	0.597144	0	0	0	0.537422	0.504206	#NUM!	#NUM!	#NUM!	0	#NUM!	NA	ribo-only	NA	NA	ribo-only	0	0	0	0	0	0	0	0	0
	FBtr0083341_11	FBtr0083341_11	FBtr0083341	863	3R	-	lncRNA:bxd	16742333..16742386	atgcggtggttggcagctcttcattttaaaactccctttcccgtatctgcatcc	mrwlaalhfktpfpvsas	4.79045	0.672912	0	0.919676	0.370275	0.162765	0	0	0	9.8826	6.25887	0	0.273717	0.931534	0.729843	0	0	0	0.0930602	0.0591602	#NUM!	0	0	0	#NUM!	NA	transc_only	NA	NA	transc_only	0	0	0	0	0	0	0	0	0
	FBtr0083341_2	FBtr0083341_2|FBtr0083342_2	FBtr0083341	107	3R	-	lncRNA:bxd	16773027..16773083	atgtgtgcaaaatatgataaaaatatatgccataaatggcatatgggctgctatcca	mcakydknichkwhmgcyp	13.1611	0.0796869	0.0822289	21.3462	5.4372	0	0.427918	0	0	1.78333	6.16663	0	0.25931	0	0.345715	0	0	0	11.9699	0.881714	#NUM!	1.65022	#NUM!	0	#NUM!	NA	variable	NA	NA	variable	0	1	0	0	0	0	0	0	0
	FBtr0083341_3	FBtr0083341_3|FBtr0083342_3	FBtr0083341	142	3R	-	lncRNA:bxd	16773016..16773048	atggcatatgggctgctatccatgaaaaagtgt	maygllsmkkc	12.5423	0	0.142032	10.9107	6.66496	0	0	0	0	2.31022	8.19342	0	0.4479	0	0.597144	0	0	0	4.7228	0.813452	#NUM!	0	#NUM!	0	#NUM!	NA	ribo-only	NA	NA	ribo-only	0	0	0	0	0	0	0	0	0
	FBtr0083341_4	FBtr0083341_4|FBtr0083342_4	FBtr0083341	120	3R	-	lncRNA:bxd	16772975..16773070	atgataaaaatatatgccataaatggcatatgggctgctatccatgaaaaagtgttaagtgtagtgtatcctatgcaacgaaatgggtccatgtgt	mikiyaingiwaaihekvlsvvypmqrngsmc	8.62282	0.141942	0.0488234	9.31172	3.43662	0	0	0	0	1.05885	3.80226	0	0.153966	0	0.410537	0	0	0	8.79419	0.903836	#NUM!	0	#NUM!	0	#NUM!	NA	ribo-only	NA	NA	ribo-only	0	0	0	0	0	0	0	0	0
	FBtr0083341_5	FBtr0083341_5|FBtr0083342_5	FBtr0083341	202	3R	-	lncRNA:bxd	16772956..16772988	atgggtccatgtgttaaagatgtgcttgccaag	mgpcvkdvlak	9.40671	0.412923	0	7.14839	2.42362	0	0	0	0	0	3.27737	0	0	1.52433	0.597144	0	0	0	#NUM!	0.739502	#NUM!	#NUM!	0	0	#NUM!	NA	ribo-only	NA	transc_only	ribo-only	0	0	0	0	0	0	0	0	0
	FBtr0083341_6	FBtr0083341_6|FBtr0083342_6	FBtr0083341	221	3R	-	lncRNA:bxd	16772856..16772969	atgtgcttgccaagtaaaaaaaaccgaaaagtagagggggttaacaataattcagcaaatgaattgaataaaggattctacggtaatatttctgcacatattttcagaacaaca	mclpskknrkvegvnnnsanelnkgfygnisahifrtt	3.97103	0.199217	0.0822289	6.20781	9.64665	0.0770994	0	0	0	0	2.72755	0	0.25931	0.441253	0	0	0	0	#NUM!	3.53675	#NUM!	0	0	#NUM!	#NUM!	NA	robust	NA	NA	robust	0	1	1	0	0	0	0	0	0
	FBtr0083341_7	FBtr0083341_7	FBtr0083341	474	3R	-	lncRNA:bxd	16742743..16742775	atgtccgagccatccccagcacgattccggtca	msepsparfrs	2.35168	0.137641	0	0	0.302953	0	0	0	0	0	0.819342	0	0	0	0.597144	0	0	0	#NUM!	0.369751	#NUM!	#NUM!	#NUM!	0	#NUM!	NA	NA	NA	NA	NA	0	0	0	0	0	0	0	0	0
	FBtr0083341_8	FBtr0083341_8	FBtr0083341	523	3R	-	lncRNA:bxd	16742682..16742726	atgaccgcattcccacctccaaaacaaacggctaaggcgccgcgg	mtafpppkqtakapr	4.45512	0.100937	0	0.275903	0.222165	0	0	0	0	1.69416	0.901277	0	0	0	0	0	0	0	0.162855	0.246501	#NUM!	#NUM!	#NUM!	#NUM!	#NUM!	NA	transc_only	NA	NA	transc_only	0	0	0	0	0	0	0	0	0
	FBtr0083341_9	FBtr0083341_9	FBtr0083341	629	3R	-	lncRNA:bxd	16742483..16742620	atgggctcattacgggtcagaaatcaattgtggtccgaaatcgctgtgaaccaactgcttatgcaaagcatgccattcaaacagagcaaaacaatggagagcgaaagagaccaggccaaagaaattcgtcggacacaa	mgslrvrnqlwseiavnqllmqsmpfkqsktmeserdqakeirrtq	5.48299	0.263313	0.0679282	1.34952	1.59379	0	0	0	0	2.39392	4.11452	0	0	0	0.428386	0	0	0	0.56373	0.387358	#NUM!	#NUM!	#NUM!	0	#NUM!	NA	ribo-only	NA	NA	ribo-only	0	0	0	0	0	0	0	0	0
	FBtr0083342_10	FBtr0083342_10|FBtr0083343_7|FBtr0083344_6	FBtr0083342	981	3R	-	lncRNA:bxd	16744150..16744188	atgatcgagaaaatatttaataaatcgtttctcctgggt	miekifnksfllg	0	0	0	3.50184	0.256345	1.80294	0	0	0	5.2128	0.69329	0	0	1.28982	0.505276	0	0	0	0.671778	0.369751	#NUM!	#NUM!	0	0	#NUM!	NA	transc_only	NA	transc_only	transc_only	0	0	0	0	0	0	0	0	0
	FBtr0083342_7	FBtr0083342_7|FBtr0083343_4|FBtr0083344_3	FBtr0083342	485	3R	-	lncRNA:bxd	16744580..16744684	atgacttcattttcgtgccatatgcctgtgccggtgctgtacttgtggttccacccgctcctcttaagtcgctgccatgatttactacaagcagatgatttaata	mtsfschmpvpvlylwfhplllsrchdllqaddli	9.11555	3.20114	0.982048	7.56762	5.04632	0.41854	0.464597	0.159432	0.340085	1.69416	10.3003	0	0.563074	0	0.375348	0	0	0	4.46689	0.48992	#NUM!	0.825108	#NUM!	0.906052	#NUM!	NA	variable	NA	NA	variable	0	0	1	0	0	0	0	0	0
	FBtr0083342_8	FBtr0083342_8|FBtr0083343_5|FBtr0083344_4	FBtr0083342	645	3R	-	lncRNA:bxd	16744399..16744524	atgcattcgactgtattcgactgcactggaaacaggaacccgttgaactggcccacaaacagaggcagacaccccacacatgttgtcagtgaagcgtccgttttggaggaaaaacgggacgactgt	mhstvfdctgnrnplnwptnrgrhpthvvseasvleekrddc	10.6759	3.06415	0.929969	3.25171	1.58689	0.20927	0.193582	0.13286	0.141702	8.26911	12.017	1.75917	0.82115	0	0.781975	0	0	0	0.393236	0.132054	0.11896	0.235745	#NUM!	0.18121	#NUM!	NA	ribo-only	transc_only	NA	ribo-only	0	0	0	0	0	0	0	0	0
	FBtr0083342_9	FBtr0083342_9|FBtr0083343_6|FBtr0083344_5	FBtr0083342	724	3R	-	lncRNA:bxd	16744383..16744445	atgttgtcagtgaagcgtccgttttggaggaaaaacgggacgactgttaaagggcctccatct	mlsvkrpfwrkngttvkgpps	6.87772	1.87454	1.11596	0.788294	0.317379	0	0	0	0	8.87417	9.65653	2.34555	0.938457	0	0	0	0	0	0.0888302	0.0328668	0	0	#NUM!	#NUM!	#NUM!	NA	transc_only	transc_only	NA	transc_only	0	0	0	0	0	0	0	0	0
	FBtr0083343_1	FBtr0083343_1	FBtr0083343	268	3R	-	lncRNA:bxd	16751892..16751942	atgatgaggttgcctgcgggaggaggaactcgtagcagccacgcgaccact	mmrlpagggtrsshatt	0.887643	0	0	0	0	0	0	0	0	0	0.265081	0	0	0	0	0	0	0	#NUM!	0	#NUM!	#NUM!	#NUM!	#NUM!	#NUM!	NA	NA	NA	NA	NA	0	0	0	0	0	0	0	0	0
	FBtr0083343_2	FBtr0083343_2	FBtr0083343	406	3R	-	lncRNA:bxd	16751742..16751804	atggcattggggattccagggggagtggggatcgagggccgcagcgagataagggaacttcga	malgipggvgiegrseirelr	0.513263	0	0	0.197073	0	0	0	0	0	0	0	0	0	0	0	0	0	0	#NUM!	#NUM!	#NUM!	#NUM!	#NUM!	#NUM!	#NUM!	NA	NA	NA	NA	NA	0	0	0	0	0	0	0	0	0
	FBtr0083343_3	FBtr0083343_3	FBtr0083343	587	3R	-	lncRNA:bxd	16745576..16745609, 16751601..16751623	atggaggctcaattcaaaatgagcattcgcagacattttgccacaaacatgtcacat	meaqfkmsirrhfatnmsh	0.453832	0.637495	0.246687	0	0	0	0	0	0	0	1.42307	0	0	0	0	0	0	0	#NUM!	0	#NUM!	#NUM!	#NUM!	#NUM!	#NUM!	NA	transc_only	NA	NA	transc_only	0	0	0	0	0	0	0	0	0
	FBtr0083344_1	FBtr0083344_1	FBtr0083344	63	3R	-	lncRNA:bxd	16745932..16746324	atgtttcgattaagttcggagttcgcgttgccgaactggttggttaggtcccctttccgtcctctcacccccttctgggaaccattcccatcagagggagcattttggcttaagtttatggccatttcgttcgtttcactgtctttgctttttggcgctgctcctcgttggcttcattttcttgagcatttcacccatttgccatttacctttgcttatttgggcttgtgctggaaattttctcacatcgccgctctgacgcaactggttgccgattggcccgctccacttcactccccatcgttccgaccaactccctatcagcctatccacccaccgctcgcaaatttcgaatttgattttattgttatgatttcaattgttttcgcaacg	mfrlssefalpnwlvrspfrpltpfwepfpsegafwlkfmaisfvslsllfgaaprwlhflehfthlpftfaylglcwkfshiaaltqlvadwpaplhspsfrptpyqpihpplanfefdfivmisivfat	0.444305	0.219595	0.0477053	0.0315919	0	0	0	0	0	0	0.240799	0	0	0	0	0	0	0	#NUM!	0	#NUM!	#NUM!	#NUM!	#NUM!	#NUM!	NA	NA	NA	NA	NA	0	0	0	0	0	0	0	0	0
	FBtr0083344_2	FBtr0083344_2	FBtr0083344	484	3R	-	lncRNA:bxd	16745802..16745903	atgtcgagttgtcggttaaataattttcaatttttattaccctccgccagagaggttttgcatttagcgcatactgttcgagtgactcagaccaaggggctc	msscrlnnfqfllpsarevlhlahtvrvtqtkgl	0.190209	0.178124	0.0459514	0.121722	0.196028	0	0	0	0	0	0.397622	0	0	0	0	0	0	0	#NUM!	0.493001	#NUM!	#NUM!	#NUM!	#NUM!	#NUM!	NA	NA	NA	NA	NA	0	0	0	0	0	0	0	0	0
	FBtr0083362_1	FBtr0083362_1|FBtr0083363_1	FBtr0083362	32	3R	+	lncRNA:iab4	16850035..16850232	atgaacggtacaccaacactttcgaacagaaacccctcacagatactcctcacacagatactctactgtactggggctacgatatctgtgagatacgcacagatacggcggcagcgccgccggcgtcaaagtcgacgtcgctgccggcgtttgagagaccgagcggcgtgcaagaaatcgtcgggcaacggcttcaaa	mngtptlsnrnpsqilltqilyctgatisvryaqirrqrrrrqsrrrcrrlrdraackkssgngfk	0.0653244	0	0	0	0	0	0	0	0	0	0	0	0	0	0	0	0	0	#NUM!	#NUM!	#NUM!	#NUM!	#NUM!	#NUM!	#NUM!	NA	NA	NA	NA	NA	0	0	0	0	0	0	0	0	0
	FBtr0083362_10	FBtr0083362_10|FBtr0083363_10|FBtr0345273_7|FBtr0345274_7	FBtr0083362	1183	3R	+	lncRNA:iab4	16851233..16851370	atgattttcatttgcacattccacccgtttcgctgttgccggcttccagcattcagattcagtttgcattcagtggggcaggttatttatggcacttttcctatcgccactcactggggtaatcgatttttattggat	mifictfhpfrccrlpafrfslhsvgqviygtfpiathwgnrflld	0.843536	0.296227	0.16982	0	0	0	0	0	0	0.184148	0.293895	0	0.107106	0	0.142795	0	0	0	0	0	#NUM!	0	#NUM!	0	#NUM!	NA	NA	NA	NA	NA	0	0	0	0	0	0	0	0	0
	FBtr0083362_11	FBtr0083362_11|FBtr0083363_11|FBtr0345273_8|FBtr0345274_8	FBtr0083362	1271	3R	+	lncRNA:iab4	16851321..16851446	atggcacttttcctatcgccactcactggggtaatcgatttttattggattaatattgctttccgcatgatttggccttcttttcgttatcacttagcaggtttcttgacgctgaggagtggacaa	malflspltgvidfywiniafrmiwpsfryhlagfltlrsgq	0.718568	0.360488	0.0743975	0.0985367	0.0793447	0.139513	0	0	0	1.4118	0.751064	0.586388	0	0	0	0	0	0	0.0697951	0.105643	0.237919	#NUM!	#NUM!	#NUM!	#NUM!	NA	transc_only	NA	NA	transc_only	0	0	0	0	0	0	0	0	0
	FBtr0083362_12	FBtr0083362_12|FBtr0083363_12|FBtr0345273_9	FBtr0083362	1396	3R	+	lncRNA:iab4	16851446..16851476, 16855811..16856166	atgactaaaactcagtcatctggaaaagctggaccaaggacatccatatatggcggaatagaaggacacgtcttatgtgacaagtgctggctaaacgtctgtggttatcgcaatcattttcgattttcgggccccatccctgttgaaaaatcagccggacagcagcaaccaccgaacacaagacacaggacgaccggaagtgaggaaaacgcttgtaaaatcggtcgcacacgagtgcgagcgagacacgagcgaacgggccgaaaggaaacgacaattacgaggacacgccggcttgcttttctgcttttcctgtctgctcctttcagttgcggccgtgcaatcgtcgggtcaacaacgccgcgtgtccgatttcaatctacaaat	mtktqssgkagprtsiyggieghvlcdkcwlnvcgyrnhfrfsgpipveksagqqqppntrhrttgseenackigrtrvrarhertgrkettitrtrrlafllflsapfscgraivgsttprvrfqstn	2.9244	1.10326	0.327003	0.256654	0.284165	0.0681344	0	0.0288378	0	6.82917	1.92133	0.381834	0.152772	0.389944	0.203677	0	0	0	0.037582	0.1479	0.17844	0	0.0739536	0	#NUM!	NA	transc_only	NA	NA	transc_only	0	0	0	0	0	0	0	0	0
	FBtr0083362_13	FBtr0083362_13|FBtr0345273_10|FBtr0345274_51	FBtr0083362	1809	3R	+	lncRNA:iab4	16856193..16856249	atggtttcatctttatctgcatttggatccgcgacgacgcataattttcagcacttt	mvsslsafgsatthnfqhf	3.85758	1.59374	0.411144	1.30691	0.701574	0	0	0	0	18.2791	4.2692	1.29623	1.55586	0	1.03715	0	0	0	0.0714974	0.164334	0	0	#NUM!	0	#NUM!	NA	transc_only	transc_only	transc_only	transc_only	0	0	0	0	0	0	0	0	0
	FBtr0083362_14	FBtr0083362_14|FBtr0345273_11|FBtr0345274_52	FBtr0083362	1872	3R	+	lncRNA:iab4	16856256..16856288	atggcgattctgtgcgacctcgtaaacgtatac	mailcdlvnvy	5.68322	1.51405	0.284063	8.27709	4.24134	4.26149	0.739131	0.169094	0.541044	26.9525	9.01277	4.47788	7.6143	0	0.597144	0	0	0	0.307099	0.470592	0.951678	0.0970715	#NUM!	0.906052	#NUM!	NA	ribo-only	transc_only	NA	ribo-only	0	0	0	0	0	0	0	0	0
	FBtr0083362_15	FBtr0083362_15|FBtr0345273_12|FBtr0345274_53	FBtr0083362	1908	3R	+	lncRNA:iab4	16856292..16856387	atgtatcctgagtgtatcctatccggtataccttcagtatacgtaacacgagagagcactaacaacgtgggatgtgaaacactttttaagacacct	mypecilsgipsvyvtrestnnvgcetlfktp	1.07785	0.189256	0.14647	2.84525	2.29108	1.46489	0.254076	0.0581262	0.185984	9.26494	3.80226	1.53927	2.15552	0.523988	0.410537	0	0	0	0.307099	0.602557	0.951678	0.117873	0.11093	0.453026	#NUM!	NA	ribo-only	transc_only	NA	ribo-only	0	0	0	0	0	0	0	0	0
	FBtr0083362_16	FBtr0083362_16|FBtr0345273_13|FBtr0345274_54	FBtr0083362	2027	3R	+	lncRNA:iab4	16856411..16856443	atggtcttacacttttttaaatatctcgactta	mvlhffkyldl	0	0	0	0	0	0	0	0	0	15.4015	7.78375	0	0.8958	3.04866	0.597144	0	0	0	0	0	#NUM!	0	0	0	#NUM!	NA	transc_only	NA	transc_only	transc_only	0	0	0	0	0	0	0	0	0
	FBtr0083362_2	FBtr0083362_2|FBtr0083363_2	FBtr0083362	229	3R	+	lncRNA:iab4	16850232..16850279	atgaacgcaaaacgttggaaagcaaacaaccgcaaaaaagccatcagc	mnakrwkannrkkais	0.538926	0.283885	0.0976468	0.517318	0.20828	0	0	0	0	0	1.68989	0	0.307931	0	0	0	0	0	#NUM!	0.12325	#NUM!	0	#NUM!	#NUM!	#NUM!	NA	transc_only	NA	NA	transc_only	0	0	0	0	0	0	0	0	0
	FBtr0083362_3	FBtr0083362_3|FBtr0083363_3	FBtr0083362	474	3R	+	lncRNA:iab4	16850477..16850484, 16850532..16850580	atgtgtggtttcatgtattccccatctattccatctctttttgcagataaaagtgaa	mcgfmyspsipslfadkse	0.794207	0.557808	0	1.30691	0.175394	0	0	0	0	0	0.237178	0	0.25931	0	0	0	0	0	#NUM!	0.739502	#NUM!	0	#NUM!	#NUM!	#NUM!	NA	NA	NA	NA	NA	0	0	0	0	0	0	0	0	0
	FBtr0083362_4	FBtr0083362_4|FBtr0083363_4|FBtr0345273_1|FBtr0345274_1	FBtr0083362	594	3R	+	lncRNA:iab4	16850644..16850754	atgtcacggtcccatttaacgtggaaaatcggcccagaaattcaacacgacgacaactttttcgactgtcccagaaagcaaatatgtaaagtgtatttgtgtgcgtgccat	msrshltwkigpeiqhddnffdcprkqickvylcach	1.74787	0.491044	0.253354	1.11853	1.0808	0.158366	0.219742	0.150814	0	0.457881	1.33974	0	0.133159	0	0	0	0	0	2.44283	0.806729	#NUM!	1.65022	#NUM!	#NUM!	#NUM!	NA	ribo-only	NA	NA	ribo-only	0	0	0	0	0	0	0	0	0
	FBtr0083362_5	FBtr0083362_5|FBtr0083363_5|FBtr0345273_2|FBtr0345274_2	FBtr0083362	717	3R	+	lncRNA:iab4	16850767..16850817	atggtcatgaaggggttaggggggacgggtctaagggtgggggttgatggc	mvmkglggtglrvgvdg	0.634031	0.0890618	0.183806	0.730331	0.196028	0.17234	0	0	0	0.498282	0	0	0	0	0	0	0	0	1.4657	#NUM!	#NUM!	#NUM!	#NUM!	#NUM!	#NUM!	NA	NA	NA	NA	NA	0	0	0	0	0	0	0	0	0
	FBtr0083362_6	FBtr0083362_6|FBtr0083363_6|FBtr0345273_3|FBtr0345274_3	FBtr0083362	846	3R	+	lncRNA:iab4	16850896..16851024	atggtttgttttgctcacacacacactcaaaaagcctacgcagcggcagagagggcacaagcagcagagaaagagacgaaacatgtctcggatgatgataaacgcctctcgtctattttggcgggtcca	mvcfahthtqkayaaaeraqaaeketkhvsdddkrlssilagp	2.1557	0.73942	0.436004	0.0962452	0.154999	0.0681344	0	0	0	0.590986	0.419198	0	0.229158	0.389944	0	0	0	0	0.162855	0.369751	#NUM!	0	0	#NUM!	#NUM!	NA	NA	NA	NA	NA	0	0	0	0	0	0	0	0	0
	FBtr0083362_7	FBtr0083362_7|FBtr0083363_7|FBtr0345273_4|FBtr0345274_4	FBtr0083362	763	3R	+	lncRNA:iab4	16850813..16851028	atggctaaaggggggtctcgccgctacgacaaaaacttggattctctcgtttcttttttgtctttcgtcttcaacgcacatttatggtttgttttgctcacacacacactcaaaaagcctacgcagcggcagagagggcacaagcagcagagaaagagacgaaacatgtctcggatgatgataaacgcctctcgtctattttggcgggtccatgaa	makggsrrydknldslvsflsfvfnahlwfvllthtlkkptqrqrghkqqrkrrnmsrmminasrlfwrvhe	1.34731	0.525712	0.282091	0.0574798	0.138853	0.0406913	0	0	0	0.4706	0.312943	0	0.136858	0.232883	0	0	0	0	0.122141	0.443701	#NUM!	0	0	#NUM!	#NUM!	NA	NA	NA	NA	NA	0	0	0	0	0	0	0	0	0
	FBtr0083362_8	FBtr0083362_8|FBtr0083363_8|FBtr0345273_5|FBtr0345274_5	FBtr0083362	978	3R	+	lncRNA:iab4	16851028..16851069	atgaaacaattgcctcgaatgactgactgccagacagatagc	mkqlprmtdcqtds	3.23356	0.648879	0.111596	0.59122	0.714103	0	0	0	0	3.02529	2.89696	0	0	0	0.469185	0	0	0	0.195426	0.246501	#NUM!	#NUM!	#NUM!	0	#NUM!	NA	transc_only	NA	NA	transc_only	0	0	0	0	0	0	0	0	0
	FBtr0083362_9	FBtr0083362_9|FBtr0083363_9|FBtr0345273_6|FBtr0345274_6	FBtr0083362	1140	3R	+	lncRNA:iab4	16851190..16851351	atgagacagaccatcatgatgctcatcatcatcggcgataataatgattttcatttgcacattccacccgtttcgctgttgccggcttccagcattcagattcagtttgcattcagtggggcaggttatttatggcacttttcctatcgccactcactgggg	mrqtimmliiigdnndfhlhippvsllpassiqiqfafsgagylwhfsyrhslg	1.27745	0.42057	0.144662	0	0	0.10851	0	0	0	0.156867	0.500709	0.45608	0.182478	0	0.12164	0	0	0	0	0	0.237919	0	#NUM!	0	#NUM!	NA	NA	NA	NA	NA	0	0	0	0	0	0	0	0	0
	FBtr0084057_1	FBtr0084057_1|FBtr0084058_1|FBtr0084059_1|FBtr0309958_5|FBtr0332373_1|FBtr0334316_1|FBtr0346801_1	FBtr0084057	120	3R	+	lncRNA:Hsromega	21296740..21296820	atggaaaagtgtaaaaatcgtgtcccagcagacgagcagcagcagtacgagtattgcaaaatgcaggggcaagggcccacg	mekcknrvpadeqqqyeyckmqgqgpt	20.9183	88.8804	53.2356	21.3058	14.6876	50.5658	13.2496	24.1805	22.4834	1.8824	6.17541	17.331	9.48884	1.24205	5.59546	581.1	433.559	26.3099	11.3184	2.3784	2.91764	1.39634	19.4683	4.01814	16.4789	translated	robust	variable	robust	robust	1	2	2	5	0	4	2	37.7724	71.7255
	FBtr0084057_2	FBtr0084057_2|FBtr0084058_2|FBtr0084059_2|FBtr0309958_6|FBtr0332373_2|FBtr0334316_2|FBtr0346801_2	FBtr0084057	247	3R	+	lncRNA:Hsromega	21296867..21296899	atgaaaccatacgcaaaccccctggaaaagatg	mkpyanplekm	51.149	216.922	121.295	1.88116	0	0.532687	0	0.338189	0	9.24087	33.1834	24.6283	38.5194	7.62164	15.5257	653.157	60.0955	43.0525	0.203569	0	0.021629	0	0.0443722	0	1.39586	translated	transc_only	transc_only	transc_only	transc_only	1	0	0	0	0	0	0	0	2.58902
	FBtr0084057_3	FBtr0084057_3|FBtr0084058_3|FBtr0084059_3|FBtr0309958_7|FBtr0332373_3|FBtr0334316_3|FBtr0346801_3	FBtr0084057	324	3R	+	lncRNA:Hsromega	21296944..21296979	atgcagcaggcagttttctcaaatttggctagaaag	mqqavfsnlark	65.21	288.174	171.858	1.03464	0.277707	5.12711	0.677537	0.465009	0.495957	7.7649	48.8191	38.9948	62.8179	26.5487	13.1372	497.478	2.29531	60.2935	0.133245	0.00568848	0.131482	0.0107857	0.0175153	0.0377522	0.038069	ribo-only	transc_only	transc_only	transc_only	transc_only	0	0	0	0	0	0	0	0	0.79109
	FBtr0084057_4	FBtr0084057_4|FBtr0084058_4|FBtr0084059_4|FBtr0309958_8|FBtr0332373_4|FBtr0334316_4|FBtr0346801_4	FBtr0084057	402	3R	+	lncRNA:Hsromega	21297022..21297081	atgtgtgcagtactctctgtgtcgaatggcgatggccctgacctgcggattttgaaagat	mcavlsvsngdgpdlrilkd	22.6349	79.1092	54.2135	25.0382	9.16432	26.9539	8.94349	4.09208	6.54663	12.7062	86.2972	34.4796	103.711	31.0201	23.9753	281.506	13.7719	33.5451	1.97055	0.106195	0.781735	0.0862346	0.131917	0.273057	0.410548	ribo-only	variable	variable	ribo-only	variable	0	2	0	1	0	0	0	252.28	52.6866
	FBtr0084057_5	FBtr0084057_5|FBtr0084058_11|FBtr0084059_11|FBtr0309958_9|FBtr0332373_11|FBtr0334316_5|FBtr0346801_11	FBtr0084057	537	3R	+	lncRNA:Hsromega	21297869..21297952	atggggcggcatatgggtgctgaaaacgcactcggcccgatcccgattgcagcgttattcgaaagctgtgtctgcgaccgtgac	mgrhmgaenalgpipiaalfescvcdrd	43.345	168.06	113.549	13.1547	13.687	37.5639	6.09783	5.64654	4.0385	11.7986	76.9304	52.775	81.8217	39.5237	26.5089	191.85	0	18.7928	1.11493	0.177914	0.711776	0.0745259	0.142865	0.152345	0	transc_only	robust	variable	variable	robust	0	3	2	2	0	1	0	153.361	13.5615
	FBtr0084057_6	FBtr0084057_6|FBtr0084058_12|FBtr0084059_12|FBtr0309958_10|FBtr0332373_12|FBtr0334316_6|FBtr0346801_12	FBtr0084057	647	3R	+	lncRNA:Hsromega	21297979..21298023	atgtccggggtcgtaggccagccagggtgctcgattctgtcagat	msgvvgqpgcsilsd	90.3958	351.563	204.147	3.03493	1.55516	4.49232	0.54203	0.248005	0.793531	42.9187	165.534	110.006	184.923	69.3061	99.4046	345.365	0	51.7428	0.0707135	0.00939476	0.0408369	0.00293111	0.0035784	0.00798284	0	transc_only	ribo-only	transc_only	transc_only	ribo-only	0	0	0	0	0	0	0	0	1.26574
	FBtr0084057_7	FBtr0084057_7|FBtr0084058_13|FBtr0084059_13|FBtr0309958_11|FBtr0332373_13|FBtr0334316_7|FBtr0346801_13	FBtr0084057	747	3R	+	lncRNA:Hsromega	21298079..21298183	atgggtgaaggataccctaccgaaaaggccttctgtcgcttactatcatcgaacaagttccgtaaagggcagacatacgtacacgtggcagcatattacgttcaa	mgegyptekafcrllssnkfrkgqtyvhvaayyvq	41.0816	158.543	95.7496	1.77366	2.66598	2.0927	1.62609	0.372007	0.510127	26.8645	120.9	134.4	115.993	42.6376	96.4644	206.371	1.57393	48.8612	0.0660224	0.0220512	0.0155706	0.0140188	0.00872486	0.00528824	0.0322122	ribo-only	ribo-only	ribo-only	transc_only	ribo-only	0	0	0	0	0	0	0	61.3446	5.15338
	FBtr0084057_8	FBtr0084057_8|FBtr0084058_14|FBtr0084059_14|FBtr0309958_12|FBtr0332373_14|FBtr0334316_8|FBtr0346801_14	FBtr0084057	992	3R	+	lncRNA:Hsromega	21298324..21298428	atgttcttaaataccagaaactgtttaaatttttgttcttatacacttcaccaattaagaattacctgtactgatgtaagtgtacctgttgaatcacaacaaaaa	mflntrnclnfcsytlhqlritctdvsvpvesqqk	4.68096	15.3568	9.37409	2.24664	1.52342	2.59495	0.232298	0.212576	0.510127	38.9657	92.9602	396.164	108.251	76.1729	211.321	97.0356	0	62.0162	0.0576568	0.0163879	0.00655018	0.00214592	0.0027907	0.00241399	0	transc_only	ribo-only	transc_only	transc_only	NA	0	0	0	1	0	0	0	0	0.271231
	FBtr0084058_10	FBtr0084058_10|FBtr0084059_10|FBtr0332373_10|FBtr0346801_10	FBtr0084058	1131	3R	+	lncRNA:Hsromega	21297751..21297843	atgcaacctgccataccacttaaccaagcaatatgtatttctttctctaaactttatagttgggcgttgaaagttgatatcgatatcgatccg	mqpaiplnqaicisfsklyswalkvdididp	10.8481	43.6633	33.8173	1.06801	0.537497	1.13411	0.262272	0.180004	0	5.46503	12.3562	15.0948	12.0788	12.4405	4.02591	131.313	0.888509	9.76012	0.195426	0.0435001	0.0751324	0.0217134	0.0144692	0	0.0910346	transc_only	transc_only	transc_only	transc_only	transc_only	0	0	0	0	0	0	0	0	1.22491
	FBtr0084058_15	FBtr0084058_15|FBtr0332373_15|FBtr0334316_9|FBtr0346801_15	FBtr0084058	2051	3R	+	lncRNA:Hsromega	21298671..21298709	atgaaaccaagtcgaaaaatcggacaaagtgtctacaat	mkpsrkigqsvyn	0.829117	0.931724	1.08163	0.318349	0.769034	2.47904	0	0.28616	0.915612	7.1676	18.0255	17.0504	2.27395	7.7389	14.1477	31.2764	0	0	0.0444151	0.0426636	0.145395	0	0.0369768	0.064718	#NUM!	NA	transc_only	transc_only	transc_only	transc_only	0	0	0	0	0	0	0	94.9662	0
	FBtr0084058_16	FBtr0084058_16|FBtr0332373_16|FBtr0334316_10|FBtr0346801_16	FBtr0084058	2011	3R	+	lncRNA:Hsromega	21298631..21298768	atgccaatatcgttcgtcctatacacaaattactcacgttatgaaaccaagtcgaaaaatcggacaaagtgtctacaattgaggaaaggtctattgatctcctgtgagcgcaaaaagtttgtattcgaacgagaattt	mpisfvlytnysryetksknrtkclqlrkglliscerkkfvferef	0.281179	0.493712	0.57739	0.179937	0.362226	1.4012	0	0.0808712	0.25876	2.94636	8.32701	9.63717	1.49949	5.4677	8.56772	12.8945	0	0	0.0610707	0.0435001	0.145395	0	0.0147907	0.0302017	#NUM!	NA	transc_only	transc_only	transc_only	NA	0	0	0	1	0	0	0	26.8383	0
	FBtr0084058_17	FBtr0084058_17|FBtr0332373_17|FBtr0334316_11|FBtr0346801_17	FBtr0084058	2338	3R	+	lncRNA:Hsromega	21298958..21299008	atggcaaaaaaaaccatttataacatgaaaattactcgaagtacttcaatt	makktiynmkitrstsi	0.253612	0.0890618	0.275709	0.243444	0	0	0	0	0	0	3.97622	15.936	0.579635	0	3.86387	15.4758	0	0	#NUM!	0	0	0	#NUM!	0	#NUM!	NA	transc_only	transc_only	transc_only	transc_only	0	0	0	0	0	0	0	0	0
	FBtr0084058_18	FBtr0084058_18|FBtr0332373_18|FBtr0334316_12|FBtr0346801_18	FBtr0084058	2567	3R	+	lncRNA:Hsromega	21299187..21299225	atgaacaataggtatgatttatgtcgattagcctcttgg	mnnrydlcrlasw	0.165823	0.465862	1.32199	0.318349	0.512689	0	0	0.14308	0	3.9096	5.54632	13.2614	0.757984	2.57963	3.03166	28.3327	0	0	0.0814276	0.0924377	0	0	0.0554652	0	#NUM!	NA	transc_only	transc_only	transc_only	transc_only	0	0	0	0	0	0	0	0	0
	FBtr0084058_19	FBtr0084058_19|FBtr0332373_19|FBtr0334316_13	FBtr0084058	2705	3R	+	lncRNA:Hsromega	21299325..21299426	atgacccgcaattatttgaactctttaacaataggtttcatttactccgattaccccaatcacaatctttcgaaaaggcttagcctcttggtaaaataccct	mtrnylnsltigfiysdypnhnlskrlsllvkyp	0.0634031	0.0890618	0.459514	0.121722	0	0.34468	0	0.054707	0.175043	0.747423	2.65081	1.44872	0.869452	1.4795	0.965969	10.5517	0	0.38691	0.162855	0	0.237919	0	0.0369768	0.18121	0	NA	transc_only	transc_only	transc_only	transc_only	0	0	0	0	0	0	0	0	0
	FBtr0084058_20	FBtr0084058_20|FBtr0332373_20|FBtr0334316_14	FBtr0084058	3063	3R	+	lncRNA:Hsromega	21299683..21299745	atgcaacatgacccacacttttatgaactctttaataatggttttgataaaacccgattacct	mqhdphfyelfnngfdktrlp	0.41061	0.576781	0.520783	0.197073	0	0.139513	0	0.0885732	0	0.403371	0.858359	0	0.234614	2.39537	1.56395	23.6894	0	0	0.488566	0	#NUM!	0	0.0369768	0	#NUM!	NA	NA	NA	transc_only	transc_only	0	0	0	0	0	0	0	0	0
	FBtr0084058_21	FBtr0084058_21|FBtr0332373_21|FBtr0334316_15	FBtr0084058	2959	3R	+	lncRNA:Hsromega	21299579..21299791	atggtatatcttaacaactgcaacatgacccacacttttatgaactctttaataatggttattataaaacccgattaccttaatcattatccttcgaaaaggacatgcaacatgacccacacttttatgaactctttaataatggttttgataaaacccgattaccttaatcatcatccttcgaaacggcttatcctcttggtaaaatacact	mvylnncnmthtfmnslimviikpdylnhypskrtcnmthtfmnslimvlikpdylnhhpskrlillvkyt	0.212534	0.341195	0.286064	0.0582893	0	0.0825289	0	0.0261977	0.0838236	0.715842	1.58675	0.693755	0.208179	0.944654	0.740122	9.02791	0	0	0.0814276	0	0.11896	0	0.0277326	0.113256	#NUM!	NA	transc_only	NA	NA	NA	0	1	0	0	0	0	0	0	0
	FBtr0084058_22	FBtr0084058_22|FBtr0332373_22|FBtr0334316_16	FBtr0084058	3324	3R	+	lncRNA:Hsromega	21299944..21300069	atggtatatcttaacaactgcaacatgacccacacttttatgaactctttaataatggttattataaaacccgattaccttaatcattatccttcgaaaaggcttatcctcttggtaaaatacact	mvylnncnmthtfmnslimviikpdylnhypskrlillvkyt	0.153979	0.288391	0.223193	0	0	0	0	0	0.141702	2.62191	2.1459	1.17278	0.351921	0.399229	0.469185	16.6282	0	0	0	0	0	0	0	0.302017	#NUM!	NA	transc_only	transc_only	NA	transc_only	0	0	0	0	0	0	0	0	0
	FBtr0084058_23	FBtr0084058_23|FBtr0332373_23|FBtr0334316_17	FBtr0084058	3602	3R	+	lncRNA:Hsromega	21300222..21300347	atggtatatcttaacaactgcaacatgacccacacttttatgaactctttaataatggttttgataaaacccgattaccttaatcatcatccttcgaaaactcttatcctcttggtaaaatacact	mvylnncnmthtfmnslimvlikpdylnhhpsktlillvkyt	0.0513263	0.32444	0.409186	0	0	0.139513	0	0.0442866	0.141702	2.42023	0.858359	0	0.351921	0.798458	0.781975	10.478	0	0	0	0	#NUM!	0	0.0554652	0.18121	#NUM!	NA	transc_only	NA	NA	transc_only	0	0	0	0	0	0	0	0	0.226026
	FBtr0084058_24	FBtr0084058_24|FBtr0332373_24|FBtr0334316_18	FBtr0084058	3880	3R	+	lncRNA:Hsromega	21300500..21300625	atggtatatcttaacaactgcaacatgacccacacttttatgaactctttaataatggttttgataaaacccgattaccttaatcattatccttcgaaaaggcttatcctcttggtaaaatacact	mvylnncnmthtfmnslimvlikpdylnhypskrlillvkyt	0.102653	0.360488	0.446385	0.0985367	0	0	0	0	0	1.00843	0.107295	0	0	0	0.156395	15.6031	0	0	0.0977132	0	#NUM!	#NUM!	#NUM!	0	#NUM!	NA	transc_only	NA	NA	NA	0	1	0	0	0	0	0	0	0
	FBtr0084058_25	FBtr0084058_25|FBtr0332373_25|FBtr0334316_19	FBtr0084058	4158	3R	+	lncRNA:Hsromega	21300778..21300903	atggtatatcttaacaacagcaacatgacccacacttttatgaactctttaataatggttttgataaaacccgattaccttaatcattatccttcgaaaaggcttatcctcttggtaaaatacact	mvylnnsnmthtfmnslimvlikpdylnhypskrlillvkyt	0.153979	0.252342	0.29759	0.0985367	0.0793447	0.348783	0	0.0442866	0	0.605057	0.107295	0	0	0	0	6.26403	0	0	0.162855	0.739502	#NUM!	#NUM!	#NUM!	#NUM!	#NUM!	NA	NA	NA	NA	NA	0	1	0	0	0	0	0	0	0
	FBtr0084058_26	FBtr0084058_26|FBtr0332373_26|FBtr0334316_20	FBtr0084058	4436	3R	+	lncRNA:Hsromega	21301056..21301133	atggtatatcttaacaactgcaacatgacccacacttatgaactctttaataatggttattataaaacccgattacct	mvylnncnmthtyelfnngyyktrlp	0.0829117	0.232931	0.420632	0	0	0.112684	0	0	0	2.2806	1.38658	0	0.189496	1.93472	0.505276	11.9586	0	0	0	0	#NUM!	0	0	0	#NUM!	NA	transc_only	NA	transc_only	transc_only	0	0	0	0	0	0	0	0	0
	FBtr0084058_27	FBtr0084058_27|FBtr0332373_27|FBtr0334316_21	FBtr0084058	4473	3R	+	lncRNA:Hsromega	21301093..21301179	atgaactctttaataatggttattataaaacccgattaccttaatcattatccttcgaaaaggcttatcctcttggtaaaatacact	mnslimviikpdylnhypskrlillvkyt	0.148669	0.156626	0.484867	0	0	0	0	0	0.205223	1.16839	1.39853	0	0.169893	2.31277	0	8.24731	0	0	0	0	#NUM!	0	0	#NUM!	#NUM!	NA	transc_only	NA	transc_only	transc_only	0	0	0	0	0	0	0	0	0
	FBtr0084058_28	FBtr0084058_28|FBtr0332373_28|FBtr0334316_22	FBtr0084058	4712	3R	+	lncRNA:Hsromega	21301332..21301457	atggtatatcttaacaactgcaacatgacccacacttttatgaactctttaataatggttttgataaaacccgattaccttaatcattatccttcgaaaaggcttatcctcttggtaaaatacact	mvylnncnmthtfmnslimvlikpdylnhypskrlillvkyt	0.205305	0.360488	0.557982	0.0985367	0	0	0	0	0	2.01686	0.107295	0	0	0	0	6.83349	0	0	0.0488566	0	#NUM!	#NUM!	#NUM!	#NUM!	#NUM!	NA	transc_only	NA	NA	NA	0	1	0	0	0	0	0	0	0
	FBtr0084058_29	FBtr0084058_29|FBtr0332373_29|FBtr0334316_23	FBtr0084058	4990	3R	+	lncRNA:Hsromega	21301610..21301735	atggtatatcttaacaactgcaacatgacccacacttttatgaactctttaataatggttatgataaaacccgattaccttaatcattatccttcgaaaaggcttatcctcttggtaaaatacact	mvylnncnmthtfmnslimvmikpdylnhypskrlillvkyt	0.153979	0.252342	0.29759	0.0985367	0.0793447	0.348783	0	0.0442866	0	0.403371	0.107295	0.586388	0.117307	0.399229	0.156395	9.11132	0	0	0.244283	0.739502	0.594798	0	0.11093	0	#NUM!	NA	NA	NA	NA	NA	0	0	0	0	0	0	0	0	0
	FBtr0084058_30	FBtr0084058_30|FBtr0332373_30|FBtr0334316_24	FBtr0084058	5268	3R	+	lncRNA:Hsromega	21301888..21302013	atggtatatcttaacaactgcaacatgacccacacttttatgaactctttaataatggttatgataaaacccgattaccttaatcattatccttcgaaaaggcttatcctcttggtaaaatacact	mvylnncnmthtfmnslimvmikpdylnhypskrlillvkyt	0.0513263	0.252342	0.334789	0	0	0.0697566	0	0	0	1.4118	0.107295	0	0	0	0	4.78344	0	0	0	0	#NUM!	#NUM!	#NUM!	#NUM!	#NUM!	NA	transc_only	NA	NA	transc_only	0	0	0	0	0	0	0	0	0
	FBtr0084058_31	FBtr0084058_31|FBtr0332373_31|FBtr0334316_25	FBtr0084058	5546	3R	+	lncRNA:Hsromega	21302166..21302288	atggtatatcttaacaactgcgacatgacccacaattttatgaacttaacaataggttttatttatcccgattaccccaatcactatccttcgaaaaggcttatcctcttggtaaaatacact	mvylnncdmthnfmnltigfiypdypnhypskrlillvkyt	0.105156	0.0369281	0.0762121	0	0.08128	0.500206	0	0.0453668	0	1.65284	2.63788	1.80207	0.841178	1.63586	0.961257	0.116669	0	0	0	0.0308126	0.277573	0	0.0277326	0	#NUM!	NA	transc_only	transc_only	transc_only	transc_only	0	0	0	0	0	0	0	0	0
	FBtr0084058_32	FBtr0084058_32|FBtr0332373_32|FBtr0334316_26	FBtr0084058	5925	3R	+	lncRNA:Hsromega	21302545..21302607	atgcaacatgacccacacttttatgaactctttaataatggttttgataaaacccgattacct	mqhdphfyelfnngfdktrlp	0.513263	0.576781	0.520783	0	0	0.279026	0	0.0885732	0	2.01686	0.858359	0	0.234614	2.39537	1.25116	9.56689	0	0	0	0	#NUM!	0	0.0369768	0	#NUM!	NA	transc_only	NA	transc_only	transc_only	0	0	0	0	0	0	0	0	0
	FBtr0084058_33	FBtr0084058_33|FBtr0332373_33|FBtr0334316_27	FBtr0084058	5821	3R	+	lncRNA:Hsromega	21302441..21302653	atggtatatcttaacaactgcaacatgacccacacttttatgaactctttaataatggttattataaaacccgattaccttaatcattatccttcgaaaaggacatgcaacatgacccacacttttatgaactctttaataatggttttgataaaacccgattaccttaatcattatccttcgaaaaggcttatcctcttggtaaaatacact	mvylnncnmthtfmnslimviikpdylnhypskrtcnmthtfmnslimvlikpdylnhypskrlillvkyt	0.242896	0.191922	0.264059	0	0	0.0825289	0	0.0261977	0.0838236	1.43168	1.77717	0.693755	0.208179	0.708491	0.555092	3.97497	0	0	0	0	0.11896	0	0.0369768	0.151009	#NUM!	NA	transc_only	NA	NA	transc_only	0	0	0	0	0	0	0	0	0
	FBtr0084058_34	FBtr0084058_34|FBtr0332373_34|FBtr0334316_28	FBtr0084058	6186	3R	+	lncRNA:Hsromega	21302806..21302928	atggtatatcttaacaactgcgacatgacccacaattttatgaacttaacaataggttttatttatcccgattaccccaatcattatccttcgaaaaggcttatcctcttggtaaaatacact	mvylnncdmthnfmnltigfiypdypnhypskrlillvkyt	0.105156	0.0738562	0.228636	0	0	0.142916	0	0.0453668	0	2.06605	1.42885	0.600691	0.600841	1.2269	0.801047	8.16685	0	0	0	0	0.237919	0	0.0369768	0	#NUM!	NA	transc_only	NA	transc_only	transc_only	0	0	0	0	0	0	0	0	0
	FBtr0084058_35	FBtr0084058_35|FBtr0332373_35|FBtr0334316_29	FBtr0084058	6461	3R	+	lncRNA:Hsromega	21303081..21303206	atggtttatcttaacaactgcaacatgacccacaattttatgaactctttaccaataggttttatttatcccgattaccccaatcactatccttcgaaaaggcttatcctcttggtaaaataccct	mvylnncnmthnfmnslpigfiypdypnhypskrlillvkyp	0.205305	0.432586	0.706777	0	0.872792	1.6044	0.580746	0.0885732	0.850211	1.4118	1.60942	1.17278	0.351921	3.59306	0.62558	19.7032	0	0	0	0.542301	1.36804	1.65022	0.0246512	1.35908	#NUM!	NA	transc_only	transc_only	transc_only	NA	0	0	0	2	0	1	0	0	0
	FBtr0084058_36	FBtr0084058_36|FBtr0332373_36|FBtr0334316_30	FBtr0084058	6739	3R	+	lncRNA:Hsromega	21303359..21303484	atggtatatcttaacaactgcaacatgacccacaactttatgaactctttaccaataggttttatttatcccgattaccccaatcactatccttcgaaaaggcttatcctcttggtaaaatacact	mvylnncnmthnfmnslpigfiypdypnhypskrlillvkyt	0.102653	0.32444	0.520783	0	0	0.558053	0	0.177146	0	1.00843	0	0.586388	0	0	0	18.906	0	0	0	#NUM!	0.951678	#NUM!	#NUM!	#NUM!	#NUM!	NA	transc_only	NA	NA	NA	0	0	0	2	0	0	0	0	0.678077
	FBtr0084058_37	FBtr0084058_37|FBtr0332373_37|FBtr0334316_31	FBtr0084058	7015	3R	+	lncRNA:Hsromega	21303635..21303760	atggtatatcttaacaactgcaacatgacccacaactttatgaactctttaccaataggttttatttatcccgattaccccaatcactatccttcgaaaaggcttatcctcttggtaaaataccct	mvylnncnmthnfmnslpigfiypdypnhypskrlillvkyp	0.205305	0.576781	0.967168	0	0.0793447	1.39513	0	0.177146	0	1.4118	1.60942	2.93194	0.234614	1.59692	0.62558	24.145	0	0	0	0.0493001	0.475839	0	0.11093	0	#NUM!	NA	transc_only	transc_only	transc_only	NA	0	0	0	2	0	0	0	0	0.678077
	FBtr0084058_38	FBtr0084058_38|FBtr0332373_38|FBtr0334316_32	FBtr0084058	7293	3R	+	lncRNA:Hsromega	21303913..21304038	atggcatatcttaacaactgcaacatgacccacacttttatgaactctttaataatggttatgataaaacccgattaccttaatcattatccttcgaaaaggcttatcctcttggtaaaatacact	maylnncnmthtfmnslimvmikpdylnhypskrlillvkyt	0.205305	0.144195	0.483584	0	0	0	0	0	0	1.4118	0	0	0	0	0.156395	1.59448	0	0	0	#NUM!	#NUM!	#NUM!	#NUM!	0	#NUM!	NA	transc_only	NA	NA	transc_only	0	0	0	0	0	0	0	0	0
	FBtr0084058_39	FBtr0084058_39|FBtr0332373_39|FBtr0334316_33	FBtr0084058	7675	3R	+	lncRNA:Hsromega	21304295..21304357	atgcaacatgacccacacttttatgaactctttaataatggttttgataaaacccgattacct	mqhdphfyelfnngfdktrlp	0.513263	0.504684	0.59518	0	0	0.139513	0	0	0	2.01686	0.858359	0	0.234614	2.39537	1.25116	2.96118	0	0	0	0	#NUM!	0	0	0	#NUM!	NA	transc_only	NA	transc_only	transc_only	0	0	0	0	0	0	0	0	0
	FBtr0084058_40	FBtr0084058_40|FBtr0332373_40|FBtr0334316_34	FBtr0084058	7571	3R	+	lncRNA:Hsromega	21304191..21304403	atggtatatcttaacaactgcaacatgacccacacttttatgaactctttaataatggttattataaaacccgattaccttaatcattatccttcgaaaaggacatgcaacatgacccacacttttatgaactctttaataatggttttgataaaacccgattaccttaatcattatccttcgaaaaggcttatcctcttggtaaaatacact	mvylnncnmthtfmnslimviikpdylnhypskrtcnmthtfmnslimvlikpdylnhypskrlillvkyt	0.242896	0.234571	0.242054	0	0	0.0412645	0	0	0.0838236	1.31238	1.84064	0.346878	0.277572	0.944654	0.555092	1.14533	0	0	0	0	0.11896	0	0	0.151009	#NUM!	NA	transc_only	NA	NA	transc_only	0	0	0	0	0	0	0	0	0
	FBtr0084058_41	FBtr0084058_41|FBtr0332373_41|FBtr0334316_35	FBtr0084058	7936	3R	+	lncRNA:Hsromega	21304556..21304681	atggtttatcttaacaactgcaacatgacccacaattttatgaactatttaccaataggttttatttatcccgattaccccaatcactatccttcgaaaaggcttatcctcttggtaaaataccct	mvylnncnmthnfmnylpigfiypdypnhypskrlillvkyp	0.205305	0.216293	0.669578	0	0	0.20927	0	0	0	0.403371	0.751064	1.17278	0.117307	2.39537	0.31279	4.32788	0	0	0	0	0.17844	0	0	0	#NUM!	NA	NA	transc_only	transc_only	transc_only	0	0	0	0	0	0	0	0	0
	FBtr0084058_42	FBtr0084058_42|FBtr0332373_42|FBtr0334316_36	FBtr0084058	8214	3R	+	lncRNA:Hsromega	21304834..21304959	atggtatatcttaacaactgcaacatgacccacaactttatgaactctttaccaataggttttatttatcccgattaccccaatcactatccttcgaaaaggcttatcctcttggtaaaataccct	mvylnncnmthnfmnslpigfiypdypnhypskrlillvkyp	0.307958	0.468635	1.00437	0	0	0.697566	0	0.177146	0	2.21854	0.107295	0	0	0.399229	0	4.78344	0	0	0	0	#NUM!	#NUM!	0.443722	#NUM!	#NUM!	NA	transc_only	NA	NA	NA	0	0	0	2	0	0	0	0	0.678077
	FBtr0084058_43	FBtr0084058_43|FBtr0332373_43|FBtr0334316_37	FBtr0084058	8492	3R	+	lncRNA:Hsromega	21305112..21305237	atggtatatcttaacaactgcaacatgacccacaactttatgaactctttaccaataggttttatttatcccgattaccccaatcactatccttcgaaaaggcttatcctcttggtaaaatacact	mvylnncnmthnfmnslpigfiypdypnhypskrlillvkyt	0.205305	0.396537	0.59518	0	0	1.11611	0	0.0885732	0	1.61349	0.107295	0.586388	0	0	0	8.0863	0	0	0	0	1.90336	#NUM!	#NUM!	#NUM!	#NUM!	NA	transc_only	NA	NA	transc_only	0	0	0	0	0	0	0	0	0.904102
	FBtr0084058_44	FBtr0084058_44|FBtr0332373_44|FBtr0334316_38	FBtr0084058	8768	3R	+	lncRNA:Hsromega	21305388..21305513	atggtatatcttaacaactgcaacatgacccacaactttatgaactctttaccaataggttttatttatcccgattaccccaatcactatccttcgaaaaggcttatcctcttggtaaaataccct	mvylnncnmthnfmnslpigfiypdypnhypskrlillvkyp	0.256631	0.61283	1.15316	0	0.0793447	1.11611	0	0.0442866	0	1.81517	1.60942	2.34555	0.234614	1.59692	0.62558	10.5919	0	0	0	0.0493001	0.475839	0	0.0277326	0	#NUM!	NA	transc_only	transc_only	transc_only	NA	0	0	0	3	0	1	0	0	0.452051
	FBtr0084058_45	FBtr0084058_45|FBtr0332373_45|FBtr0334316_39	FBtr0084058	9046	3R	+	lncRNA:Hsromega	21305666..21305791	atggcatatcttaacaactgcaacatgacccacacttttatgaactctttaataatggttatgataaaacccgattaccttaatcattatccttcgaaaaggcttatcctcttggtaaaatacact	maylnncnmthtfmnslimvmikpdylnhypskrlillvkyt	0.307958	0.180244	0.557982	0	0	0	0	0	0	0.605057	0	0	0	0.399229	0.156395	1.02502	0	0	0	#NUM!	#NUM!	#NUM!	0	0	#NUM!	NA	NA	NA	NA	NA	0	0	0	0	0	0	0	0	0
	FBtr0084058_46	FBtr0084058_46|FBtr0332373_46|FBtr0334316_40	FBtr0084058	9324	3R	+	lncRNA:Hsromega	21305944..21306069	atggcatatcttaacaactgcaacatgacccacaattttatgaactctttaataatggttatgataaaacccgattaccttaatcattatccttcgaaaaggcttatcctcttggtaaaatacact	maylnncnmthnfmnslimvmikpdylnhypskrlillvkyt	0.153979	0.360488	0.446385	0	0	0.0697566	0	0	0	9.68091	6.65228	2.93194	1.87691	6.38766	0.469185	2.16394	0	0	0	0	0.0237919	0	0	0	#NUM!	NA	transc_only	transc_only	transc_only	NA	0	0	0	1	0	0	0	0	0
	FBtr0084058_47	FBtr0084058_47|FBtr0332373_47|FBtr0334316_41	FBtr0084058	9602	3R	+	lncRNA:Hsromega	21306222..21306347	atggcatatcttaacaactgcaacatgacccacaattttatgaactctttaataatggttatgataaaacccgattaccttaatcattatccttcgaaaaggcttatcctcttggtaaaatacact	maylnncnmthnfmnslimvmikpdylnhypskrlillvkyt	0.256631	0.504684	0.520783	0	0	0.0697566	0	0	0	9.68091	6.65228	2.93194	1.87691	6.38766	0.469185	2.50561	0	0	0	0	0.0237919	0	0	0	#NUM!	NA	transc_only	transc_only	transc_only	NA	0	0	0	1	0	0	0	0	0
	FBtr0084058_48	FBtr0084058_48|FBtr0332373_48|FBtr0334316_42	FBtr0084058	9880	3R	+	lncRNA:Hsromega	21306500..21306625	atggcatatcttaacaactgcaacatgacccacaattttatgaactctttaataatggttatgataaaacccaattaccttaatcattatccttcgaaaactcttatcctcttggtaaaatacact	maylnncnmthnfmnslimvmikpnylnhypsktlillvkyt	0.0513263	0.360488	0.371988	0	0	0.279026	0	0.177146	0.141702	8.67248	7.61793	4.10472	2.34614	6.78689	1.09476	0.569457	0	0	0	0	0.067977	0	0.0261013	0.129436	#NUM!	NA	transc_only	transc_only	transc_only	NA	0	0	0	1	0	1	0	0	0.226026
	FBtr0084058_49	FBtr0084058_49|FBtr0332373_49|FBtr0334316_43	FBtr0084058	10158	3R	+	lncRNA:Hsromega	21306778..21306903	atggcatatcttaacaactgcaacatgacccacacttttatgaactctttaataatggttatgataaaacccgattaccttaatcattatcattcgaaaaggcttatcctcttggtaaaatacact	maylnncnmthtfmnslimvmikpdylnhyhskrlillvkyt	0.307958	0.252342	0.446385	0.0985367	0	0.0697566	0	0	0	0.605057	0	0.586388	0	0	0.156395	0	0	0	0.162855	#NUM!	0.11896	#NUM!	#NUM!	0	#NUM!	NA	NA	NA	NA	NA	0	0	0	0	0	0	0	0	0
	FBtr0084058_5	FBtr0084058_5|FBtr0084059_5|FBtr0332373_5|FBtr0346801_5	FBtr0084058	570	3R	+	lncRNA:Hsromega	21297190..21297345	atgtatgtagcgaaacacgttttcaaacgtcgcatcgaagccatttcttctgcagccattgcaatttcatcgtgttgcgtaatcgcaaattgtaaatgtgtccctactacttcacatttgtgtgtatccaagtcgaaagttctcgaactattctcg	myvakhvfkrrieaissaaiaissccvianckcvpttshlcvskskvlelfs	7.95952	28.5923	22.3836	0	0.192258	0.845128	0	0.17885	0.228903	2.2806	8.31948	7.10432	6.82186	4.51436	1.38951	114.987	0	2.02384	0	0.0231094	0.11896	0	0.039618	0.164737	0	transc_only	transc_only	transc_only	transc_only	transc_only	0	0	0	0	0	0	0	0	0.182559
	FBtr0084058_50	FBtr0084058_50|FBtr0332373_50|FBtr0334316_44	FBtr0084058	10436	3R	+	lncRNA:Hsromega	21307056..21307181	atggcatatcttaacaactgcaacatgacccacacttttatgaactctttaataatggttatgataaaacccgattaccttaatcattatccttcgaaaaggcttatcctcttggtaaaatacact	maylnncnmthtfmnslimvmikpdylnhypskrlillvkyt	0.307958	0.32444	0.632379	0	0	0	0	0	0	0.806743	0.107295	0	0	0	0.31279	1.48059	0	0	0	0	#NUM!	#NUM!	#NUM!	0	#NUM!	NA	NA	NA	NA	NA	0	0	0	0	0	0	0	0	0
	FBtr0084058_51	FBtr0084058_51|FBtr0332373_51|FBtr0334316_45	FBtr0084058	10714	3R	+	lncRNA:Hsromega	21307334..21307459	atggcatatcttaacaactgcaacatgacccacaactttatgaactctttaccaataggttttatttatcccgattaccccaatcactatccttcgaaaaggcttatcctcttggtaaaataccct	maylnncnmthnfmnslpigfiypdypnhypskrlillvkyp	0.256631	0.360488	0.706777	0	0	0.976592	0	0.0885732	0	1.00843	0.751064	1.75917	0.117307	1.19769	0.469185	0.683349	0	0	0	0	0.555145	0	0.0739536	0	#NUM!	NA	transc_only	transc_only	transc_only	NA	0	0	0	3	0	0	0	0	0.226026
	FBtr0084058_52	FBtr0084058_52|FBtr0332373_52|FBtr0334316_46	FBtr0084058	10992	3R	+	lncRNA:Hsromega	21307612..21307737	atggcatatcttaacaactgcaacattacccacaattttatgaactctttaataatggttatgataaaacccgattaccttaatcattatccttcgaaaaggcttatcctcttggtaaaatacact	maylnncnithnfmnslimvmikpdylnhypskrlillvkyt	0.102653	0.108147	0.185994	0	0	0	0	0	0	1.61349	0.429179	0	0.117307	0.798458	0	0.113891	0	0	0	0	#NUM!	0	0	#NUM!	#NUM!	NA	transc_only	NA	NA	transc_only	0	0	0	0	0	0	0	0	0
	FBtr0084058_53	FBtr0084058_53|FBtr0332373_53|FBtr0334316_47	FBtr0084058	11270	3R	+	lncRNA:Hsromega	21307890..21308015	atggcatatcttaacaactgcaacatgacccacaattttatgaactctttaataatggttatgataaaacccgattaccttaatcattatccttcgaaaaggcttatcctcttggtaaaatacact	maylnncnmthnfmnslimvmikpdylnhypskrlillvkyt	0.256631	0.360488	0.520783	0	0	0.139513	0	0	0	8.4708	0.429179	2.93194	0.117307	6.78689	0.469185	1.25281	0	0	0	0	0.0475839	0	0	0	#NUM!	NA	transc_only	transc_only	transc_only	transc_only	0	0	0	0	0	0	0	0	0
	FBtr0084058_54	FBtr0084058_54|FBtr0332373_54|FBtr0334316_48	FBtr0084058	11548	3R	+	lncRNA:Hsromega	21308168..21308293	atggcatatcttaacaactgcaacatgacccacaattttatgaactctttaataatggttatgataaaacccgattaccttaatcattatccttcgaaaaggcttatcctcttggtaaaatacact	maylnncnmthnfmnslimvmikpdylnhypskrlillvkyt	0.153979	0.32444	0.409186	0	0	0.139513	0	0	0	9.47923	0.429179	2.93194	0.117307	6.38766	0.469185	1.93616	0	0	0	0	0.0475839	0	0	0	#NUM!	NA	transc_only	transc_only	transc_only	NA	0	0	0	1	0	0	0	0	0
	FBtr0084058_55	FBtr0084058_55|FBtr0332373_55|FBtr0334316_49	FBtr0084058	11826	3R	+	lncRNA:Hsromega	21308446..21308526	atggtatatcttaacaactgcaaacatgccccacaattttatgaactctttaataatggttatgataaaacccgattacct	mvylnnckhapqfyelfnngydktrlp	0.0798409	0.28038	0.231459	0	0	0.10851	0	0	0	4.39227	1.00142	0	0.182478	2.48409	0.486562	0	0	0	0	0	#NUM!	0	0	0	#NUM!	NA	transc_only	NA	transc_only	transc_only	0	0	0	0	0	0	0	0	0
	FBtr0084058_56	FBtr0084058_56|FBtr0332373_56|FBtr0334316_50	FBtr0084058	11851	3R	+	lncRNA:Hsromega	21308471..21308572	atgccccacaattttatgaactctttaataatggttatgataaaacccgattaccttaatcattatccttcgaaaaggcttatcctcttggtaaaatacact	mphnfmnslimvmikpdylnhypskrlillvkyt	0.0634031	0.222655	0.367611	0	0	0.0861699	0	0	0.175043	3.73712	0.795244	0	0.144909	1.97266	0.386387	0	0	0	0	0	#NUM!	0	0	0.453026	#NUM!	NA	transc_only	NA	transc_only	transc_only	0	0	0	0	0	0	0	0	0
	FBtr0084058_57	FBtr0084058_57|FBtr0332373_57|FBtr0334316_51	FBtr0084058	12105	3R	+	lncRNA:Hsromega	21308725..21308850	atggcatatcttaacaactgcaacatgacccacacttttatgaactctttaataatggttatgataaaacccgattaccttaatcattatccttcgaaaaggcttatcctcttggtaaaatacact	maylnncnmthtfmnslimvmikpdylnhypskrlillvkyt	0.153979	0.32444	0.59518	0	0	0	0	0	0	1.00843	0	0	0	0	0	3.18896	0	0	0	#NUM!	#NUM!	#NUM!	#NUM!	#NUM!	#NUM!	NA	transc_only	NA	NA	transc_only	0	0	0	0	0	0	0	0	0
	FBtr0084058_58	FBtr0084058_58|FBtr0332373_58|FBtr0334316_52	FBtr0084058	12383	3R	+	lncRNA:Hsromega	21309003..21309128	atggcatatcttaacaactgcaacatgacccacacttttatgaactctttaataatggttatgataaaacccgattaccttaatcattatccttcgaaaaggcttatcctcttggtaaaatacact	maylnncnmthtfmnslimvmikpdylnhypskrlillvkyt	0.256631	0.252342	0.632379	0	0	0	0	0	0	0.806743	0	0	0	0	0.156395	0.341674	0	0	0	#NUM!	#NUM!	#NUM!	#NUM!	0	#NUM!	NA	NA	NA	NA	NA	0	0	0	0	0	0	0	0	0
	FBtr0084058_59	FBtr0084058_59|FBtr0332373_59|FBtr0334316_53	FBtr0084058	12661	3R	+	lncRNA:Hsromega	21309281..21309406	atggcatatcttaacaactgcaacatgacccacaattatatgaactctttaataatggttatgataaaacccaattaccttaatcattatccttcgaaaactcttatcctcttggtaaaatacact	maylnncnmthnymnslimvmikpnylnhypsktlillvkyt	0	0.144195	0.111596	0	0	0.20927	0	0.177146	0.141702	2.01686	0.429179	0.586388	0	1.19769	0.31279	0	0	0	0	0	0.356879	#NUM!	0.147907	0.453026	#NUM!	NA	transc_only	NA	transc_only	transc_only	0	0	0	0	0	0	0	0	0.226026
	FBtr0084058_6	FBtr0084058_6|FBtr0084059_6|FBtr0332373_6|FBtr0346801_6	FBtr0084058	665	3R	+	lncRNA:Hsromega	21297285..21297512	atgtgtccctactacttcacatttgtgtgtatccaagtcgaaagttctcgaactattctcgtgagcaacccccggatcgaaaggccaccaactggctcgttctctctctccagaaacagcttactcttacgtttacaattgactctctacctatcgggtatacacatttttatatatgtatacactcagagacaccccaatcccccaccatacatatggcgagatgtg	mcpyyftfvciqvessrtilvsnprierpptgsfslsrnslllrlqltlylsgihifiyvytqrhpnpppyiwrdv	6.04164	21.4955	19.3238	0.163364	0.175394	1.27214	0.10698	0.416061	0.0783089	2.78645	7.94546	6.80519	8.10345	4.41253	1.815	86.9831	0.362418	0.692366	0.0586279	0.0220747	0.186937	0.0132017	0.0942908	0.0431453	0.523449	NA	transc_only	transc_only	transc_only	NA	0	0	0	0	0	1	0	0	0.499636
	FBtr0084058_60	FBtr0084058_60|FBtr0332373_60|FBtr0334316_54	FBtr0084058	12939	3R	+	lncRNA:Hsromega	21309559..21309606	atggtatatctaaacaactgcaacatgacccacaattttatgaactct	mvylnncnmthnfmns	0	0.189256	0.488234	0	0	0	0	0	0	1.58827	3.66144	4.61781	0	2.09595	1.23161	0	0	0	0	0	0	#NUM!	0	0	#NUM!	NA	transc_only	transc_only	transc_only	transc_only	0	0	0	0	0	0	0	0	0
	FBtr0084058_61	FBtr0084058_61|FBtr0332373_61|FBtr0334316_55	FBtr0084058	12993	3R	+	lncRNA:Hsromega	21309613..21309684	atggttatgataaaacccgattaccttaatcattatccttcgaaaaggcttatcctcttggtaaaatacact	mvmikpdylnhypskrlillvkyt	0	0.126171	0.325489	0	0	0	0	0	0	1.05885	2.44096	3.07854	0	1.3973	0.273691	0	0	0	0	0	0	#NUM!	0	0	#NUM!	NA	transc_only	transc_only	transc_only	transc_only	0	0	0	0	0	0	0	0	0
	FBtr0084058_62	FBtr0084058_62|FBtr0332373_62|FBtr0334316_56	FBtr0084058	13216	3R	+	lncRNA:Hsromega	21309836..21309964	atggtatatcttaacaactgcaacatgacccacaattttatgaactctataacaataggttttatttatcccgattaccccaatcactatccttcgaaaataaattttaaaataaataaaaataaactt	mvylnncnmthnfmnsitigfiypdypnhypskinfkinknkl	0.0501326	0	0.0363337	0.0962452	0	0.204403	0.18908	0	0	1.18197	1.36239	1.71825	0.687474	5.06928	1.52758	4.11599	0	0	0.0814276	0	0.11896	0.275036	0	0	#NUM!	NA	transc_only	transc_only	transc_only	transc_only	0	0	0	0	0	0	0	0	0
	FBtr0084058_63	FBtr0084058_63|FBtr0332373_63|FBtr0334316_57	FBtr0084058	13623	3R	+	lncRNA:Hsromega	21310243..21310278	atgtatgatatatttcgattaccccaaaccaaaaag	mydifrlpqtkk	0.359284	0	0.130196	0	0.277707	0.244148	0.677537	0	0	2.8236	4.13085	6.15708	0	4.1919	1.09476	7.57378	0	0	0	0.0672274	0.0396532	#NUM!	0	0	#NUM!	NA	transc_only	transc_only	transc_only	transc_only	0	0	0	0	0	0	0	0	1.58218
	FBtr0084058_64	FBtr0084058_64|FBtr0332373_64|FBtr0334316_58	FBtr0084058	13627	3R	+	lncRNA:Hsromega	21310247..21310303	atgatatatttcgattaccccaaaccaaaaagtaaaactagatttggattaggattt	miyfdypkpksktrfglgf	0.113458	0	0.0822289	0	0.350787	0.770994	0.855836	0	0	3.56665	6.40381	5.18491	0.25931	7.06005	1.03715	6.294	0	0	0	0.0547779	0.1487	3.30043	0	0	#NUM!	NA	transc_only	transc_only	transc_only	transc_only	0	0	0	0	0	0	0	0	6.9949
	FBtr0084058_65	FBtr0084058_65|FBtr0332373_65|FBtr0334316_59	FBtr0084058	13869	3R	+	lncRNA:Hsromega	21310489..21310533	atgattaatgtcgcattcatttgtaaaggaatagttgcttggaaa	minvafickgivawk	0	0.100937	0.208313	0	0	0.390637	0	0	0.396765	5.6472	0.901277	3.28378	0	10.0606	0.875811	16.9015	0	0	0	0	0.11896	#NUM!	0	0.453026	#NUM!	NA	transc_only	transc_only	transc_only	transc_only	0	0	0	0	0	0	0	0	1.89861
	FBtr0084058_7	FBtr0084058_7|FBtr0084059_7|FBtr0332373_7|FBtr0346801_7	FBtr0084058	896	3R	+	lncRNA:Hsromega	21297516..21297620	atgtatcgcagttggacgaaaacggcagctgcgcagaaaacgctgcggcgtacatacaaacgagctctttgtttgcctttccccagttttgcttccccatacgta	myrswtktaaaqktlrrtykralclpfpsfaspyv	9.30032	28.7237	23.4352	0.118244	0.190427	0.251124	0.232298	0.26572	0	3.63034	7.85398	9.85133	7.03842	4.79075	1.68907	109.336	0	0	0.0325711	0.024246	0.0254914	0.0330043	0.0554652	0	#NUM!	NA	transc_only	transc_only	transc_only	transc_only	0	0	0	0	0	0	0	0	0.813692
	FBtr0084058_8	FBtr0084058_8|FBtr0084059_8|FBtr0332373_8|FBtr0346801_8	FBtr0084058	880	3R	+	lncRNA:Hsromega	21297500..21297640	atggcgagatgtgtgaatgtatcgcagttggacgaaaacggcagctgcgcagaaaacgctgcggcgtacatacaaacgagctctttgtttgcctttccccagttttgcttccccatacgtataactggtgtttatcagcgg	marcvnvsqldengscaenaaayiqtsslfafpqfcfpiritgvyqr	7.52203	25.4489	20.8756	0.0880541	0.141808	0.498685	0.172988	0.277027	0	3.06391	7.67044	7.33609	7.12828	4.63785	2.9349	99.4345	0	0	0.0287392	0.0184875	0.067977	0.0242679	0.0597317	0	#NUM!	NA	transc_only	transc_only	transc_only	transc_only	0	0	0	0	0	0	0	0	0.605941
	FBtr0084058_9	FBtr0084058_9|FBtr0084059_9|FBtr0332373_9|FBtr0346801_9	FBtr0084058	840	3R	+	lncRNA:Hsromega	21297460..21297654	atgtatacactcagagacaccccaatcccccaccatacatatggcgagatgtgtgaatgtatcgcagttggacgaaaacggcagctgcgcagaaaacgctgcggcgtacatacaaacgagctctttgtttgcctttccccagttttgcttccccatacgtataactggtgtttatcagcggtaatctcgccagcc	mytlrdtpiphhtygemceciavgrkrqlrrkrcgvhtnelfvclspvllphtynwclsavispa	6.59977	22.6409	18.4117	0.25468	0.102538	1.03669	0.125084	0.228928	0	3.38832	7.21021	5.68346	8.26203	3.86945	3.33482	84.7773	0	0	0.075164	0.0142212	0.182405	0.0151396	0.0591629	0	#NUM!	NA	transc_only	transc_only	transc_only	transc_only	0	0	0	0	0	0	0	0	0.438142
	FBtr0085007_1	FBtr0085007_1	FBtr0085007	77	3R	+	asRNA:CR31084	26425430..26425468	atggggcggggcagctcttggccgaaacagtcatggcga	mgrgsswpkqswr	0.663293	1.51405	805.09	0	0	0	0	0	0	0	0	0	0	0	0	0.367957	0	0	#NUM!	#NUM!	#NUM!	#NUM!	#NUM!	#NUM!	#NUM!	NA	NA	NA	NA	NA	0	0	0	0	0	0	0	0	0
	FBtr0085007_2	FBtr0085007_2	FBtr0085007	37	3R	+	asRNA:CR31084	26425390..26425488, 26427962..26428102	atggtgcgctttgcggtgcacttgttaccctccttcttgaatggggcggggcagctcttggccgaaacagtcatggcgatgagggccaagatgaagatgccacgaacagctgtttggtttttagcccttaacccgctgcttatgccgggcggctttttcctcccagttgatgcggtggcaacctcaggcattgactttggtaaaattgtggcacgccaagcacattttgaagctcatcag	mvrfavhllpsflngagqllaetvmamrakmkmprtavwflalnpllmpggfflpvdavatsgidfgkivarqahfeahq	0.134731	1.30587	236.364	0	0	0	0	0	0	0	0	0	0	0	0.0821073	0.059793	0	0	#NUM!	#NUM!	#NUM!	#NUM!	#NUM!	0	#NUM!	NA	NA	NA	NA	NA	0	0	0	0	0	0	0	0	0
	FBtr0085007_3	FBtr0085007_3	FBtr0085007	206	3R	+	asRNA:CR31084	26428032..26428136	atgcggtggcaacctcaggcattgactttggtaaaattgtggcacgccaagcacattttgaagctcatcagtaatacagttacacagcgggcctcctccgggcgt	mrwqpqaltlvklwhakhilklisntvtqrassgr	0	0	0.0446385	0	0	0	0	0	0	0	0	0	0	0	0.187674	0	0	0	#NUM!	#NUM!	#NUM!	#NUM!	#NUM!	0	#NUM!	NA	NA	NA	NA	NA	0	0	0	0	0	0	0	0	0
	FBtr0085007_4	FBtr0085007_4	FBtr0085007	318	3R	+	asRNA:CR31084	26428144..26428159, 26428252..26428295	atgagggggcgaggcggagcaccgccaccaccgccgcactctgctgccgttattacacga	mrgrggappppphsaavitr	0	0	0	0	0	0	0	0	0	0	0	0	0	0	0	0	0	0	#NUM!	#NUM!	#NUM!	#NUM!	#NUM!	#NUM!	#NUM!	NA	NA	NA	NA	NA	0	0	0	0	0	0	0	0	0
	FBtr0085391_1	FBtr0085391_1|FBtr0303426_1|FBtr0303427_1	FBtr0085391	143	3R	+	lncRNA:CR31044	29214704..29214748	atggcgggagtgtgtgtgtgtgccattctaaactcaaatttccgt	magvcvcailnsnfr	4.31141	1.9178	1.35404	1.10361	0.44433	0.976592	0	0.124002	0	2.8236	1.80255	4.92566	3.2846	0	1.75162	28.3818	0	1.75399	0.390853	0.246501	0.198266	0	#NUM!	0	0	transc_only	transc_only	transc_only	transc_only	transc_only	0	0	0	0	0	0	0	0	0.632872
	FBtr0085391_10	FBtr0085391_10|FBtr0303427_9	FBtr0085391	998	3R	+	lncRNA:CR31044	29215559..29215654	atggaattgggactggagctggaattggaattcatactactgtttttagtgggtgggggtccagtgtttcacattgattttcttagtatttgtgac	melglelelefillflvgggpvfhidflsicd	0	0.0473141	0	1.93994	0.5207	1.09867	0.254076	0.523136	0	48.1777	3.09814	6.92671	6.00466	2.09595	5.95278	0.896895	0	6.57747	0.0402664	0.168069	0.158613	0.0423132	0.249593	0	0	transc_only	transc_only	transc_only	transc_only	NA	0	0	0	1	0	0	0	0	0.296659
	FBtr0085391_11	FBtr0085391_11|FBtr0303427_10	FBtr0085391	1238	3R	+	lncRNA:CR31044	29215799..29215951	atgtctcgcacgcacacaacgtcattcagacggaacgaccgaaaaaaaaagaaggaaaagagcacctgttcgagtgcacaaaagagagggaaagagagcccaaaaggaagagcgatagcggaagagcgacttgattgcaggcccgaaataaaa	msrthttsfrrndrkkkkekstcssaqkrgkespkgraiaeerldcrpeik	0	0.267186	0.0919028	0	0	0.0574466	0	0	0	7.30814	0.971965	4.82908	1.83551	0.98633	1.28796	1.40689	0	0	0	0	0.011896	0	0	0	#NUM!	NA	transc_only	transc_only	transc_only	transc_only	0	0	0	0	0	0	0	0	0.186139
	FBtr0085391_12	FBtr0085391_12|FBtr0303427_11	FBtr0085391	1390	3R	+	lncRNA:CR31044	29215951..29216028	atgaaaattaatgctaatttagaccactttcgggccaagcaaaacaggcccagaacaatgatcccccaaattcaaaat	mkinanldhfrakqnrprtmipqiqn	0.165823	0.465862	0.0600903	0	0	0.112684	0	0.0715399	0	2.6064	2.07987	4.73621	3.41093	1.93472	3.28429	0	0	0	0	0	0.0237919	0	0.0369768	0	#NUM!	NA	transc_only	transc_only	transc_only	transc_only	0	0	0	0	0	0	0	0	0
	FBtr0085391_13	FBtr0085391_13|FBtr0303427_12	FBtr0085391	1658	3R	+	lncRNA:CR31044	29216219..29216257	atgcttgataaaactgagtcagtccccttttgtttcctt	mldktesvpfcfl	0	0.116465	0.120181	0	0	0	0	0	0	0.6516	1.03993	1.89449	0	1.28982	0	2.94366	0	0	0	0	0	#NUM!	0	#NUM!	#NUM!	NA	transc_only	transc_only	transc_only	transc_only	0	0	0	0	0	0	0	0	0
	FBtr0085391_14	FBtr0085391_14|FBtr0303427_13	FBtr0085391	1714	3R	+	lncRNA:CR31044	29216275..29216373	atgctcatcatatccatggttttaaaatatttcaaaactattatttaccccgcaactgtcttttttgttatattcctctgtagttccgcctccctaact	mliismvlkyfktiiypatvffviflcssaslt	0.261297	0.0917607	0.0473439	0	0	0.266343	0	0	0	0.256691	1.77524	0.746313	2.5381	1.01622	0.398096	1.01467	0	0	0	0	0.356879	0	0	0	#NUM!	NA	transc_only	transc_only	transc_only	transc_only	0	0	0	0	0	0	0	0	0
	FBtr0085391_15	FBtr0085391_15|FBtr0303427_14	FBtr0085391	1907	3R	+	lncRNA:CR31044	29216468..29216755	atgcatttgtatacacccccaaacttgacaaacaataatttccatcgaatcgggtggctggcctgtatcactcactatatgtatcggattttatccaactctgctctctgtttttgtgccccgatcagcagaaattcaaactgcagcgacgccacaattcttaaacaattctcaaagacgacggcgattctgattccgattccgattctgtcggcttttcgtcagaggagaatcatgtttgtgggtgcaagggagtggtgggaggaggaggtgccacatattattgta	mhlytppnltnnnfhrigwlacithymyrilsnsalcfcapisrnsncsdatilkqfskttailipipilsafrqrrimfvgarewweeevphiiv	0.089821	0.189256	0.0325489	0.129329	0.0347133	0.762963	0	0.116252	0	1.05885	2.81649	1.28272	2.97667	0.174663	1.09476	0.498275	0.286914	0	0.122141	0.012325	0.594798	0	0.665582	0	#NUM!	NA	transc_only	transc_only	transc_only	NA	0	0	0	2	0	0	0	0	0
	FBtr0085391_16	FBtr0085391_16|FBtr0303427_15	FBtr0085391	2365	3R	+	lncRNA:CR31044	29216926..29216973	atgaaaaccgatcaaaccgatcgcaattgttggcaggcacgagagcaa	mktdqtdrncwqareq	0.673657	0.378513	0.195294	0	0	0.915555	0	0	0	2.64712	3.09814	0	5.54276	0	0.821073	1.79379	0	0	0	0	#NUM!	0	#NUM!	0	#NUM!	NA	transc_only	transc_only	NA	transc_only	0	0	0	0	0	0	0	0	0
	FBtr0085391_17	FBtr0085391_17|FBtr0303427_16	FBtr0085391	2422	3R	+	lncRNA:CR31044	29216983..29217123	atgcaaactactaagccccaaacggaaaacccattgtccaatgcccaatattcaaaacccaaaacgaaagagaaaaaccaaagccaaagccaaacccaatcaccaatcacaaaaatgccacagaaagtcgtgcaggggcaa	mqttkpqtenplsnaqyskpktkeknqsqsqtqspitkmpqkvvqgq	0.275196	0.322139	0.332415	0	0	0	0	0	0	0	0.287641	0	0.628966	0	0	0.508877	0	0	#NUM!	0	#NUM!	0	#NUM!	#NUM!	#NUM!	NA	NA	NA	NA	NA	0	0	0	0	0	0	0	0	0
	FBtr0085391_18	FBtr0085391_18|FBtr0303427_17	FBtr0085391	2417	3R	+	lncRNA:CR31044	29216978..29217154	atgacatgcaaactactaagccccaaacggaaaacccattgtccaatgcccaatattcaaaacccaaaacgaaagagaaaaaccaaagccaaagccaaacccaatcaccaatcacaaaaatgccacagaaagtcgtgcaggggcaataatcatcatccgggcgagaaaggagcccaa	mtckllspkrkthcpmpniqnpkrkrktkakakpnhqsqkchrkscrgnnhhpgekgaq	0.219224	0.333605	0.264805	0	0	0.0496572	0	0	0	0.574291	0.229138	0	0.584547	0	0	0.567527	0	0	0	0	#NUM!	0	#NUM!	#NUM!	#NUM!	NA	NA	NA	NA	NA	0	0	0	0	0	0	0	0	0
	FBtr0085391_19	FBtr0085391_19|FBtr0303427_18	FBtr0085391	2602	3R	+	lncRNA:CR31044	29217163..29217231	atgtggggaaggatgctcttttctgactctattttgtcggcgaacatggatctagtgcacggtggttca	mwgrmlfsdsilsanmdlvhggs	0.0937263	0.592455	0.135856	0.899683	0	0	0	0	0	1.10489	0.587789	1.0708	0	0	0.285591	0.207976	0	0	0.814276	0	0	#NUM!	#NUM!	0	#NUM!	NA	transc_only	transc_only	NA	transc_only	0	0	0	0	0	0	0	0	0
	FBtr0085391_2	FBtr0085391_2|FBtr0303426_2|FBtr0303427_2	FBtr0085391	216	3R	+	lncRNA:CR31044	29214777..29214809	atgtacgctctccatcgccatcgctcacaaatt	myalhrhrsqi	5.29127	1.65169	1.70438	0	0	0	0	0	0	20.0219	10.2418	6.71681	12.0933	1.52433	8.36002	25.2218	0	10.7631	0	0	0	0	0	0	0	transc_only	transc_only	transc_only	transc_only	transc_only	0	0	0	0	0	0	0	0	0.863007
	FBtr0085391_20	FBtr0085391_20|FBtr0303427_19	FBtr0085391	2670	3R	+	lncRNA:CR31044	29217231..29217353	atgattaagttcgtgactagatttcatgctcgtctattaagttgggtcagcacaacgaagagagcggagctttccatctcgcggggatcggagggagtcgttttccaacccaacccctccggc	mikfvtrfharllswvsttkraelsisrgsegvvfqpnpsg	0.105156	0.886274	0.228636	0.20188	0	0.786038	0	0	0	0	0.549559	0	0	0	0.320419	0	0	0	#NUM!	0	#NUM!	#NUM!	#NUM!	0	#NUM!	NA	NA	NA	NA	NA	0	0	0	0	0	0	0	0	0.926154
	FBtr0085391_21	FBtr0085391_21|FBtr0303427_20	FBtr0085391	2975	3R	+	lncRNA:CR31044	29217536..29217610	atgctgcacatgcgctcagtccgggaaaacagcagtagccttgccgatttgcggtcctttatctgccaaacggac	mlhmrsvrensssladlrsficqtd	0.603597	1.21124	0.187482	0.331083	0	0	0	0	0	0.338832	0.901277	0	0.197076	0	0	0.191338	0	0	0.977132	0	#NUM!	0	#NUM!	#NUM!	#NUM!	NA	NA	NA	NA	NA	0	0	0	0	0	0	0	0	0
	FBtr0085391_22	FBtr0085391_22|FBtr0303427_21	FBtr0085391	2901	3R	+	lncRNA:CR31044	29217462..29217629	atgagggcgtgttgcaagatactcgtagcaagcgccaagcaccactacatggagtcaatggcctgctgtcccgcatgctgcacatgcgctcagtccgggaaaacagcagtagccttgccgatttgcggtcctttatctgccaaacggactgacagccgccgccgaatg	mracckilvasakhhymesmaccpacctcaqsgktavalpicgplsakrtdsrrrm	0.577421	1.4059	0.251092	0.147805	0	0.104635	0	0	0	0.151264	0.402356	0.439791	0.0879803	0	0	0.0854186	0	0	0.977132	0	0.237919	0	#NUM!	#NUM!	#NUM!	NA	NA	NA	NA	NA	0	0	0	0	0	0	0	0	0
	FBtr0085391_23	FBtr0085391_23	FBtr0085391	3362	3R	+	lncRNA:CR31044	29217923..29217955	atgccttttaaatgtatgtatgtatatctatta	mpfkcmyvyll	0.587919	0.550564	0.142032	0	0	0	0	0	0	0	0	0	0	0	0	0	0	0	#NUM!	#NUM!	#NUM!	#NUM!	#NUM!	#NUM!	#NUM!	NA	NA	NA	NA	NA	0	0	0	0	0	0	0	0	0
	FBtr0085391_24	FBtr0085391_24	FBtr0085391	3381	3R	+	lncRNA:CR31044	29217942..29217986	atgtatatctattataaaaatggatcaacattcagggcacccaac	myiyykngstfrapn	0.431141	0.504684	0	0	0	0	0	0	0	0	0	0	0	0	0	0	0	0	#NUM!	#NUM!	#NUM!	#NUM!	#NUM!	#NUM!	#NUM!	NA	NA	NA	NA	NA	0	0	0	0	0	0	0	0	0
	FBtr0085391_25	FBtr0085391_25	FBtr0085391	3373	3R	+	lncRNA:CR31044	29217934..29218002	atgtatgtatgtatatctattataaaaatggatcaacattcagggcacccaactgaaccacgaactatt	myvcisiikmdqhsghpteprti	0.468631	0.39497	0.0679282	0	0	0	0	0	0	0	0	0	0	0	0	0	0	0	#NUM!	#NUM!	#NUM!	#NUM!	#NUM!	#NUM!	#NUM!	NA	NA	NA	NA	NA	0	0	0	0	0	0	0	0	0
	FBtr0085391_26	FBtr0085391_26	FBtr0085391	3590	3R	+	lncRNA:CR31044	29218151..29218189	atgtcaattgaattgtattatcaaatgtttaaagcttgc	msielyyqmfkac	0.663293	0.582327	0.360542	0.636699	0	0	0	0	0	0	0.346645	1.89449	0.757984	0	0	0.367957	0	0	#NUM!	0	0	0	#NUM!	#NUM!	#NUM!	NA	NA	transc_only	NA	transc_only	0	0	0	0	0	0	0	0	0
	FBtr0085391_27	FBtr0085391_27	FBtr0085391	3649	3R	+	lncRNA:CR31044	29218210..29218248	atgctagaaagtgctattaaaatagaggaagtagtaaaa	mlesaikieevvk	0	0.931724	0.360542	0	0	0	0	0	0	0.6516	0	1.89449	0	0	0	0.367957	0	0	0	#NUM!	0	#NUM!	#NUM!	#NUM!	#NUM!	NA	NA	transc_only	NA	transc_only	0	0	0	0	0	0	0	0	0
	FBtr0085391_28	FBtr0085391_28	FBtr0085391	3806	3R	+	lncRNA:CR31044	29218367..29218426	atgtatgtgcgttctgttgcgtgggcgtttgagtgtaactgtaacacctgctgccgctat	myvrsvawafecncntccry	1.07785	2.49818	0.234352	0	0	0	0	0	0	3.81186	0.901277	0	0.246345	0	0.328429	0.239172	0	0	0	0	#NUM!	0	#NUM!	0	#NUM!	NA	transc_only	NA	NA	transc_only	0	0	0	0	0	0	0	0	0.474654
	FBtr0085391_29	FBtr0085391_29	FBtr0085391	3732	3R	+	lncRNA:CR31044	29218293..29218511	atgttttttccggtgcagttgttgttgccaacgacaacaagacgacacatacacatgtacctacatatgtacgtatgtatgtgcgttctgttgcgtgggcgtttgagtgtaactgtaacacctgctgccgctattaacacagcatttcgctgctctccaattttaatttcaggccaaaggaatgaagccggaacacctttcaaccccgtgggccattgt	mffpvqlllptttrrhihmylhmyvcmcvllrgrlsvtvtpaaaintafrcspilisgqrneagtpfnpvghc	1.24027	2.19849	0.342433	0.113385	0.136951	0.160536	0.111376	0	0	1.27642	0.555581	0	0.269967	0	0.0899806	0.19658	0	0.360409	0.0888302	0.246501	#NUM!	0.412554	#NUM!	0	0	NA	transc_only	NA	NA	transc_only	0	0	0	0	0	0	0	0	0.130042
	FBtr0085391_3	FBtr0085391_3|FBtr0303426_3|FBtr0303427_3	FBtr0085391	265	3R	+	lncRNA:CR31044	29214826..29214873	atgaatacgaacggatgcaagcagcatttacagttcaaatgtgccgtc	mntngckqhlqfkcav	2.42517	0.851654	0.976468	1.81061	2.70764	0.915555	0.508153	0	0	12.1768	9.29441	7.69635	6.46655	1.04798	4.92644	23.0203	3.44297	13.1549	0.148694	0.291319	0.11896	0.0785817	0	0	0.261724	ribo-only	variable	transc_only	transc_only	variable	0	0	1	0	0	0	0	0	8.89976
	FBtr0085391_30	FBtr0085391_30|FBtr0303426_6|FBtr0303427_22	FBtr0085391	3974	3R	+	lncRNA:CR31044	29218535..29218567	atggctactgtatggccacttgctgcacggcca	matvwplaarp	5.0953	6.33149	1.56235	0	0	1.33172	0	0.338189	0.541044	3.08029	1.22901	0	0.4479	0	1.19429	0.869717	0	0	0	0	#NUM!	0	#NUM!	0.453026	#NUM!	NA	transc_only	NA	transc_only	transc_only	0	0	0	0	0	0	0	0	0
	FBtr0085391_31	FBtr0085391_31|FBtr0303426_7|FBtr0303427_23	FBtr0085391	4049	3R	+	lncRNA:CR31044	29218610..29218684	atgccaacgcaccgcagggaggagagagcagggcacttcacttcggcggctcggctggcttatttacatattttc	mpthrreeraghftsaarlaylhif	1.12097	1.93799	0.437458	0	0.399897	0	0	0.0744015	0	2.37182	0.360511	0.985133	1.18246	0.670704	0	1.14803	0	1.57859	0	1.10925	0	0	0.11093	#NUM!	0	transc_only	transc_only	transc_only	NA	transc_only	0	0	0	0	0	0	0	0	0
	FBtr0085391_32	FBtr0085391_32|FBtr0303426_8|FBtr0303427_24	FBtr0085391	4127	3R	+	lncRNA:CR31044	29218688..29218834	atgaatatgggccccgcgagtttgcaaccccgaccggcggtggcaaagccgagaagcgcattcagttgcaacggccgcggcagctggctttccctgcactggatttccacttcctcctggtcgaagcagccgcagcagcagcagcaa	mnmgpaslqprpavakprsafscngrgswlslhwistsswskqpqqqqq	0.791891	1.57585	0.255077	0	0.13602	0.0597914	0	0	0	0.691494	0.275901	0.502619	0.301647	0.342196	0	0.878592	0	0.805405	0	0.493001	0.11896	0	0	#NUM!	0	NA	NA	NA	NA	NA	0	0	0	0	0	0	0	0	0
	FBtr0085391_33	FBtr0085391_33|FBtr0303426_9|FBtr0303427_25	FBtr0085391	3913	3R	+	lncRNA:CR31044	29218474..29218893	atgaagccggaacacctttcaaccccgtgggccattgttagtgctccgtggctagggatagatggctactgtatggccacttgctgcacggccatgaagctactcctcccacacgatttgcttcacgctcatttaaatgccaacgcaccgcagggaggagagagcagggcacttcacttcggcggctcggctggcttatttacatattttctaaatgaatatgggccccgcgagtttgcaaccccgaccggcggtggcaaagccgagaagcgcattcagttgcaacggccgcggcagctggctttccctgcactggatttccacttcctcctggtcgaagcagccgcagcagcagcagcaataacaatcaggaacagcagcagcagcagcaacaagaag…	mkpehlstpwaivsapwlgidgycmatcctamklllphdllhahlnanapqggesralhfggsaglftyflneygprefatptgggkaekriqlqrprqlafpaldfhfllveaaaaaaaitirnsssssnkkpsnaatn	1.15484	1.95745	0.334789	0.0886831	0.166624	0.167416	0.0580746	0.0398579	0.0425106	0.907586	0.257508	0.52775	0.387113	0.119769	0.0938369	0.375842	0	0.845675	0.0977132	0.647064	0.317226	0.15002	0.332791	0.453026	0	NA	NA	NA	NA	NA	0	0	0	0	0	0	0	0	0
	FBtr0085391_34	FBtr0085391_34|FBtr0303426_10|FBtr0303427_26	FBtr0085391	4508	3R	+	lncRNA:CR31044	29219069..29219146	atgcagcaacaactgcatcaacagcaacatcggctcagaacaagcacaagcagcgaaagcctgcacttcgccaagcgg	mqqqlhqqqhrlrtstsseslhfakr	3.89685	6.28914	1.68253	0.159175	0	0.563419	0	0	0	14.661	4.85303	8.52519	8.33783	2.57963	1.01055	1.10387	0	4.04768	0.010857	0	0.0660887	0	0	0	0	transc_only	transc_only	transc_only	transc_only	transc_only	0	0	0	0	0	0	0	0	0
	FBtr0085391_35	FBtr0085391_35|FBtr0303426_11|FBtr0303427_27	FBtr0085391	4441	3R	+	lncRNA:CR31044	29219002..29219220	atgtgtgctcgttcccacaagcgcggcaataccaactcataccaacccacggctccaacaccaccagatgcagcaacaactgcatcaacagcaacatcggctcagaacaagcacaagcagcgaaagcctgcacttcgccaagcggtgattgggaaaaggggctgcagctggagttggagttgcagccagagtagaagctggagctggagctggagaaga	mcarshkrgntnsyqptaptppdaattastatsaqnkhkqrkpalrqavigkrgcswswscsqsrswswswrr	2.18523	4.93622	1.0701	0.113385	0.0456504	0.321071	0.222752	0.02548	0.0815271	14.1567	3.64215	5.39799	5.19686	1.83755	0.719845	0.786319	0	1.98225	0.00800928	0.0125339	0.0594798	0.0428628	0.0138663	0.113256	0	transc_only	transc_only	transc_only	transc_only	transc_only	0	0	0	0	0	0	0	0	0
	FBtr0085391_36	FBtr0085391_36|FBtr0303426_12|FBtr0303427_28	FBtr0085391	4659	3R	+	lncRNA:CR31044	29219220..29219252	atgacaatgcagcgattagagcaatgcagaact	mtmqrleqcrt	5.68322	15.1405	4.11892	2.25739	1.51476	3.46246	10.3478	0	0	78.5474	17.2062	33.5841	22.395	6.09731	9.55431	3.47887	0	3.58771	0.0287392	0.0880359	0.103098	0.462061	0	0	0	transc_only	ribo-only	variable	transc_only	variable	0	0	0	0	1	0	0	0	0
	FBtr0085391_37	FBtr0085391_37|FBtr0303426_13|FBtr0303427_29	FBtr0085391	4682	3R	+	lncRNA:CR31044	29219243..29219431	atgcagaacttgaactctacgacggcggcagctggaaaaatgtttgccccgatccccgggacaccgactcagtcactcagtccgtcccaatgcgcggcatttccgttcggaaaaaaaagaggatgctgtcgagaaggaaggccctcgatcgattcgatgctgatgcattctgcaggggtggggggaacg	mqnlnsttaaagkmfapipgtptqslspsqcaafpfgkkrgccregrpsidsmlmhsagvggt	1.53979	3.29246	1.11596	0.394147	0.211586	0.74407	1.54866	0	0	25.8158	4.86403	9.77314	7.50765	3.19383	4.17053	0.911132	0	1.46166	0.0152677	0.0435001	0.0761342	0.206277	0	0	0	transc_only	transc_only	transc_only	transc_only	transc_only	0	0	0	0	0	0	0	0	0
	FBtr0085391_38	FBtr0085391_38|FBtr0303426_14|FBtr0303427_30	FBtr0085391	4771	3R	+	lncRNA:CR31044	29219332..29219457	atgcgcggcatttccgttcggaaaaaaaagaggatgctgtcgagaaggaaggccctcgatcgattcgatgctgatgcattctgcaggggtggggggaacgtagtgatcatgtttgtagcatctaaa	mrgisvrkkkrmlsrrkaldrfdadafcrgggnvvimfvask	0.821221	1.11751	0.632379	0	0	0.20927	0	0	0	20.3703	3.54073	4.10472	6.09997	3.19383	3.90987	1.13891	0	2.19249	0	0	0.0509827	0	0	0	0	transc_only	transc_only	transc_only	transc_only	transc_only	0	0	0	0	0	0	0	0	0
	FBtr0085391_39	FBtr0085391_39|FBtr0303426_15|FBtr0303427_31	FBtr0085391	4987	3R	+	lncRNA:CR31044	29219548..29219589	atgttcaatattcagatcattgacctaaacaacagaagaact	mfniqiidlnnrrt	0.153979	0	0.111596	0	0	0	0	0	0	0	0	1.75917	0	0	0.469185	0	0	0	#NUM!	#NUM!	0	#NUM!	#NUM!	0	#NUM!	NA	NA	transc_only	NA	transc_only	0	0	0	0	0	0	0	0	0
	FBtr0085391_4	FBtr0085391_4|FBtr0303426_4|FBtr0303427_4	FBtr0085391	279	3R	+	lncRNA:CR31044	29214840..29214905	atgcaagcagcatttacagttcaaatgtgccgtctaattagaaatgatttaatttcaatagcgatt	mqaaftvqmcrlirndlisiai	2.1557	0.757026	0.639143	1.31681	1.96919	0.665858	0.739131	0	0	6.16058	4.30155	5.59734	3.1353	0.762164	2.38858	17.8292	2.50398	13.1549	0.213748	0.457787	0.11896	0.235745	0	0	0.190345	ribo-only	ribo-only	transc_only	transc_only	ribo-only	0	0	0	0	0	0	0	0	6.47255
	FBtr0085391_40	FBtr0085391_40|FBtr0303426_16|FBtr0303427_32	FBtr0085391	5034	3R	+	lncRNA:CR31044	29219595..29219633	atgtcaacaatatataaacttcacaaatactgctttctt	mstiyklhkycfl	0	0	0	0	0	0	0	0	0	0	1.38658	0	0	0	0	0	0	0	#NUM!	0	#NUM!	#NUM!	#NUM!	#NUM!	#NUM!	NA	transc_only	NA	NA	transc_only	0	0	0	0	0	0	0	0	0
	FBtr0085391_5	FBtr0085391_5	FBtr0085391	397	3R	+	lncRNA:CR31044	29214958..29215065	atgtatgtatatatgtttgtgtctgtgtgtaattcgccatacttcttcaattcaaagaacagacagaagaagaacacaacaacaagagggcaagacatacttgagaaa	myvymfvsvcnspyffnsknrqkkntttrgqdilek	1.73654	1.42994	0.694377	1.26455	0.370275	0.325531	0	0.0516677	0	16.7063	5.75816	12.9983	8.07464	2.7946	4.01414	12.0915	3.06042	13.8858	0.0756933	0.0643045	0.0250441	0	0.0184884	0	0.2204	ribo-only	transc_only	transc_only	transc_only	transc_only	0	0	0	0	0	0	0	0	3.69175
	FBtr0085391_6	FBtr0085391_6	FBtr0085391	401	3R	+	lncRNA:CR31044	29214962..29215156	atgtatatatgtttgtgtctgtgtgtaattcgccatacttcttcaattcaaagaacagacagaagaagaacacaacaacaagagggcaagacatacttgagaaataaagcaaaaccaacagcaacaactattgctatcaacatgattctctttcgctcgctctcccgctctttaccgttttgctgtgcgcgtgtg	myiclclcvirhtssiqrtdrrrtqqqegktylrnkakptattiainmilfrslsrslpfccarv	1.29342	1.0016	0.43265	1.14606	0.256345	0.225367	0.125084	0.028616	0	14.3352	4.99169	8.33574	6.13967	2.32167	4.34537	9.27252	2.96625	11.5359	0.0799471	0.0513543	0.0270363	0.020373	0.0123256	0	0.257133	ribo-only	transc_only	transc_only	transc_only	transc_only	0	0	0	0	0	0	0	0	2.04466
	FBtr0085391_7	FBtr0085391_7|FBtr0303427_6	FBtr0085391	623	3R	+	lncRNA:CR31044	29215184..29215306	atgtatataagcgggcgagcaacacaaaaaaaagacacgctgaattttccctatatttttgcgcctgccaataagcggttcttttgcggagttgccacaccgccgtgcagatcgtggaatttt	myisgratqkkdtlnfpyifapankrffcgvatppcrswnf	0.946407	0.369281	0.228636	0.60564	0.08128	0.142916	0	0	0	48.5521	7.69382	11.4131	5.76808	2.04483	6.40838	13.5336	2.0154	18.2886	0.012474	0.0105643	0.0125221	0	0	0	0.1102	ribo-only	transc_only	transc_only	transc_only	transc_only	0	0	0	0	0	0	0	0	0
	FBtr0085391_8	FBtr0085391_8|FBtr0303427_7	FBtr0085391	781	3R	+	lncRNA:CR31044	29215342..29215380	atgtgtatgtgtgtagagctgataagaagcagagaaagc	mcmcvelirsres	1.49241	1.16465	0.600903	7.32204	0.256345	0.450735	0	0	0	187.661	22.8786	54.9401	29.9404	7.7389	28.2954	26.125	2.11875	26.3099	0.0390174	0.0112046	0.00820412	0	0	0	0.0805306	ribo-only	transc_only	transc_only	transc_only	NA	0	1	0	0	0	0	0	0	1.46047
	FBtr0085391_9	FBtr0085391_9|FBtr0303427_8	FBtr0085391	896	3R	+	lncRNA:CR31044	29215457..29215507	atgggtcgagcacattgtcgtgtattgtgttttgcactatcgcttaataat	mgrahcrvlcfalslnn	1.26806	0.534371	0.827126	1.46066	0.196028	0	0	0	0	176.392	10.6033	33.3207	13.0418	6.90431	11.5916	12.0993	6.48089	20.8931	0.00828078	0.0184875	0	0	0	0	0.310192	ribo-only	transc_only	transc_only	transc_only	transc_only	0	0	0	0	0	0	0	0	0
	FBtr0086842_1	FBtr0086842_1|FBtr0333558_1	FBtr0086842	22	2R	+	Uhg1	17699118..17699168, 17699351..17699362	atggacggtcgcgttttctgcttgaattctcaactaaaatttaacaaatgggatgttgtgcgg	mdgrvfclnsqlkfnkwdvvr	1.23183	1.80244	0.743975	74.6908	42.5288	36.5525	29.0373	38.9722	44.7778	6.45394	51.7161	12.9005	10.7923	10.3799	16.5779	83.1408	10.4929	3.13213	11.5729	0.822351	2.8334	2.69057	3.75457	2.70106	3.35007	translated	robust	variable	variable	robust	1	4	4	0	1	0	3	4611.07	422.668
	FBtr0086842_2	FBtr0086842_2	FBtr0086842	69	2R	+	Uhg1	17699165..17699168, 17699351..17699445	atgggatgttgtgcggtagcaggaaatggaactgaaaataactatggaaaaaacagtttttatggctttctgtcaaatttatccacacgtgtctcaaag	mgccavagngtennygknsfygflsnlstrvsk	1.50246	2.29402	1.13625	20.8181	15.4506	8.25664	8.37682	3.49462	9.55844	2.05353	19.8008	5.9705	2.0902	4.06488	7.36478	16.2347	3.33864	1.99317	10.1377	0.780302	1.38291	4.00767	0.85971	1.29786	1.67504	ribo-only	variable	ribo-only	ribo-only	variable	0	1	0	0	0	0	0	11.3859	8.91774
	FBtr0086842_3	FBtr0086842_3	FBtr0086842	94	2R	+	Uhg1	17699372..17699449, 17699858..17699897, 17700081..17700097	atggaactgaaaataactatggaaaaaacagtttttatggctttctgtcaaatttatccacacgtgtctcaaagtaagatggtctattcgaataaaagagatttcgcttacggcaaagatagacggaagattata	melkitmektvfmafcqiyphvsqskmvysnkrdfaygkdrrkii	1.48504	1.9178	1.00685	11.9558	7.18334	1.82297	3.25218	0.99202	3.70314	1.31768	11.2159	4.37837	1.53281	2.23568	6.56859	1.27558	3.6725	2.33866	9.07337	0.640461	0.416359	2.12171	0.443722	0.563766	1.57035	ribo-only	robust	ribo-only	transc_only	robust	0	1	2	0	0	0	0	8.34968	5.9068
	FBtr0086842_4	FBtr0086842_4|FBtr0333558_5	FBtr0086842	372	2R	+	Uhg1	17700638..17700688	atggttgacacaaatcataatcataatcaaacaaaatatacaatccacgga	mvdtnhnhnqtkytihg	0	0.0890618	0.0919028	0.486887	0.588084	0.34468	0	0	0	1.49485	24.3875	1.44872	4.34726	0	8.88691	1.40689	3.24044	4.64292	0.325711	0.0241142	0.237919	0	#NUM!	0	0.697932	ribo-only	transc_only	transc_only	transc_only	NA	0	1	1	0	0	0	0	0	0
	FBtr0086842_5	FBtr0086842_5|FBtr0333558_6	FBtr0086842	364	2R	+	Uhg1	17700429..17700433, 17700635..17700703, 17700901..17700942, 17701134..17701182	atgagaaaatggttgacacaaatcataatcataatcaaacaaaatatacaatccacggataaatcttttctcagaacaatggaacacagaaatgcggtcaagtttggaaatatgagaaatattttttcaagtttactcgttgttttcactgggttttgcgctttg	mrkwltqiiiiikqniqstdksflrtmehrnavkfgnmrnifssllvvftgfcal	0.0391946	0.110113	0.0568127	0.526724	0.302953	0.266343	0.443479	0.135275	0.216417	1.54015	8.8489	1.79115	1.7916	1.82919	3.94115	1.82641	1.00159	2.63099	0.341996	0.0342362	0.1487	0.247532	0.0739536	0.0549122	0.38069	ribo-only	transc_only	transc_only	transc_only	NA	0	0	1	0	0	0	0	0	0.517804
	FBtr0086842_6	FBtr0086842_6|FBtr0333558_7	FBtr0086842	582	2R	+	Uhg1	17701412..17701414, 17701596..17701637	atggtatttgcacactatataaatcaagctgcgaaggaattttgg	mvfahyinqaakefw	0	0.504684	0.104157	0.827709	0.666496	0.585955	0	0.124002	0.396765	0	0.600851	0	0	0	2.18953	0	0	3.50799	#NUM!	1.10925	#NUM!	#NUM!	#NUM!	0.18121	0	transc_only	NA	NA	transc_only	transc_only	0	0	0	0	0	0	0	0	0
	FBtr0086842_7	FBtr0086842_7|FBtr0333558_8	FBtr0086842	682	2R	+	Uhg1	17701877..17701894, 17702075..17702116	atggctaaaaatctaaaggtattccccgtgttgactgacagccgatttgcaatggctttt	maknlkvfpvltdsrfamaf	0.21557	0.605621	0.234352	2.2762	1.16637	0.732444	0.406522	1.39503	0.892722	2.1177	4.50638	4.92566	0.985379	0.838381	3.28429	25.8306	0	3.94648	1.07484	0.258826	0.1487	0.412554	1.66396	0.271816	0	transc_only	ribo-only	transc_only	transc_only	ribo-only	0	0	0	0	0	0	0	0	4.27188
	FBtr0086842_8	FBtr0086842_8|FBtr0333558_9	FBtr0086842	806	2R	+	Uhg1	17702547..17702594	atgtttgaagattaccagggaaaaagtctatctaccctgcaagattat	mfedyqgkslstlqdy	0.538926	1.51405	0.195294	0	0	0	0	0	0	1.58827	6.75957	4.61781	2.46345	3.14393	4.5159	8.96895	0	4.11092	0	0	0	0	0	0	0	transc_only	transc_only	transc_only	transc_only	transc_only	0	0	0	0	0	0	0	0	0
	FBtr0088361_1	FBtr0088361_1|FBtr0303450_1	FBtr0088361	220	2R	-	lncRNA:CR30009	10263471..10263545	atgcttcaatattcttcattcgaatataaaaagaaaccagaaactaaaatgcaactggtattcgagttagatcaa	mlqyssfeykkkpetkmqlvfeldq	3.10421	36.2161	2.74973	0.165542	0	0.585955	0	0	0	0.338832	12.6179	72.8998	15.7661	5.36564	4.2039	3.82675	0	0	0.488566	0	0.00803782	0	0	0	#NUM!	NA	transc_only	transc_only	transc_only	transc_only	0	0	0	0	0	0	0	0	0
	FBtr0088361_10	FBtr0088361_10	FBtr0088361	1419	2R	-	lncRNA:CR30009	10262314..10262346	atgttgttccaattccatattattattcttttt	mlfqfhiiilf	0	0	0	0	0	0	0	0	0	7.70073	3.68704	8.95575	10.7496	9.14597	0.597144	0	0	0	0	0	0	0	0	0	#NUM!	NA	transc_only	transc_only	transc_only	transc_only	0	0	0	0	0	0	0	0	0
	FBtr0088361_11	FBtr0088361_11	FBtr0088361	1399	2R	-	lncRNA:CR30009	10262298..10262366	atgcctatctttttttgtatatgttgttccaattccatattattattcttttttaaattctttgaaatt	mpiffciccsnsillfffkffei	0	0	0	0	0	0	0	0	0	6.26102	3.13488	7.49557	7.28324	5.10319	0.285591	0	0	0	0	0	0	0	0	0	#NUM!	NA	transc_only	transc_only	transc_only	transc_only	0	0	0	0	0	0	0	0	0
	FBtr0088361_12	FBtr0088361_12	FBtr0088361	1498	2R	-	lncRNA:CR30009	10262181..10262267	atggttgttttttatttgttttatatttttcttggtttattatttaatactgtttactatttcagtttgttgacttcatttatgatt	mvvfylfyiflgllfntvyyfslltsfmi	0	0	0	0	0	0	0	0	0	4.08935	2.48628	11.0403	6.79572	8.09471	1.58552	0	0	0	0	0	0	0	0	0	#NUM!	NA	transc_only	transc_only	transc_only	transc_only	0	0	0	0	0	0	0	0	0
	FBtr0088361_13	FBtr0088361_13	FBtr0088361	1900	2R	-	lncRNA:CR30009	10261815..10261865	atgttatttttgttttattattattttttattactattactttattttagg	mlflfyyyflllllyfr	0	0.0890618	0	0	0	0	0	0	0	0	1.85557	10.1411	10.4334	5.91798	1.15916	0	0	0	#NUM!	0	0	0	0	0	#NUM!	NA	transc_only	transc_only	transc_only	transc_only	0	0	0	0	0	0	0	0	0
	FBtr0088361_14	FBtr0088361_14	FBtr0088361	2046	2R	-	lncRNA:CR30009	10261681..10261719	atgttattttatttatgtaaattaatatttttctttttt	mlfylckliffff	0	0	0.120181	0	0	0	0	0	0	1.9548	1.73322	9.47243	5.30589	1.28982	1.01055	0	0	0	0	0	0	0	0	0	#NUM!	NA	transc_only	transc_only	transc_only	transc_only	0	0	0	0	0	0	0	0	0
	FBtr0088361_15	FBtr0088361_15	FBtr0088361	2125	2R	-	lncRNA:CR30009	10261608..10261640	atgaattttcaaacgtttggcttatatttcaag	mnfqtfglyfk	0	0.688205	0	0	0	0.532687	0	0	0	13.0912	12.6998	53.7345	103.913	16.7676	7.76287	0	0	0	0	0	0.00991331	0	0	0	#NUM!	NA	transc_only	transc_only	transc_only	transc_only	0	0	0	0	0	0	0	0	0
	FBtr0088361_2	FBtr0088361_2|FBtr0303450_2	FBtr0088361	324	2R	-	lncRNA:CR30009	10263406..10263441	atgcttcgtccatataaacaaaagtacaacaggaac	mlrpykqkynrn	4.85033	65.6089	4.94744	0	1.38853	1.70904	4.74276	0.155003	0	2.1177	7.88617	121.089	22.171	16.7676	8.21073	5.9793	0	0	0	0.176072	0.0141139	0.213917	0.0092442	0	#NUM!	NA	transc_only	ribo-only	transc_only	ribo-only	0	0	0	0	0	0	0	0	0
	FBtr0088361_3	FBtr0088361_3|FBtr0303450_3	FBtr0088361	648	2R	-	lncRNA:CR30009	10263058..10263117	atgcatacaaactttcacgatgatagagttcccagggaaacttcaaatactacttcaaaa	mhtnfhddrvpretsnttsk	1.83235	22.9379	1.87482	0	0	0.292978	0	0.0930019	0	0	0.675957	18.4712	1.47807	5.03028	0.328429	0	0	0	#NUM!	0	0.0158613	0	0.0184884	0	#NUM!	NA	NA	transc_only	transc_only	transc_only	0	0	0	0	0	0	0	0	0
	FBtr0088361_4	FBtr0088361_4|FBtr0303450_4	FBtr0088361	553	2R	-	lncRNA:CR30009	10263045..10263212	atgatacacagtccacttctgcaattttggttaaattactacatttatcgcctcataaaatctggaaattttcttgatcacaataagatatccaaatgcatacaaactttcacgatgatagagttcccagggaaacttcaaatactacttcaaaataatcaatttact	mihspllqfwlnyyiyrliksgnfldhnkiskciqtftmiefpgklqillqnnqft	1.15484	14.005	1.64605	0	0	0.104635	0	0.033215	0	0.453793	0.885182	14.9529	1.84759	4.1919	1.52485	0	0	0	0	0	0.00699763	0	0.0079236	0	#NUM!	NA	NA	transc_only	transc_only	transc_only	0	0	0	0	0	0	0	0	0
	FBtr0088361_5	FBtr0088361_5|FBtr0303450_5	FBtr0088361	732	2R	-	lncRNA:CR30009	10262968..10263033	atgatgatgatgatgatcaacgcaactatcaacaaaaaaatatcttccagtcttaagaacgaagct	mmmmminatinkkissslknea	1.07785	9.97897	1.27829	0.188116	0.302953	0.932202	0	0	0	3.46533	3.07253	12.3142	5.59875	6.85948	0.895716	0	0	0	0.0542851	0.0986003	0.0757016	0	0	0	#NUM!	NA	transc_only	transc_only	transc_only	transc_only	0	0	0	0	0	0	0	0	0
	FBtr0088361_6	FBtr0088361_6|FBtr0303450_6	FBtr0088361	975	2R	-	lncRNA:CR30009	10262755..10262790	atgtatattgccaatagcaaggcgtgtttttgttgc	myianskacfcc	1.97606	21.0705	1.82274	0	0	0.488296	0.677537	0	0	4.9413	1.1266	6.15708	7.39035	12.5757	0.547382	0.39862	0	0	0	0	0.0793065	0.0916787	0	0	#NUM!	NA	transc_only	transc_only	transc_only	transc_only	0	0	0	0	0	0	0	0	0
	FBtr0088361_7	FBtr0088361_7|FBtr0303450_7	FBtr0088361	1014	2R	-	lncRNA:CR30009	10262716..10262751	atgattatttatgtatacgcgaggacccttgagttt	miiyvyartlef	1.79642	14.2573	1.17176	0	0	0	0	0	0	9.1767	1.1266	14.3665	4.9269	8.38381	1.64215	0.39862	0	0	0	0	0	0	0	0	#NUM!	NA	transc_only	transc_only	transc_only	transc_only	0	0	0	0	0	0	0	0	0
	FBtr0088361_8	FBtr0088361_8|FBtr0303450_8	FBtr0088361	1024	2R	-	lncRNA:CR30009	10262634..10262741	atgtatacgcgaggacccttgagttttaaattttcatttaatttaaaacactttttatttcggttttatttgttttccgttcagttggtatttaaatataccgtgttt	mytrgplsfkfsfnlkhflfrfylfsvqlvfkytvf	0.479045	4.16364	0.347189	0	0	0.325531	0	0	0	7.5296	2.7539	7.52532	7.25349	10.2469	0.547382	0.132873	0	0	0	0	0.0432581	0	0	0	#NUM!	NA	transc_only	transc_only	transc_only	transc_only	0	0	0	0	0	0	0	0	0
	FBtr0088361_9	FBtr0088361_9	FBtr0088361	1147	2R	-	lncRNA:CR30009	10262565..10262618	atgatttcggatttggtaagtgttttcttttattatttatatattttattatta	misdlvsvffyylyilll	0	0.084114	0	0.689757	0.370275	0.651062	0.451691	0.310006	0.330638	13.6474	6.75957	9.57768	22.9922	13.0415	0.729843	0	0	0	0.0505413	0.0547779	0.067977	0.0196454	0.0237708	0.453026	#NUM!	NA	transc_only	transc_only	transc_only	transc_only	0	0	0	0	0	0	0	0	0
	FBtr0091662_2	FBtr0091662_2	FBtr0091662	68	3R	-	RNaseMRP:RNA	23730315..23730362	atgccctgggcgaaagtccccgggcctaggatagaaagtatcaaggtg	mpwakvpgpriesikv	1.88624	9.27356	18.3576	19.6581	2.49936	67.2018	4.57338	22.0879	14.1348	187.946	52.1051	263.215	114.242	2588.5	71.8439	0.298965	65.4164	223.634	0.104594	0.0479677	0.255311	0.0400322	0.00853311	0.196743	0.292516	ribo-only	ribo-only	variable	variable	variable	0	0	0	2	0	1	0	0	1.18663
	FBtr0091662_3	FBtr0091662_3	FBtr0091662	196	3R	-	RNaseMRP:RNA	23730172..23730234	atggatgaagaggattttatccgaatccttacgcgccaggttgtctgcggaaatctgccagag	mdeedfiriltrqvvcgnlpe	0.923873	3.1723	9.2253	19.9044	4.91937	37.3895	13.5507	32.9492	12.1864	920.493	345.919	861.991	813.173	10957.2	710.971	2.05005	146.9	381.493	0.0216236	0.0142212	0.0433758	0.016664	0.00300708	0.0171404	0.385066	ribo-only	ribo-only	variable	ribo-only	variable	0	0	0	1	0	0	0	0	0
	FBtr0091662_4	FBtr0091662_4	FBtr0091662	200	3R	-	RNaseMRP:RNA	23730111..23730230	atgaagaggattttatccgaatccttacgcgccaggttgtctgcggaaatctgccagagtaatcttagatatggacgagttggtaggactcggcgggtggtgttcacacactttctcgtc	mkrilseslrarlsaeicqsnlrygrvgrtrrvvfthflv	0.485033	1.58975	4.60893	158.299	69.3156	153.813	73.174	75.5175	49.2485	603.333	240.416	623.096	544.915	6798.43	429.914	1.07627	132.21	256.193	0.262375	0.288316	0.246853	0.134285	0.0111081	0.114554	0.516057	ribo-only	robust	robust	robust	robust	0	5	3	3	1	6	1	63.7409	2.13594
	FBtr0091948_1	FBtr0091948_1	FBtr0091948	204	3R	-	lncRNA:CR33938	6699784..6699861	atggactcggctaccacatcccacatcaacacccaattgttgactatgaacacccggatccgtccaagaactaagagc	mdsattshintqlltmntrirprtks	0.829117	0.931724	0.240361	0.795874	0.128172	0.676102	0.625419	0.0715399	0	1.3032	1.38658	0	2.08446	0	0.505276	0	0	0	0.610707	0.0924377	#NUM!	0.300039	#NUM!	0	#NUM!	NA	transc_only	transc_only	NA	transc_only	0	0	0	0	0	0	0	0	0
	FBtr0091953_1	FBtr0091953_1	FBtr0091953	32	2R	+	lncRNA:CR33942	18711422..18711485, 18711544..18711599	atgaagctattactctttgtttccgcattaattgcagctctgtgcagctcatttgtgactgctgattgcttaacggaccccgtgacaatgctgtgcattttggacccaaatcatggcaaa	mklllfvsaliaalcssfvtadcltdpvtmlcildpnhgk	0	0.189256	3.78869	0	0.166624	4.83413	1.42283	56.6846	33.4771	0.84708	0.337979	4.30996	2.2171	18.4444	27.0954	0	0	0	0	0.493001	1.12162	0.641751	3.07328	1.23553	#NUM!	NA	NA	variable	robust	robust	0	0	0	1	0	5	6	0	0
	FBtr0091953_2	FBtr0091953_2	FBtr0091953	144	2R	+	lncRNA:CR33942	18711592..18711624	atggcaaataactttgtatatcacctggctcaa	mannfvyhlaq	0	0.688205	7.38565	0	0	4.52784	0.739131	33.3116	54.1044	0.770073	2.45803	11.1947	8.0622	53.3515	88.9745	0	0	0	0	0	0.404463	0.0916787	0.62438	0.608088	#NUM!	NA	transc_only	transc_only	ribo-only	ribo-only	0	0	0	0	0	0	0	0	0
	FBtr0091956_1	FBtr0091956_1	FBtr0091956	196	3R	+	asRNA:CR33945	31768168..31768212	atggagctggagcagggaacttggagcgcggagcatggagccgcc	meleqgtwsaehgaa	0.143714	0	0.104157	0	0	0.195318	0	0	0	0	0	0	0	0	0	4.46455	0	0	#NUM!	#NUM!	#NUM!	#NUM!	#NUM!	#NUM!	#NUM!	NA	NA	NA	NA	NA	0	0	0	0	0	0	0	0	0
	FBtr0091956_10	FBtr0091956_10	FBtr0091956	762	3R	+	asRNA:CR33945	31768792..31768827	atgtggtcatctaggtgcaccgttctcgaggcgcgg	mwssrctvlear	0.359284	0.252342	0.260391	0	0	0	0	0	0	0	0	0	0	0	0	4.38482	0	0	#NUM!	#NUM!	#NUM!	#NUM!	#NUM!	#NUM!	#NUM!	NA	NA	NA	NA	NA	0	0	0	0	0	0	0	0	0
	FBtr0091956_11	FBtr0091956_11	FBtr0091956	670	3R	+	asRNA:CR33945	31768700..31768840	atgcaaaactccacatcctcagctattccgcgacgatgtaccttgtgcaacaccccagacactatggagtctgaccagtttatccacccgccatgtggtcatctaggtgcaccgttctcgaggcgcggtaaaagtaaaagt	mqnstssaiprrctlcntpdtmesdqfihppcghlgapfsrrgksks	0.0917321	0.161069	0.0997244	0	0	0	0	0	0	0	0	0	0.104828	0	0	3.05326	0	0	#NUM!	#NUM!	#NUM!	0	#NUM!	#NUM!	#NUM!	NA	NA	NA	NA	NA	0	0	0	0	0	0	0	0	0.403961
	FBtr0091956_12	FBtr0091956_12	FBtr0091956	854	3R	+	asRNA:CR33945	31768884..31769048	atgatcgccgtgaaccagctggctcatttagcctccttaattatgccacgatttcgctcatccaactcatctgctttctggccatggaggtgccccattgtgcgacttactttgctattttgtgtttctctggccaaaatacggaaagtggcaaggcagaaaaca	miavnqlahlaslimprfrssnssafwpwrcpivrltllfcvslakirkvarqkt	0	0.0550564	0.0568127	0	0	0	0	0	0	0	0	0	0.08958	0	0	1.39155	0	0	#NUM!	#NUM!	#NUM!	0	#NUM!	#NUM!	#NUM!	NA	NA	NA	NA	NA	0	0	0	0	0	0	0	0	0.172601
	FBtr0091956_13	FBtr0091956_13	FBtr0091956	937	3R	+	asRNA:CR33945	31768967..31769068	atggaggtgccccattgtgcgacttactttgctattttgtgtttctctggccaaaatacggaaagtggcaaggcagaaaacataaatgattttacgggggtc	mevphcatyfailcfsgqntesgkaenindftgv	0.0634031	0.0890618	0.0459514	0	0	0	0	0	0	0	0	0	0	0	0	1.68827	0	0	#NUM!	#NUM!	#NUM!	#NUM!	#NUM!	#NUM!	#NUM!	NA	NA	NA	NA	NA	0	0	0	0	0	0	0	0	0
	FBtr0091956_14	FBtr0091956_14	FBtr0091956	1093	3R	+	asRNA:CR33945	31769123..31769155	atggcaaagccaatgaagatatcagagaagggg	makpmkisekg	0.195973	0	0	0	0	0	0	0	0	0	0	0	0	0	0	3.04401	0	0	#NUM!	#NUM!	#NUM!	#NUM!	#NUM!	#NUM!	#NUM!	NA	NA	NA	NA	NA	0	0	0	0	0	0	0	0	0
	FBtr0091956_15	FBtr0091956_15	FBtr0091956	1140	3R	+	asRNA:CR33945	31769170..31769223	atggatacatttgtactacatgaaccatgcaaccctaaaggctttgggttttgt	mdtfvlhepcnpkgfgfc	0	0	0	0	0	0	0	0	0	0	0	0	0	0	0	1.32873	0	0	#NUM!	#NUM!	#NUM!	#NUM!	#NUM!	#NUM!	#NUM!	NA	NA	NA	NA	NA	0	0	0	0	0	0	0	0	0
	FBtr0091956_16	FBtr0091956_16	FBtr0091956	1159	3R	+	asRNA:CR33945	31769189..31769257	atgaaccatgcaaccctaaaggctttgggttttgttgagttattttggaaatctgtttttctccatcat	mnhatlkalgfvelfwksvflhh	0	0	0	0	0	0	0	0	0	0	0	0	0	0	0	1.03988	0	0	#NUM!	#NUM!	#NUM!	#NUM!	#NUM!	#NUM!	#NUM!	NA	NA	NA	NA	NA	0	0	0	0	0	0	0	0	0
	FBtr0091956_2	FBtr0091956_2	FBtr0091956	282	3R	+	asRNA:CR33945	31768254..31768320, 31768379..31768389	atgcagtgcctgtgcaaagcgaaacggcaaaatgggcagcagcaacagaagacactcaaagaaaatggcccatccaat	mqclckakrqngqqqqktlkengpsn	0	0.116465	0	0	0	0	0	0	0	0	0	0	0	0	0	1.47183	0	0	#NUM!	#NUM!	#NUM!	#NUM!	#NUM!	#NUM!	#NUM!	NA	NA	NA	NA	NA	0	0	0	0	0	0	0	0	0
	FBtr0091956_3	FBtr0091956_3	FBtr0091956	230	3R	+	asRNA:CR33945	31768202..31768320, 31768379..31768412	atggagccgcctagcgggcagatgcgccgacttggtggaggtggtggagcaaatgcagtgcctgtgcaaagcgaaacggcaaaatgggcagcagcaacagaagacactcaaagaaaatggcccatccaattaatggccagaaacgcaaagaac	meppsgqmrrlggggganavpvqsetakwaaatedtqrkwpiqlmarnakn	0.0422687	0.0593746	0.0306343	0	0	0.0574466	0	0	0	0	0	0	0	0	0	1.21931	0	0	#NUM!	#NUM!	#NUM!	#NUM!	#NUM!	#NUM!	#NUM!	NA	NA	NA	NA	NA	0	0	0	0	0	0	0	0	0
	FBtr0091956_4	FBtr0091956_4	FBtr0091956	447	3R	+	asRNA:CR33945	31768477..31768506	atggcacggtgtgcatggaaaagttgccgt	marcawkscr	0	0	0.31247	0	0	0	0	0	0	0	0	0	0	0	0	2.87007	0	0	#NUM!	#NUM!	#NUM!	#NUM!	#NUM!	#NUM!	#NUM!	NA	NA	NA	NA	NA	0	0	0	0	0	0	0	0	0
	FBtr0091956_5	FBtr0091956_5	FBtr0091956	313	3R	+	asRNA:CR33945	31768285..31768320, 31768379..31768561	atgggcagcagcaacagaagacactcaaagaaaatggcccatccaattaatggccagaaacgcaaagaactgattttaaagaaaaaaaggcccatatgtgtttgtcctaagtttttccgaaaatccggcaaaagatggcacggtgtgcatggaaaagttgccgttgaatgggaaattgctgcgacacgtttttgccttggtctgctgggatgggatctg	mgssnrrhskkmahpingqkrkelilkkkrpicvcpkffrksgkrwhgvhgkvaveweiaatrfclgllgwdl	0	0.0414809	0.0642061	0	0	0.0401339	0	0	0	0	0	0	0	0	0	1.17948	0	0	#NUM!	#NUM!	#NUM!	#NUM!	#NUM!	#NUM!	#NUM!	NA	NA	NA	NA	NA	0	0	0	0	0	0	0	0	0
	FBtr0091956_6	FBtr0091956_6	FBtr0091956	480	3R	+	asRNA:CR33945	31768510..31768623	atgggaaattgctgcgacacgtttttgccttggtctgctgggatgggatctgtgaccggtctgagtcggcggtggtccggtgtctatgtctcagccccaggtttgttttccgca	mgnccdtflpwsagmgsvtglsrrwsgvyvsapglfsa	0	0.0398435	0.0822289	0	0	0	0	0	0	0	0	0	0	0	0	3.02112	0	0	#NUM!	#NUM!	#NUM!	#NUM!	#NUM!	#NUM!	#NUM!	NA	NA	NA	NA	NA	0	0	0	0	0	0	0	0	0
	FBtr0091956_7	FBtr0091956_7	FBtr0091956	461	3R	+	asRNA:CR33945	31768491..31768676	atggaaaagttgccgttgaatgggaaattgctgcgacacgtttttgccttggtctgctgggatgggatctgtgaccggtctgagtcggcggtggtccggtgtctatgtctcagccccaggtttgttttccgcataaaaagacacattcatgctggcattctgcagccaactttagcctttgggtgc	meklplngkllrhvfalvcwdgicdrsesavvrclclsprfvfrikrhihagilqptlafgc	0	0.0732605	0.151195	0	0	0	0	0	0	0	0	0	0	0	0	2.46887	0	0	#NUM!	#NUM!	#NUM!	#NUM!	#NUM!	#NUM!	#NUM!	NA	NA	NA	NA	NA	0	0	0	0	0	0	0	0	0
	FBtr0091956_8	FBtr0091956_8	FBtr0091956	565	3R	+	asRNA:CR33945	31768595..31768684	atgtctcagccccaggtttgttttccgcataaaaagacacattcatgctggcattctgcagccaactttagcctttgggtgctaaccggc	msqpqvcfphkkthscwhsaanfslwvltg	0	0.151405	0.156235	0	0	0	0	0	0	0	0	0	0	0	0	4.78344	0	0	#NUM!	#NUM!	#NUM!	#NUM!	#NUM!	#NUM!	#NUM!	NA	NA	NA	NA	NA	0	0	0	0	0	0	0	0	0
	FBtr0091956_9	FBtr0091956_9	FBtr0091956	705	3R	+	asRNA:CR33945	31768735..31768770	atgtaccttgtgcaacaccccagacactatggagtc	mylvqhprhygv	0.179642	0.252342	0	0	0	0	0	0	0	0	0	0	0.410575	0	0	7.57378	0	0	#NUM!	#NUM!	#NUM!	0	#NUM!	#NUM!	#NUM!	NA	NA	NA	NA	NA	0	0	0	0	0	0	0	0	1.58218
	FBtr0091959_1	FBtr0091959_1	FBtr0091959	68	3L	+	lncRNA:CR33948	7406390..7406485	atgcacctattaattttccgtcagttaatcgagcaaaagcgacaaaggtggcgcctccaaatgctgcaagagtgggatcacgaaccctggaaagtc	mhllifrqlieqkrqrwrlqmlqewdhepwkv	0	0	0	0	0	0	0	0.581262	0.743935	0	0	0	0	0.523988	1.23161	0	0	0	#NUM!	#NUM!	#NUM!	#NUM!	1.1093	0.604034	#NUM!	NA	NA	NA	transc_only	transc_only	0	0	0	0	0	0	0	0	0
	FBtr0091959_3	FBtr0091959_3	FBtr0091959	235	3L	+	lncRNA:CR33948	7406557..7406589	atgacaaaccaccgcctcagttcagtaacttat	mtnhrlssvty	0	0	0	0	0	0	0	0	0	0	0	0	0	0	0.597144	0	0	0	#NUM!	#NUM!	#NUM!	#NUM!	#NUM!	0	#NUM!	NA	NA	NA	NA	NA	0	0	0	0	0	0	0	0	0
	FBtr0100004_1	FBtr0100004_1	FBtr0100004	335	X	+	lncRNA:CR33963	12659796..12659825	atgaatataaaaggcgcaacgagaatttct	mnikgatris	2.37127	1.66546	1.71858	8.27709	2.99923	1.46489	0	0	1.1903	1.69416	3.15447	0	0.49269	0	0.656859	14.8287	0	1.31549	4.88566	0.950788	#NUM!	0	#NUM!	1.8121	0	transc_only	ribo-only	NA	NA	ribo-only	0	0	0	0	0	0	0	0	0
	FBtr0100004_2	FBtr0100004_2	FBtr0100004	418	X	+	lncRNA:CR33963	12659879..12659956	atgtgtgcaatcccaaggactttgggaacaagaagaaccgcgcgcacaaggagcatgcgaagcaacagggaaaaatca	mcaiprtlgtrrtartrsmrsnreks	1.24368	0.698793	0.901355	1.43257	0.640861	0.112684	0	0.28616	0	0.6516	1.21326	0	0.378992	1.28982	1.26319	5.33538	0	0.505959	2.19855	0.528216	#NUM!	0	0.221861	0	0	NA	transc_only	NA	transc_only	transc_only	0	0	0	0	0	0	0	0	0
	FBtr0100004_3	FBtr0100004_3	FBtr0100004	410	X	+	lncRNA:CR33963	12659871..12660011	atgcgcgcatgtgtgcaatcccaaggactttgggaacaagaagaaccgcgcgcacaaggagcatgcgaagcaacagggaaaaatcataaacgacagaaattgctgcccttttatttgatttttgtgttatgtttttttttt	mracvqsqglweqeepraqgaceatgknhkrqkllpfylifvlcfff	0.917321	0.483208	0.698071	1.1447	0.638134	0.187007	0	0.158301	0	0.36046	0.767044	0	0.209655	0.713515	0.698786	3.76569	0	0.279892	3.17568	0.83194	#NUM!	0	0.221861	0	0	NA	NA	NA	NA	NA	0	0	0	0	0	0	0	0	0
	FBtr0100004_4	FBtr0100004_4	FBtr0100004	538	X	+	lncRNA:CR33963	12659999..12660040	atgtttttttttttgatgattttgagttcgctgtcgcagcaa	mffflmilsslsqq	2.30968	0.973319	1.00437	0.886831	0.238034	0.20927	0	0	0	0	0.321884	1.75917	0.351921	0	0.469185	7.85851	0	0	#NUM!	0.739502	0.11896	0	#NUM!	0	#NUM!	NA	NA	transc_only	NA	transc_only	0	0	0	0	0	0	0	0	0
	FBtr0100004_5	FBtr0100004_5	FBtr0100004	832	X	+	lncRNA:CR33963	12660293..12660505	atgtgtatatcaaaaaagggacaaagcaaagcgaagaatatcagcctttggttcttctttcctttgcacatgtgcctggaaaatatccttacgaacacactcccatacgcatacgcatacgaacgacaagcacgtgaaatttttgttcccttgctctttgcccttctctcttctgccctcgtgcatcgctctctcacttccattattcgtcgc	mciskkgqskaknislwfffplhmcleniltntlpyayayerqareifvpllfallssalvhrsltsiirr	1.18412	0.789013	0.836186	0.349736	0.0938726	0.123793	0.114513	0.0523954	0	0.238614	0.888583	0	0	0	0.370061	3.30125	0	0	1.4657	0.105643	#NUM!	#NUM!	#NUM!	0	#NUM!	NA	NA	NA	NA	NA	0	0	0	0	0	0	0	0	0
	FBtr0100850_1	FBtr0100850_1	FBtr0100850	64	2L	-	lncRNA:CR40465	20254312..20254386	atgccaaaaatatctcacattgtgcccgggcaattgacccatgcaattttaggtatagacttcagcaacaccggt	mpkishivpgqlthailgidfsntg	0	0	0	0	0	0	0	0	0	0	0	0	0	0	0	0	0	0	#NUM!	#NUM!	#NUM!	#NUM!	#NUM!	#NUM!	#NUM!	NA	NA	NA	NA	NA	0	0	0	0	0	0	0	0	0
	FBtr0100850_2	FBtr0100850_2	FBtr0100850	166	2L	-	lncRNA:CR40465	20254207..20254284	atgtcgatgggcttcccagggtatttgggcgttatgaccccggcagccgggcatcaagctcctagtcatcgggacagg	msmgfpgylgvmtpaaghqapshrdr	0	0	0	0	0	0	0	0	0	0	0	0	0	0	0	0	0	0	#NUM!	#NUM!	#NUM!	#NUM!	#NUM!	#NUM!	#NUM!	NA	NA	NA	NA	NA	0	0	0	0	0	0	0	0	0
	FBtr0100850_3	FBtr0100850_3	FBtr0100850	255	2L	-	lncRNA:CR40465	20254166..20254195	atgccagcagtggggcatagcacaaatcgc	mpavghstnr	0	0	0	0	0	0	0	0	0	0	0	0	0	0	0	0	0	0	#NUM!	#NUM!	#NUM!	#NUM!	#NUM!	#NUM!	#NUM!	NA	NA	NA	NA	NA	0	0	0	0	0	0	0	0	0
	FBtr0100850_4	FBtr0100850_4	FBtr0100850	296	2L	-	lncRNA:CR40465	20254098..20254154	atggatttccgatacaccgacacttaccgtctatgtgtgcgcttcaatttcaaaaga	mdfrytdtyrlcvrfnfkr	0	0	0	0	0	0	0	0	0	0	0	0	0	0	0	0	0	0	#NUM!	#NUM!	#NUM!	#NUM!	#NUM!	#NUM!	#NUM!	NA	NA	NA	NA	NA	0	0	0	0	0	0	0	0	0
	FBtr0100850_5	FBtr0100850_5	FBtr0100850	328	2L	-	lncRNA:CR40465	20254003..20254122	atgtgtgcgcttcaatttcaaaagataacaattttaattacaacgttttgcgaaatattggcaaccgcagcagtctgggcactcaggcaaccagccgcctcgtggaatggaatcccaccg	mcalqfqkitilittfceilataavwalrqpaaswngipp	0	0	0.0390587	0	0	0	0	0	0	0	0	0	0	0	0	0	0	0	#NUM!	#NUM!	#NUM!	#NUM!	#NUM!	#NUM!	#NUM!	NA	NA	NA	NA	NA	0	0	0	0	0	0	0	0	0
	FBtr0100850_6	FBtr0100850_6	FBtr0100850	434	2L	-	lncRNA:CR40465	20253918..20254016	atggaatcccaccgtaaaatacacgacactgtacatatagaatgggtccagtctggtggtggctcaaatgcgaggggagaagagtacctgtggtattat	meshrkihdtvhiewvqsgggsnargeeylwyy	0	0	0.0473439	0	0	0	0	0	0	0	0	0	0	0	0	0	0	0	#NUM!	#NUM!	#NUM!	#NUM!	#NUM!	#NUM!	#NUM!	NA	NA	NA	NA	NA	0	0	0	0	0	0	0	0	0
	FBtr0100850_7	FBtr0100850_7	FBtr0100850	501	2L	-	lncRNA:CR40465	20253881..20253949	atgcgaggggagaagagtacctgtggtattattaaggagactacgtgtatacatacatatgattcttta	mrgekstcgiikettcihtydsl	0	0	0	0	0	0	0	0	0	0	0	0	0	0	0	0	0	0	#NUM!	#NUM!	#NUM!	#NUM!	#NUM!	#NUM!	#NUM!	NA	NA	NA	NA	NA	0	0	0	0	0	0	0	0	0
	FBtr0100850_8	FBtr0100850_8	FBtr0100850	475	2L	-	lncRNA:CR40465	20253841..20253975	atgggtccagtctggtggtggctcaaatgcgaggggagaagagtacctgtggtattattaaggagactacgtgtatacatacatatgattctttatgaaatatgtgatggaaattcttccgagccttcgaggcct	mgpvwwwlkcegrrvpvvllrrlrvyihmilyeicdgnssepsrp	0	0	0	0	0	0	0	0	0	0	0	0	0	0	0	0	0	0	#NUM!	#NUM!	#NUM!	#NUM!	#NUM!	#NUM!	#NUM!	NA	NA	NA	NA	NA	0	0	0	0	0	0	0	0	0
	FBtr0111044_1	FBtr0111044_1|FBtr0111045_1|FBtr0111046_1	FBtr0111044	66	4	+	lncRNA:sphinx	975233..975370	atgtgggaacatatgtacattgtatattctataatgaaagtaaagaacataaaaaatcaaacttcgtatatttgtggcaatcgttcgaagaaatgttcaattttaagacttttgatatgccctttgaaatcacttccc	mwehmyivysimkvkniknqtsyicgnrskkcsilrllicplkslp	0.0468631	0.0329142	0.101892	0.0899683	0	0	0	0.0404356	0	0	0	0	0	0	0	0	0	0	#NUM!	#NUM!	#NUM!	#NUM!	#NUM!	#NUM!	#NUM!	NA	NA	NA	NA	NA	0	0	0	0	0	0	0	0	0
	FBtr0111044_2	FBtr0111044_2|FBtr0111045_2|FBtr0111046_2	FBtr0111044	158	4	+	lncRNA:sphinx	975325..975387	atgttcaattttaagacttttgatatgccctttgaaatcacttccctagtgtttagaaatgtg	mfnfktfdmpfeitslvfrnv	0.102653	0.0720977	0.148795	0.197073	0	0	0	0.0885732	0	0	0	0	0	0	0	0	0	0	#NUM!	#NUM!	#NUM!	#NUM!	#NUM!	#NUM!	#NUM!	NA	NA	NA	NA	NA	0	0	0	0	0	0	0	0	0
	FBtr0111044_3	FBtr0111044_3|FBtr0111045_3|FBtr0111046_3	FBtr0111044	216	4	+	lncRNA:sphinx	975383..975448	atgtgtagtatttacacgaatcaggtgaaacatatctcttctaaaccgatgactaaaacatacaaa	mcsiytnqvkhisskpmtktyk	0.391946	0.137641	0.142032	0	0	0	0	0	0	0	0	0	0	0	0	0	0	0	#NUM!	#NUM!	#NUM!	#NUM!	#NUM!	#NUM!	#NUM!	NA	NA	NA	NA	NA	0	0	0	0	0	0	0	0	0
	FBtr0111044_4	FBtr0111044_4|FBtr0111045_10|FBtr0334622_1	FBtr0111044	587	4	+	lncRNA:sphinx	976957..977055	atgctggcgctggcagtacaactacgtgttcccgaagcgcgccgtgatcgctcccttcttccagctgaccgtcgccagcatgacgttcttctgtctgat	mlalavqlrvpearrdrsllpadrrqhdvllsd	1.04519	1.19289	2.17782	43.1412	7.57382	46.3437	0	95.5947	3.7873	13.3479	5.46228	11.1947	2.986	25.4055	13.9334	0	160.255	113.212	3.23205	1.38657	4.1398	0	3.76276	0.271816	1.41552	ribo-only	variable	transc_only	robust	robust	0	1	0	3	1	4	1	0	41.712
	FBtr0111045_4	FBtr0111045_4|FBtr0111046_4	FBtr0111045	440	4	+	lncRNA:sphinx	975607..975648	atgtacataaatgcatgtgcttcacacttgcgactatgtaca	myinacashlrlct	0	0	0.111596	0	0	0	0	0	0	0	0	0	0	0	0	0	0	0	#NUM!	#NUM!	#NUM!	#NUM!	#NUM!	#NUM!	#NUM!	NA	NA	NA	NA	NA	0	0	0	0	0	0	0	0	0
	FBtr0111045_5	FBtr0111045_5|FBtr0111046_5	FBtr0111045	450	4	+	lncRNA:sphinx	975617..975682	atgcatgtgcttcacacttgcgactatgtacataggtgcacatgtacatatattaacaataagctt	mhvlhtcdyvhrctctyinnkl	0	0	0.142032	0	0	0	0	0	0	0	0	0	0	0	0	0	0	0	#NUM!	#NUM!	#NUM!	#NUM!	#NUM!	#NUM!	#NUM!	NA	NA	NA	NA	NA	0	0	0	0	0	0	0	0	0
	FBtr0111045_6	FBtr0111045_6|FBtr0111046_6	FBtr0111045	454	4	+	lncRNA:sphinx	975621..975704	atgtgcttcacacttgcgactatgtacataggtgcacatgtacatatattaacaataagctttgagtggaatattcacctaata	mcftlatmyigahvhiltisfewnihli	0	0	0.111596	0	0	0	0	0	0	0	0	0	0.175961	0	0	0	0	0	#NUM!	#NUM!	#NUM!	0	#NUM!	#NUM!	#NUM!	NA	NA	NA	NA	NA	0	0	0	0	0	0	0	0	0
	FBtr0111045_7	FBtr0111045_7|FBtr0111046_7	FBtr0111045	570	4	+	lncRNA:sphinx	975737..975775	atgttcgacatattcacaaatttgctttacacatttgct	mfdiftnllytfa	0	0	0	0	0	0	0	0	0	0	0	0	0.378992	0	0	0	0	0	#NUM!	#NUM!	#NUM!	0	#NUM!	#NUM!	#NUM!	NA	NA	NA	NA	NA	0	0	0	0	0	0	0	0	0
	FBtr0111045_8	FBtr0111045_8|FBtr0111046_8	FBtr0111045	544	4	+	lncRNA:sphinx	975711..975788	atgtgtatgcattggttttttcttgaatgttcgacatattcacaaatttgctttacacatttgcttaaagaaattaag	mcmhwfflecstysqicfthllkeik	0	0	0.0600903	0	0	0	0	0	0	0	0	0	0.189496	0	0	0	0	0	#NUM!	#NUM!	#NUM!	0	#NUM!	#NUM!	#NUM!	NA	NA	NA	NA	NA	0	0	0	0	0	0	0	0	0
	FBtr0111045_9	FBtr0111045_9	FBtr0111045	670	4	+	lncRNA:sphinx	975837..975906, 976766..976830	atgtccatcagaggtttgataagcctcgccaggagcattgtcaaagtcacctggggatgtaccaaacaagtgtgtaaaaagttttttgacaaactgtacatactgtcagtatcgaaggaacgcggtgtcatttgg	msirglislarsivkvtwgctkqvckkffdklyilsvskergviw	0.0479045	0.168228	0.0347189	0.551806	0.0740551	0	0	0	0	0.37648	0.100142	0	0.109487	0.372614	0	0	0	0	1.4657	0.739502	#NUM!	0	0	#NUM!	#NUM!	NA	NA	NA	NA	NA	0	0	0	0	0	0	0	0	0
	FBtr0114267_1	FBtr0114267_1	FBtr0114267	23	3R	-	lncRNA:CR41601	4138574..4138630	atgatcttcattattaagtttaagtctcggtgtaatatctttcggttaatttacaga	mifiikfksrcnifrliyr	0	0	0	0	0	0	0	0	0	0	0	0	0	0	0	0	0	0	#NUM!	#NUM!	#NUM!	#NUM!	#NUM!	#NUM!	#NUM!	NA	NA	NA	NA	NA	0	0	0	0	0	0	0	0	0
	FBtr0114267_2	FBtr0114267_2	FBtr0114267	188	3R	-	lncRNA:CR41601	4138367..4138402	atgagttgtcgcagtaccgcagccaagtcgtcctgg	mscrstaakssw	0	0	0	0	0	0	0	0	0	0	0	0	0	0	0	0	0	0	#NUM!	#NUM!	#NUM!	#NUM!	#NUM!	#NUM!	#NUM!	NA	NA	NA	NA	NA	0	0	0	0	0	0	0	0	0
	FBtr0114267_3	FBtr0114267_3	FBtr0114267	169	3R	-	lncRNA:CR41601	4138335..4138421	atgccaaacaatagcatcgatgagttgtcgcagtaccgcagccaagtcgtcctggtaaagagggcgtctaaaaacttttgtaaccca	mpnnsidelsqyrsqvvlvkrasknfcnp	0	0	0	0	0	0	0	0	0	0	0	0	0	0	0	0	0	0	#NUM!	#NUM!	#NUM!	#NUM!	#NUM!	#NUM!	#NUM!	NA	NA	NA	NA	NA	0	0	0	0	0	0	0	0	0
	FBtr0114267_4	FBtr0114267_4	FBtr0114267	284	3R	-	lncRNA:CR41601	4138093..4138180, 4138263..4138306	atgtctctgatattgcgattcaatgtgtccaagcaatgtgatggacacatcaaaagcaactgtaaagcttcctgggtctggttggatactttcgaaggtttacccagtacctttcagtcatttattagactt	mslilrfnvskqcdghiksnckaswvwldtfeglpstfqsfirl	0	0.0344103	0.106524	0	0	0	0	0	0	0	0	0	0	0	0	0.108715	0	0	#NUM!	#NUM!	#NUM!	#NUM!	#NUM!	#NUM!	#NUM!	NA	NA	NA	NA	NA	0	0	0	0	0	0	0	0	0
	FBtr0114267_5	FBtr0114267_5	FBtr0114267	306	3R	-	lncRNA:CR41601	4138053..4138180, 4138263..4138284	atgtgtccaagcaatgtgatggacacatcaaaagcaactgtaaagcttcctgggtctggttggatactttcgaaggtttacccagtacctttcagtcatttattagactttgattacacagaaacctcgatctcgagttggagatcctgt	mcpsnvmdtskatvklpgsgwilskvypvpfshlldfdytetsisswrsc	0	0.030281	0.0937409	0	0	0	0	0	0	0	0	0	0	0	0	0.0956689	0	0	#NUM!	#NUM!	#NUM!	#NUM!	#NUM!	#NUM!	#NUM!	NA	NA	NA	NA	NA	0	0	0	0	0	0	0	0	0
	FBtr0114267_6	FBtr0114267_6	FBtr0114267	491	3R	-	lncRNA:CR41601	4137985..4138017	atgggaaatctgcacaacccagatagacacggc	mgnlhnpdrhg	0	0	0.142032	0	0	0	0	0	0	0	0	0	0	0	0	0	0	0	#NUM!	#NUM!	#NUM!	#NUM!	#NUM!	#NUM!	#NUM!	NA	NA	NA	NA	NA	0	0	0	0	0	0	0	0	0
	FBtr0300134_1	FBtr0300134_1	FBtr0300134	26	211000000000000	+	Su(Ste):CR42406	426..464	atgactttgaagtctataagtcatatttctgtgaacgag	mtlksishisvne	#N/A	#N/A	#N/A	0	#N/A	0	#N/A	0	#N/A	0	#N/A	#N/A	#N/A	#N/A	0	#N/A	#N/A	#N/A	#NUM!	#N/A	#N/A	#N/A	#N/A	#N/A	#N/A	#N/A	NA	NA	NA	NA	0	0	0	0	0	0	0	#N/A	#N/A
	FBtr0300134_2	FBtr0300134_2	FBtr0300134	361	211000000000000	+	Su(Ste):CR42406	761..976	atgattcacccccgatacatcaggtcggagcgtggcgtgaatgatatgcaccgaaactatatgagaggagactttgaatcgtgtccgaatatctcctgtaataggaagaacaccctgccagtgggcctcagcgatgtgtggggcaagtcaacggtgaagatctactgcccacgctgtaaaaactacttccatcctaaaactgatacacagccatgt	mihpryirsergvndmhrnymrgdfescpniscnrkntlpvglsdvwgkstvkiycprcknyfhpktdtqpc	#N/A	#N/A	#N/A	0	#N/A	0	#N/A	0	#N/A	0	#N/A	#N/A	#N/A	#N/A	0	#N/A	#N/A	#N/A	#NUM!	#N/A	#N/A	#N/A	#N/A	#N/A	#N/A	#N/A	NA	NA	NA	NA	0	0	0	0	0	0	0	#N/A	#N/A
	FBtr0300135_1	FBtr0300135_1	FBtr0300135	49	Y	-	Su(Ste):CR42407	894115..894153	atgactttgaagtctacaagtcatatttctgtgaacgag	mtlkstshisvne	#N/A	#N/A	#N/A	0	#N/A	0	#N/A	0	#N/A	0	#N/A	#N/A	#N/A	#N/A	0	#N/A	#N/A	#N/A	#NUM!	#N/A	#N/A	#N/A	#N/A	#N/A	#N/A	#N/A	NA	NA	NA	NA	0	0	0	0	0	0	0	#N/A	#N/A
	FBtr0300135_2	FBtr0300135_2	FBtr0300135	280	Y	-	Su(Ste):CR42407	893782..893922	atgggcctggagtacttcagccagacactggacgtgatcctgaagccggtgttcgacagttcttcgggcttgttctacgacgatgagaaaaagtggtacggcatgattcacgcccgatacaaagtatatgagaggagactt	mgleyfsqtldvilkpvfdsssglfyddekkwygmiharykvyerrl	#N/A	#N/A	#N/A	0	#N/A	0	#N/A	0	#N/A	0	#N/A	#N/A	#N/A	#N/A	0	#N/A	#N/A	#N/A	#NUM!	#N/A	#N/A	#N/A	#N/A	#N/A	#N/A	#N/A	NA	NA	NA	NA	0	0	0	0	0	0	0	#N/A	#N/A
	FBtr0300135_3	FBtr0300135_3	FBtr0300135	407	Y	-	Su(Ste):CR42407	893691..893795	atgagaggagactttgaatcgtgtccgaatatctcctgtaataggaagaacaccctgccagtgggcctcagcgatgtgtggggcaagtcaacggtgaagatctac	mrgdfescpniscnrkntlpvglsdvwgkstvkiy	#N/A	#N/A	#N/A	0	#N/A	0	#N/A	0	#N/A	0	#N/A	#N/A	#N/A	#N/A	0	#N/A	#N/A	#N/A	#NUM!	#N/A	#N/A	#N/A	#N/A	#N/A	#N/A	#N/A	NA	NA	NA	NA	0	0	0	0	0	0	0	#N/A	#N/A
	FBtr0300135_4	FBtr0300135_4	FBtr0300135	559	Y	-	Su(Ste):CR42407	893569..893643	atgttcgggccctgctgtccgggcatcttcttaatgcagctgccgaacttgagaccgcccctggacgacccacgg	mfgpccpgiflmqlpnlrpplddpr	#N/A	#N/A	#N/A	0	#N/A	0	#N/A	0	#N/A	0	#N/A	#N/A	#N/A	#N/A	0	#N/A	#N/A	#N/A	#NUM!	#N/A	#N/A	#N/A	#N/A	#N/A	#N/A	#N/A	NA	NA	NA	NA	0	0	0	0	0	0	0	#N/A	#N/A
	FBtr0300135_5	FBtr0300135_5	FBtr0300135	697	Y	-	Su(Ste):CR42407	893470..893505	atgctttcggttgcaccagaaggccttgatgccact	mlsvapegldat	#N/A	#N/A	#N/A	0	#N/A	0	#N/A	0	#N/A	0	#N/A	#N/A	#N/A	#N/A	0	#N/A	#N/A	#N/A	#NUM!	#N/A	#N/A	#N/A	#N/A	#N/A	#N/A	#N/A	NA	NA	NA	NA	0	0	0	0	0	0	0	#N/A	#N/A
	FBtr0300135_6	FBtr0300135_6	FBtr0300135	725	Y	-	Su(Ste):CR42407	893424..893477	atgccacttaaatcgcccaagtcctcaccaaagaatatcggatcctcggccagc	mplkspksspknigssas	#N/A	#N/A	#N/A	0	#N/A	0	#N/A	0	#N/A	0	#N/A	#N/A	#N/A	#N/A	0	#N/A	#N/A	#N/A	#NUM!	#N/A	#N/A	#N/A	#N/A	#N/A	#N/A	#N/A	NA	NA	NA	NA	0	0	0	0	0	0	0	#N/A	#N/A
	FBtr0300135_7	FBtr0300135_7	FBtr0300135	875	Y	-	Su(Ste):CR42407	893154..893327	atgtttgtccgatatattgttgttgcaattaaacagattccgcagtgcgttgatatggccagctaccacctactaatacacctcatacacctctgccctaaatacttggtcaaagtgttcggcccaagctggtcatttcaagctctcattcgagtagcaaagcatacttttcgt	mfvryivvaikqipqcvdmasyhllihlihlcpkylvkvfgpswsfqalirvakhtfr	#N/A	#N/A	#N/A	0	#N/A	0	#N/A	0	#N/A	0	#N/A	#N/A	#N/A	#N/A	0	#N/A	#N/A	#N/A	#NUM!	#N/A	#N/A	#N/A	#N/A	#N/A	#N/A	#N/A	NA	NA	NA	NA	0	0	0	0	0	0	0	#N/A	#N/A
	FBtr0300135_8	FBtr0300135_8	FBtr0300135	1125	Y	-	Su(Ste):CR42407	893048..893077	atgttaaaagagtttccaaaagtgttttcc	mlkefpkvfs	#N/A	#N/A	#N/A	0	#N/A	0	#N/A	0	#N/A	0	#N/A	#N/A	#N/A	#N/A	0	#N/A	#N/A	#N/A	#NUM!	#N/A	#N/A	#N/A	#N/A	#N/A	#N/A	#N/A	NA	NA	NA	NA	0	0	0	0	0	0	0	#N/A	#N/A
	FBtr0300136_1	FBtr0300136_1	FBtr0300136	47	Y	-	Su(Ste):CR42414	1031535..1031573	atgactttgaagtctacaagtcatatttctgtgaacgag	mtlkstshisvne	#N/A	#N/A	#N/A	0	#N/A	0	#N/A	0	#N/A	0	#N/A	#N/A	#N/A	#N/A	0	#N/A	#N/A	#N/A	#NUM!	#N/A	#N/A	#N/A	#N/A	#N/A	#N/A	#N/A	NA	NA	NA	NA	0	0	0	0	0	0	0	#N/A	#N/A
	FBtr0300136_2	FBtr0300136_2	FBtr0300136	376	Y	-	Su(Ste):CR42414	1031029..1031244	atgattcacgcccgatacatcaggtcggagcgtggcgtgaatgatatgcaccgaaactatatgagaggagactttgaatcgtgtccaaatacctcctgtaataggaagaacacccttccagtgggactcagcgatgtgtggggcaagtcaacggtgaagatctactgcccacgctgtaaaaactacttccatcctaaaactgatacatttcttttt	miharyirsergvndmhrnymrgdfescpntscnrkntlpvglsdvwgkstvkiycprcknyfhpktdtflf	#N/A	#N/A	#N/A	0	#N/A	0	#N/A	0	#N/A	0	#N/A	#N/A	#N/A	#N/A	0	#N/A	#N/A	#N/A	#NUM!	#N/A	#N/A	#N/A	#N/A	#N/A	#N/A	#N/A	NA	NA	NA	NA	0	0	0	0	0	0	0	#N/A	#N/A
	FBtr0300136_3	FBtr0300136_3	FBtr0300136	763	Y	-	Su(Ste):CR42414	1030651..1030857	atgctgtttttggttaatttccaacataccagattgatttcgcgcgtaaatttaaacgcactttattgcctttttggaagaacgttgcttcaaaacggaaaatcgaaggaaaccctgaccggacctaagggacagccttggggggaaaactggcagtgcattttcccagccccaaagattttccccggcacgtcggggaacttatta	mlflvnfqhtrlisrvnlnalyclfgrtllqngksketltgpkgqpwgenwqcifpapkifpgtsgnll	#N/A	#N/A	#N/A	0	#N/A	0	#N/A	0	#N/A	0	#N/A	#N/A	#N/A	#N/A	0	#N/A	#N/A	#N/A	#NUM!	#N/A	#N/A	#N/A	#N/A	#N/A	#N/A	#N/A	NA	NA	NA	NA	0	0	0	0	0	0	0	#N/A	#N/A
	FBtr0300136_4	FBtr0300136_4	FBtr0300136	995	Y	-	Su(Ste):CR42414	1030593..1030625	atgctagccgaacataacacgaattttcgagtc	mlaehntnfrv	#N/A	#N/A	#N/A	0	#N/A	0	#N/A	0	#N/A	0	#N/A	#N/A	#N/A	#N/A	0	#N/A	#N/A	#N/A	#NUM!	#N/A	#N/A	#N/A	#N/A	#N/A	#N/A	#N/A	NA	NA	NA	NA	0	0	0	0	0	0	0	#N/A	#N/A
	FBtr0300136_5	FBtr0300136_5	FBtr0300136	1080	Y	-	Su(Ste):CR42414	1030466..1030540	atgtttgagtccagcttcccgggcatcttcttaacgcagctgccgaacttgagaccgcccctggacgacccacgg	mfessfpgifltqlpnlrpplddpr	#N/A	#N/A	#N/A	0	#N/A	0	#N/A	0	#N/A	0	#N/A	#N/A	#N/A	#N/A	0	#N/A	#N/A	#N/A	#NUM!	#N/A	#N/A	#N/A	#N/A	#N/A	#N/A	#N/A	NA	NA	NA	NA	0	0	0	0	0	0	0	#N/A	#N/A
	FBtr0300136_6	FBtr0300136_6	FBtr0300136	1219	Y	-	Su(Ste):CR42414	1030366..1030401	atgctttcggttgcaccagaaggccttgatgccact	mlsvapegldat	#N/A	#N/A	#N/A	0	#N/A	0	#N/A	0	#N/A	0	#N/A	#N/A	#N/A	#N/A	0	#N/A	#N/A	#N/A	#NUM!	#N/A	#N/A	#N/A	#N/A	#N/A	#N/A	#N/A	NA	NA	NA	NA	0	0	0	0	0	0	0	#N/A	#N/A
	FBtr0300136_7	FBtr0300136_7	FBtr0300136	1247	Y	-	Su(Ste):CR42414	1030323..1030373	atgccacttaaatcgcccaagtcaccaaagaaaatcggatcctcggccagc	mplkspkspkkigssas	#N/A	#N/A	#N/A	0	#N/A	0	#N/A	0	#N/A	0	#N/A	#N/A	#N/A	#N/A	0	#N/A	#N/A	#N/A	#NUM!	#N/A	#N/A	#N/A	#N/A	#N/A	#N/A	#N/A	NA	NA	NA	NA	0	0	0	0	0	0	0	#N/A	#N/A
	FBtr0300136_8	FBtr0300136_8	FBtr0300136	1394	Y	-	Su(Ste):CR42414	1030032..1030226	atgtttgtccgatatattgttgcaattaaacagattccgcagtacgttgatatggccagctaccacctactaatatacctcatacacctctcctctaaatacttggttcaaagtgttcggtccaagctggtcataacaagcactcattcaagtagcaaagcatacttttcgttaatagtggtaatcacctgggta	mfvryivaikqipqyvdmasyhlliylihlsskylvqsvrsklvitsthssskayfslivvitwv	#N/A	#N/A	#N/A	0	#N/A	0	#N/A	0	#N/A	0	#N/A	#N/A	#N/A	#N/A	0	#N/A	#N/A	#N/A	#NUM!	#N/A	#N/A	#N/A	#N/A	#N/A	#N/A	#N/A	NA	NA	NA	NA	0	0	0	0	0	0	0	#N/A	#N/A
	FBtr0300136_9	FBtr0300136_9	FBtr0300136	1638	Y	-	Su(Ste):CR42414	1029953..1029982	atgttaaaagagtttccaaaagtgttttcc	mlkefpkvfs	#N/A	#N/A	#N/A	0	#N/A	0	#N/A	0	#N/A	0	#N/A	#N/A	#N/A	#N/A	0	#N/A	#N/A	#N/A	#NUM!	#N/A	#N/A	#N/A	#N/A	#N/A	#N/A	#N/A	NA	NA	NA	NA	0	0	0	0	0	0	0	#N/A	#N/A
	FBtr0300137_1	FBtr0300137_1	FBtr0300137	49	Y	+	Su(Ste):CR42412	984562..984600	atgactttgaagtctacaagtcatatttctgtgaacgag	mtlkstshisvne	#N/A	#N/A	#N/A	0	#N/A	0	#N/A	0	#N/A	0	#N/A	#N/A	#N/A	#N/A	0	#N/A	#N/A	#N/A	#NUM!	#N/A	#N/A	#N/A	#N/A	#N/A	#N/A	#N/A	NA	NA	NA	NA	0	0	0	0	0	0	0	#N/A	#N/A
	FBtr0300137_2	FBtr0300137_2	FBtr0300137	276	Y	+	Su(Ste):CR42412	984789..984827	atgggcctggagtacttcagccagacactggacggatcc	mgleyfsqtldgs	#N/A	#N/A	#N/A	0	#N/A	0	#N/A	0	#N/A	0	#N/A	#N/A	#N/A	#N/A	0	#N/A	#N/A	#N/A	#NUM!	#N/A	#N/A	#N/A	#N/A	#N/A	#N/A	#N/A	NA	NA	NA	NA	0	0	0	0	0	0	0	#N/A	#N/A
	FBtr0300137_3	FBtr0300137_3	FBtr0300137	377	Y	+	Su(Ste):CR42412	984890..984928	atgattcatgcccgatacaaagtatatgagaggagactt	miharykvyerrl	#N/A	#N/A	#N/A	0	#N/A	0	#N/A	0	#N/A	0	#N/A	#N/A	#N/A	#N/A	0	#N/A	#N/A	#N/A	#NUM!	#N/A	#N/A	#N/A	#N/A	#N/A	#N/A	#N/A	NA	NA	NA	NA	0	0	0	0	0	0	0	#N/A	#N/A
	FBtr0300137_4	FBtr0300137_4	FBtr0300137	384	Y	+	Su(Ste):CR42412	984897..985019	atgcccgatacaaagtatatgagaggagactttgaatcgtgtccgaatatctcctgtaataggaagaacaccctgccagtgggcctcagcgatgtgtggggcaagtcaacggtgaagatctac	mpdtkymrgdfescpniscnrkntlpvglsdvwgkstvkiy	#N/A	#N/A	#N/A	0	#N/A	0	#N/A	0	#N/A	0	#N/A	#N/A	#N/A	#N/A	0	#N/A	#N/A	#N/A	#NUM!	#N/A	#N/A	#N/A	#N/A	#N/A	#N/A	#N/A	NA	NA	NA	NA	0	0	0	0	0	0	0	#N/A	#N/A
	FBtr0300137_5	FBtr0300137_5	FBtr0300137	553	Y	+	Su(Ste):CR42412	985066..985140	atgttcgggcccagctgtccggacatcttcttaacgcagctgccgaacttgagaccgcccctggacgacccacgg	mfgpscpdifltqlpnlrpplddpr	#N/A	#N/A	#N/A	0	#N/A	0	#N/A	0	#N/A	0	#N/A	#N/A	#N/A	#N/A	0	#N/A	#N/A	#N/A	#NUM!	#N/A	#N/A	#N/A	#N/A	#N/A	#N/A	#N/A	NA	NA	NA	NA	0	0	0	0	0	0	0	#N/A	#N/A
	FBtr0300137_6	FBtr0300137_6	FBtr0300137	691	Y	+	Su(Ste):CR42412	985204..985239	atgctctcggttgcaccagaaggccttgatgccact	mlsvapegldat	#N/A	#N/A	#N/A	0	#N/A	0	#N/A	0	#N/A	0	#N/A	#N/A	#N/A	#N/A	0	#N/A	#N/A	#N/A	#NUM!	#N/A	#N/A	#N/A	#N/A	#N/A	#N/A	#N/A	NA	NA	NA	NA	0	0	0	0	0	0	0	#N/A	#N/A
	FBtr0300137_7	FBtr0300137_7	FBtr0300137	719	Y	+	Su(Ste):CR42412	985232..985327	atgccacttaaatcgcccaagtcctcaccaaatactcggccagctagtcctcctcctcgctccggcattccgaagtcaagcgcttcaatgttcttc	mplkspksspntrpasppprsgipkssasmff	#N/A	#N/A	#N/A	0	#N/A	0	#N/A	0	#N/A	0	#N/A	#N/A	#N/A	#N/A	0	#N/A	#N/A	#N/A	#NUM!	#N/A	#N/A	#N/A	#N/A	#N/A	#N/A	#N/A	NA	NA	NA	NA	0	0	0	0	0	0	0	#N/A	#N/A
	FBtr0300137_8	FBtr0300137_8	FBtr0300137	820	Y	+	Su(Ste):CR42412	985333..985569	atgacgtgtttttttaactccacacaaaagaaagcagaaatgtttgtccgatatattgttgttgcaattaaacagattccgcagtgcgttgatatggccagctaccacctactaatacacctcatacacctctgccctaaatacttggttcaaagtgttcggcccaagctggtcatttcaagctctcattcgagtagcaaagcatacttttcgttaatagtggtaatcacctgggtt	mtcffnstqkkaemfvryivvaikqipqcvdmasyhllihlihlcpkylvqsvrpklvissshssskayfslivvitwv	#N/A	#N/A	#N/A	0	#N/A	0	#N/A	0	#N/A	0	#N/A	#N/A	#N/A	#N/A	0	#N/A	#N/A	#N/A	#NUM!	#N/A	#N/A	#N/A	#N/A	#N/A	#N/A	#N/A	NA	NA	NA	NA	0	0	0	0	0	0	0	#N/A	#N/A
	FBtr0300137_9	FBtr0300137_9	FBtr0300137	1110	Y	+	Su(Ste):CR42412	985623..985652	atgttaaaagagtttccaaaagtgttttcc	mlkefpkvfs	#N/A	#N/A	#N/A	0	#N/A	0	#N/A	0	#N/A	0	#N/A	#N/A	#N/A	#N/A	0	#N/A	#N/A	#N/A	#NUM!	#N/A	#N/A	#N/A	#N/A	#N/A	#N/A	#N/A	NA	NA	NA	NA	0	0	0	0	0	0	0	#N/A	#N/A
	FBtr0300138_2	FBtr0300138_2	FBtr0300138	240	211000000000000	-	Su(Ste):CR42409	3064..3135	atgttcgggcccagctgtccggacatcttaacgcagctgccgaacttgagaccgcccctggacgacccacgg	mfgpscpdiltqlpnlrpplddpr	#N/A	#N/A	#N/A	0	#N/A	0	#N/A	0	#N/A	0	#N/A	#N/A	#N/A	#N/A	0	#N/A	#N/A	#N/A	#NUM!	#N/A	#N/A	#N/A	#N/A	#N/A	#N/A	#N/A	NA	NA	NA	NA	0	0	0	0	0	0	0	#N/A	#N/A
	FBtr0300138_3	FBtr0300138_3	FBtr0300138	376	211000000000000	-	Su(Ste):CR42409	2964..2999	atgctttcgggtgcaccagaaggccttgatgccact	mlsgapegldat	#N/A	#N/A	#N/A	0	#N/A	0	#N/A	0	#N/A	0	#N/A	#N/A	#N/A	#N/A	0	#N/A	#N/A	#N/A	#NUM!	#N/A	#N/A	#N/A	#N/A	#N/A	#N/A	#N/A	NA	NA	NA	NA	0	0	0	0	0	0	0	#N/A	#N/A
	FBtr0300138_4	FBtr0300138_4	FBtr0300138	404	211000000000000	-	Su(Ste):CR42409	2918..2971	atgccacttaaatcgcccaagtcctcaccaaagaatatcggatcctcggccagc	mplkspksspknigssas	#N/A	#N/A	#N/A	0	#N/A	0	#N/A	0	#N/A	0	#N/A	#N/A	#N/A	#N/A	0	#N/A	#N/A	#N/A	#NUM!	#N/A	#N/A	#N/A	#N/A	#N/A	#N/A	#N/A	NA	NA	NA	NA	0	0	0	0	0	0	0	#N/A	#N/A
	FBtr0300138_5	FBtr0300138_5	FBtr0300138	554	211000000000000	-	Su(Ste):CR42409	2669..2821	atgtttgtccgatatattgttgttgcaattaaacagattccgcagtgcgttgatatggccagctaccacctactaatacatctcatacacctctgccctaaatacttggttcagtgttcggtccaagctggtcatatcaagcactcattcgag	mfvryivvaikqipqcvdmasyhllihlihlcpkylvqcsvqaghikhsfe	#N/A	#N/A	#N/A	0	#N/A	0	#N/A	0	#N/A	0	#N/A	#N/A	#N/A	#N/A	0	#N/A	#N/A	#N/A	#NUM!	#N/A	#N/A	#N/A	#N/A	#N/A	#N/A	#N/A	NA	NA	NA	NA	0	0	0	0	0	0	0	#N/A	#N/A
	FBtr0300138_6	FBtr0300138_6	FBtr0300138	804	211000000000000	-	Su(Ste):CR42409	2542..2571	atgttaaaagagtttccaaaagtgttttcc	mlkefpkvfs	#N/A	#N/A	#N/A	0	#N/A	0	#N/A	0	#N/A	0	#N/A	#N/A	#N/A	#N/A	0	#N/A	#N/A	#N/A	#NUM!	#N/A	#N/A	#N/A	#N/A	#N/A	#N/A	#N/A	NA	NA	NA	NA	0	0	0	0	0	0	0	#N/A	#N/A
	FBtr0300138_7	FBtr0300138_7	FBtr0300138	1026	211000000000000	-	Su(Ste):CR42409	2143..2349	atgctgtttttggttaatttccaacgtaccagattgatttcgcgcgtaaatttaaacgcactttattgcctttttggaagaacgttgcttcaaaacggaaaatcgaaggaaaccctgaccggacctaagggacagccttggggggaaaactggcactgcattttcccagccccaaagattttccccggcacgtcggggaacttatta	mlflvnfqrtrlisrvnlnalyclfgrtllqngksketltgpkgqpwgenwhcifpapkifpgtsgnll	#N/A	#N/A	#N/A	0	#N/A	0	#N/A	0	#N/A	0	#N/A	#N/A	#N/A	#N/A	0	#N/A	#N/A	#N/A	#NUM!	#N/A	#N/A	#N/A	#N/A	#N/A	#N/A	#N/A	NA	NA	NA	NA	0	0	0	0	0	0	0	#N/A	#N/A
	FBtr0300138_8	FBtr0300138_8	FBtr0300138	1258	211000000000000	-	Su(Ste):CR42409	2085..2117	atgccagccgaacataaaacgaattttcgagtc	mpaehktnfrv	#N/A	#N/A	#N/A	0	#N/A	0	#N/A	0	#N/A	0	#N/A	#N/A	#N/A	#N/A	0	#N/A	#N/A	#N/A	#NUM!	#N/A	#N/A	#N/A	#N/A	#N/A	#N/A	#N/A	NA	NA	NA	NA	0	0	0	0	0	0	0	#N/A	#N/A
	FBtr0300139_1	FBtr0300139_1	FBtr0300139	47	211000000000000	-	Su(Ste):CR42408	1359..1397	atgactttgaagtctacaagtcatatttctgtgaacgag	mtlkstshisvne	#N/A	#N/A	#N/A	0	#N/A	0	#N/A	0	#N/A	0	#N/A	#N/A	#N/A	#N/A	0	#N/A	#N/A	#N/A	#NUM!	#N/A	#N/A	#N/A	#N/A	#N/A	#N/A	#N/A	NA	NA	NA	NA	0	0	0	0	0	0	0	#N/A	#N/A
	FBtr0300139_2	FBtr0300139_2	FBtr0300139	376	211000000000000	-	Su(Ste):CR42408	826..1068	atgattcacgcccgatacatcaggtcggagcttggcgtgaatgatatgcaccgaaagtatatgagaggagactttgaatcgtgtccgaatatcttctgtaataggaagaacaccctgccagtgggcctaagcgatgtgtggtgcaagtcaacggtgaagatctactgcccacgctgtaaaaactacttccatcctaaaactgatacacagccatgttcgagcccagcttcccggacttcttct	miharyirselgvndmhrkymrgdfescpnifcnrkntlpvglsdvwckstvkiycprcknyfhpktdtqpcsspasrtss	#N/A	#N/A	#N/A	0	#N/A	0	#N/A	0	#N/A	0	#N/A	#N/A	#N/A	#N/A	0	#N/A	#N/A	#N/A	#NUM!	#N/A	#N/A	#N/A	#N/A	#N/A	#N/A	#N/A	NA	NA	NA	NA	0	0	0	0	0	0	0	#N/A	#N/A
	FBtr0300139_3	FBtr0300139_3	FBtr0300139	588	211000000000000	-	Su(Ste):CR42408	791..856	atgttcgagcccagcttcccggacttcttcttaacgcagctgccgaacttgacgacccacgataag	mfepsfpdffltqlpnltthdk	#N/A	#N/A	#N/A	0	#N/A	0	#N/A	0	#N/A	0	#N/A	#N/A	#N/A	#N/A	0	#N/A	#N/A	#N/A	#NUM!	#N/A	#N/A	#N/A	#N/A	#N/A	#N/A	#N/A	NA	NA	NA	NA	0	0	0	0	0	0	0	#N/A	#N/A
	FBtr0300139_4	FBtr0300139_4	FBtr0300139	714	211000000000000	-	Su(Ste):CR42408	695..730	atgctttcggttgcaccagaaggccttgatgccact	mlsvapegldat	#N/A	#N/A	#N/A	0	#N/A	0	#N/A	0	#N/A	0	#N/A	#N/A	#N/A	#N/A	0	#N/A	#N/A	#N/A	#NUM!	#N/A	#N/A	#N/A	#N/A	#N/A	#N/A	#N/A	NA	NA	NA	NA	0	0	0	0	0	0	0	#N/A	#N/A
	FBtr0300139_5	FBtr0300139_5	FBtr0300139	742	211000000000000	-	Su(Ste):CR42408	649..702	atgccacttaaatcgcccaagtcctcaccaaagaaaatcggatcctcggccagc	mplkspksspkkigssas	#N/A	#N/A	#N/A	0	#N/A	0	#N/A	0	#N/A	0	#N/A	#N/A	#N/A	#N/A	0	#N/A	#N/A	#N/A	#NUM!	#N/A	#N/A	#N/A	#N/A	#N/A	#N/A	#N/A	NA	NA	NA	NA	0	0	0	0	0	0	0	#N/A	#N/A
	FBtr0300139_6	FBtr0300139_6	FBtr0300139	892	211000000000000	-	Su(Ste):CR42408	355..552	atgtttgtccgatatattgttgttgcaattaaacagattccgcagtgcgttgatatggccagctaccacctactaatacacctcatacacctctcctctaaatacttggttcaaagtgttcggtccaagctggtcatatcaagcactcattcgagtagcaaagcatacttttcgttaatagtggtaatcacctgggta	mfvryivvaikqipqcvdmasyhllihlihlsskylvqsvrsklvissthssskayfslivvitwv	#N/A	#N/A	#N/A	0	#N/A	0	#N/A	0	#N/A	0	#N/A	#N/A	#N/A	#N/A	0	#N/A	#N/A	#N/A	#NUM!	#N/A	#N/A	#N/A	#N/A	#N/A	#N/A	#N/A	NA	NA	NA	NA	0	0	0	0	0	0	0	#N/A	#N/A
	FBtr0300139_7	FBtr0300139_7	FBtr0300139	1142	211000000000000	-	Su(Ste):CR42408	273..302	atgttaaaagagtttccaaaagtgttttcc	mlkefpkvfs	#N/A	#N/A	#N/A	0	#N/A	0	#N/A	0	#N/A	0	#N/A	#N/A	#N/A	#N/A	0	#N/A	#N/A	#N/A	#NUM!	#N/A	#N/A	#N/A	#N/A	#N/A	#N/A	#N/A	NA	NA	NA	NA	0	0	0	0	0	0	0	#N/A	#N/A
	FBtr0300140_1	FBtr0300140_1	FBtr0300140	49	Y	-	Su(Ste):CR42410	1017749..1017787	atgactttgaagtctacaagtcatatttctgtgaacgag	mtlkstshisvne	#N/A	#N/A	#N/A	0	#N/A	0	#N/A	0	#N/A	0	#N/A	#N/A	#N/A	#N/A	0	#N/A	#N/A	#N/A	#NUM!	#N/A	#N/A	#N/A	#N/A	#N/A	#N/A	#N/A	NA	NA	NA	NA	0	0	0	0	0	0	0	#N/A	#N/A
	FBtr0300140_2	FBtr0300140_2	FBtr0300140	280	Y	-	Su(Ste):CR42410	1017467..1017556	atgggcctggagtacttcagccagacactggacgtgatcctgacagttcctcgggcttgttctacgacgatgagaaaaagtggtacggca	mgleyfsqtldviltvpracsttmrksgta	#N/A	#N/A	#N/A	0	#N/A	0	#N/A	0	#N/A	0	#N/A	#N/A	#N/A	#N/A	0	#N/A	#N/A	#N/A	#NUM!	#N/A	#N/A	#N/A	#N/A	#N/A	#N/A	#N/A	NA	NA	NA	NA	0	0	0	0	0	0	0	#N/A	#N/A
	FBtr0300140_3	FBtr0300140_3	FBtr0300140	369	Y	-	Su(Ste):CR42410	1017252..1017467	atgattcacgcccgatacatcaggtcggagcgtggcgtgaatgatatgcaccgaaagtatatgagaggagactttgaatcgtgtccaaatatctcctgtaataggatgaacactttgccagtgggcctcagcgatgtgtggggcaagtcaacggtgaagatctactgcccacgctgtaaaaactacttccatcctaaaactgatacacagccatgt	miharyirsergvndmhrkymrgdfescpniscnrmntlpvglsdvwgkstvkiycprcknyfhpktdtqpc	#N/A	#N/A	#N/A	0	#N/A	0	#N/A	0	#N/A	0	#N/A	#N/A	#N/A	#N/A	0	#N/A	#N/A	#N/A	#NUM!	#N/A	#N/A	#N/A	#N/A	#N/A	#N/A	#N/A	NA	NA	NA	NA	0	0	0	0	0	0	0	#N/A	#N/A
	FBtr0300140_4	FBtr0300140_4	FBtr0300140	581	Y	-	Su(Ste):CR42410	1017181..1017255	atgttagggcccagctgtccggacatcttcttaacgcagctgccgaacttgagaccgcccctggacgacccacgg	mlgpscpdifltqlpnlrpplddpr	#N/A	#N/A	#N/A	0	#N/A	0	#N/A	0	#N/A	0	#N/A	#N/A	#N/A	#N/A	0	#N/A	#N/A	#N/A	#NUM!	#N/A	#N/A	#N/A	#N/A	#N/A	#N/A	#N/A	NA	NA	NA	NA	0	0	0	0	0	0	0	#N/A	#N/A
	FBtr0300140_5	FBtr0300140_5	FBtr0300140	719	Y	-	Su(Ste):CR42410	1016968..1017117	atgctttcggttgcaccagaacttaatcgccactttccacttaaatcgcccaagtcctcaccaaaaaatatcggatcctcggccagcttgtcctcctcctcgctccggcattccgaagtcaagcgcttcaatgttcttctagggatgacg	mlsvapelnrhfplkspksspknigssaslsssslrhsevkrfnvllgmt	#N/A	#N/A	#N/A	0	#N/A	0	#N/A	0	#N/A	0	#N/A	#N/A	#N/A	#N/A	0	#N/A	#N/A	#N/A	#NUM!	#N/A	#N/A	#N/A	#N/A	#N/A	#N/A	#N/A	NA	NA	NA	NA	0	0	0	0	0	0	0	#N/A	#N/A
	FBtr0300140_6	FBtr0300140_6	FBtr0300140	902	Y	-	Su(Ste):CR42410	1016737..1016934	atgtttgtccgatatattgttgttgcaattaaacagattccgcagtgcgttgatatggccagctaccacctactaatacacctcatacacctctgccctaaatacttggttcaaagtgttcggtccaagctggtcatatcaagcactcattcgagtagcaaagcatacttttcgttaatagtggtaatcacctggata	mfvryivvaikqipqcvdmasyhllihlihlcpkylvqsvrsklvissthssskayfslivvitwi	#N/A	#N/A	#N/A	0	#N/A	0	#N/A	0	#N/A	0	#N/A	#N/A	#N/A	#N/A	0	#N/A	#N/A	#N/A	#NUM!	#N/A	#N/A	#N/A	#N/A	#N/A	#N/A	#N/A	NA	NA	NA	NA	0	0	0	0	0	0	0	#N/A	#N/A
	FBtr0300140_7	FBtr0300140_7	FBtr0300140	1152	Y	-	Su(Ste):CR42410	1016655..1016684	atgttaaaagagtttccaaaagtgttttcc	mlkefpkvfs	#N/A	#N/A	#N/A	0	#N/A	0	#N/A	0	#N/A	0	#N/A	#N/A	#N/A	#N/A	0	#N/A	#N/A	#N/A	#NUM!	#N/A	#N/A	#N/A	#N/A	#N/A	#N/A	#N/A	NA	NA	NA	NA	0	0	0	0	0	0	0	#N/A	#N/A
	FBtr0300141_2	FBtr0300141_2	FBtr0300141	244	211000000000000	+	Su(Ste):CR42411	1473..1505	atgggcctggagtacttcagccagcactggacg	mgleyfsqhwt	#N/A	#N/A	#N/A	0	#N/A	0	#N/A	0	#N/A	0	#N/A	#N/A	#N/A	#N/A	0	#N/A	#N/A	#N/A	#NUM!	#N/A	#N/A	#N/A	#N/A	#N/A	#N/A	#N/A	NA	NA	NA	NA	0	0	0	0	0	0	0	#N/A	#N/A
	FBtr0300141_3	FBtr0300141_3	FBtr0300141	345	211000000000000	+	Su(Ste):CR42411	1574..1816	atgattcacgcccgatacatcaggtcggagcgtggcgtgaatgatatgcaccgaaactatatgagaggagactttgaatcgtgtccgaatatctcctgtaataggaagaacaccctgccagtgggcctcagcgatgtgcggggcaagtcaacggtgaagatctactgcccacgctgtaaaaactacttccatcctaaaactgatacacagccatgttcgagcccagcttcccggacatcttct	miharyirsergvndmhrnymrgdfescpniscnrkntlpvglsdvrgkstvkiycprcknyfhpktdtqpcsspasrtss	#N/A	#N/A	#N/A	0	#N/A	0	#N/A	0	#N/A	0	#N/A	#N/A	#N/A	#N/A	0	#N/A	#N/A	#N/A	#NUM!	#N/A	#N/A	#N/A	#N/A	#N/A	#N/A	#N/A	NA	NA	NA	NA	0	0	0	0	0	0	0	#N/A	#N/A
	FBtr0300141_4	FBtr0300141_4	FBtr0300141	557	211000000000000	+	Su(Ste):CR42411	1786..1860	atgttcgagcccagcttcccggacatcttcttaacgcagctgccgaacttgagaccgcccctgggcgacccacgg	mfepsfpdifltqlpnlrpplgdpr	#N/A	#N/A	#N/A	0	#N/A	0	#N/A	0	#N/A	0	#N/A	#N/A	#N/A	#N/A	0	#N/A	#N/A	#N/A	#NUM!	#N/A	#N/A	#N/A	#N/A	#N/A	#N/A	#N/A	NA	NA	NA	NA	0	0	0	0	0	0	0	#N/A	#N/A
	FBtr0300141_5	FBtr0300141_5	FBtr0300141	725	211000000000000	+	Su(Ste):CR42411	1954..2004	atgccacttaaatcgcccaagtcaccaaagaatatcgaatcctcggtcagc	mplkspkspkniessvs	#N/A	#N/A	#N/A	0	#N/A	0	#N/A	0	#N/A	0	#N/A	#N/A	#N/A	#N/A	0	#N/A	#N/A	#N/A	#NUM!	#N/A	#N/A	#N/A	#N/A	#N/A	#N/A	#N/A	NA	NA	NA	NA	0	0	0	0	0	0	0	#N/A	#N/A
	FBtr0300141_6	FBtr0300141_6	FBtr0300141	869	211000000000000	+	Su(Ste):CR42411	2098..2295	atgtttgtacgatatattgttgttgcaattaaacagattccgcagtgcgttgatatggccagctatcacctactaatacacctcatacacctctcctctaaatacttggttcaaagtgttcggtccaagctggtcatatcaagcactcattcgagtagcaaagcatacttttcgttaaacgtggtaatcacctgggta	mfvryivvaikqipqcvdmasyhllihlihlsskylvqsvrsklvissthssskayfslnvvitwv	#N/A	#N/A	#N/A	0	#N/A	0	#N/A	0	#N/A	0	#N/A	#N/A	#N/A	#N/A	0	#N/A	#N/A	#N/A	#NUM!	#N/A	#N/A	#N/A	#N/A	#N/A	#N/A	#N/A	NA	NA	NA	NA	0	0	0	0	0	0	0	#N/A	#N/A
	FBtr0300141_7	FBtr0300141_7	FBtr0300141	1119	211000000000000	+	Su(Ste):CR42411	2348..2377	atgttaaaagagtttccaaaagtgttttcc	mlkefpkvfs	#N/A	#N/A	#N/A	0	#N/A	0	#N/A	0	#N/A	0	#N/A	#N/A	#N/A	#N/A	0	#N/A	#N/A	#N/A	#NUM!	#N/A	#N/A	#N/A	#N/A	#N/A	#N/A	#N/A	NA	NA	NA	NA	0	0	0	0	0	0	0	#N/A	#N/A
	FBtr0300143_1	FBtr0300143_1	FBtr0300143	181	Y	-	Su(Ste):CR42415	1032644..1032766	atgttaaaagagtttccaaaagtgttttcctggctacagcaaatatattttaataatttaatttcaaatttaacattattccttaaatatacaaattctggtttaatgtattataggagtgag	mlkefpkvfswlqqiyfnnlisnltlflkytnsglmyyrse	#N/A	#N/A	#N/A	0	#N/A	0	#N/A	0	#N/A	0	#N/A	#N/A	#N/A	#N/A	0	#N/A	#N/A	#N/A	#NUM!	#N/A	#N/A	#N/A	#N/A	#N/A	#N/A	#N/A	NA	NA	NA	NA	0	0	0	0	0	0	0	#N/A	#N/A
	FBtr0300143_2	FBtr0300143_2	FBtr0300143	426	Y	-	Su(Ste):CR42415	1032315..1032521	atgctgtttttggttaatttccaacataccagattgatttcgcgcgtaaatttaaacgcactttattgcctttttggaagaacgttgcttcaaaacggaaaatcgaaggaaaacctgaccggacctaagggacagccttggggggaaaactggcagtgcattttcccagccccaaagattttccccggcacgtcggggaacttatta	mlflvnfqhtrlisrvnlnalyclfgrtllqngkskenltgpkgqpwgenwqcifpapkifpgtsgnll	#N/A	#N/A	#N/A	0	#N/A	0	#N/A	0	#N/A	0	#N/A	#N/A	#N/A	#N/A	0	#N/A	#N/A	#N/A	#NUM!	#N/A	#N/A	#N/A	#N/A	#N/A	#N/A	#N/A	NA	NA	NA	NA	0	0	0	0	0	0	0	#N/A	#N/A
	FBtr0300143_3	FBtr0300143_3	FBtr0300143	658	Y	-	Su(Ste):CR42415	1032257..1032289	atgccagccgaacataaaacgaactttcgagtc	mpaehktnfrv	#N/A	#N/A	#N/A	0	#N/A	0	#N/A	0	#N/A	0	#N/A	#N/A	#N/A	#N/A	0	#N/A	#N/A	#N/A	#NUM!	#N/A	#N/A	#N/A	#N/A	#N/A	#N/A	#N/A	NA	NA	NA	NA	0	0	0	0	0	0	0	#N/A	#N/A
	FBtr0300144_1	FBtr0300144_1	FBtr0300144	23	Y	+	Su(Ste):CR42416	1035849..1035884	atgctttctgttgcaccagaaggccttgatgccact	mlsvapegldat	#N/A	#N/A	#N/A	0	#N/A	0	#N/A	0	#N/A	0	#N/A	#N/A	#N/A	#N/A	0	#N/A	#N/A	#N/A	#NUM!	#N/A	#N/A	#N/A	#N/A	#N/A	#N/A	#N/A	NA	NA	NA	NA	0	0	0	0	0	0	0	#N/A	#N/A
	FBtr0300144_2	FBtr0300144_2	FBtr0300144	51	Y	+	Su(Ste):CR42416	1035877..1035930	atgccacttaaatcgcccaagtcctcaccaaagaaaatcggatcctcggccagc	mplkspksspkkigssas	#N/A	#N/A	#N/A	0	#N/A	0	#N/A	0	#N/A	0	#N/A	#N/A	#N/A	#N/A	0	#N/A	#N/A	#N/A	#NUM!	#N/A	#N/A	#N/A	#N/A	#N/A	#N/A	#N/A	NA	NA	NA	NA	0	0	0	0	0	0	0	#N/A	#N/A
	FBtr0300144_3	FBtr0300144_3	FBtr0300144	201	Y	+	Su(Ste):CR42416	1036027..1036224	atgtttgtccgatatattgttgttgcaattaaacagattccgcagtgcgttgatatggccagctaccacctactaatacacctcatacacctctcctctaaatacttggttcaaagtgttcggtccaagctggtcatatcaagcactcattcgagtagcaaagcatacttttcgttaatagtggtaatcacctgggta	mfvryivvaikqipqcvdmasyhllihlihlsskylvqsvrsklvissthssskayfslivvitwv	#N/A	#N/A	#N/A	0	#N/A	0	#N/A	0	#N/A	0	#N/A	#N/A	#N/A	#N/A	0	#N/A	#N/A	#N/A	#NUM!	#N/A	#N/A	#N/A	#N/A	#N/A	#N/A	#N/A	NA	NA	NA	NA	0	0	0	0	0	0	0	#N/A	#N/A
	FBtr0300144_4	FBtr0300144_4	FBtr0300144	451	Y	+	Su(Ste):CR42416	1036277..1036306	atgttaaaagagtttccaaaagtgttttcc	mlkefpkvfs	#N/A	#N/A	#N/A	0	#N/A	0	#N/A	0	#N/A	0	#N/A	#N/A	#N/A	#N/A	0	#N/A	#N/A	#N/A	#NUM!	#N/A	#N/A	#N/A	#N/A	#N/A	#N/A	#N/A	NA	NA	NA	NA	0	0	0	0	0	0	0	#N/A	#N/A
	FBtr0300144_5	FBtr0300144_5	FBtr0300144	696	Y	+	Su(Ste):CR42416	1036522..1036728	atgctgtttttggttaatttccaacataccagattgatttcgctcgtaaatttaaacgcactttattgcctttttggaagaacgttgcttcaaaacggaaaatcgaaggaaaacctgaccggacctaagggacagccttggggggaaaactggcagtgcattttcccagccccaaagattttccccggcacgtcggggaacttatta	mlflvnfqhtrlislvnlnalyclfgrtllqngkskenltgpkgqpwgenwqcifpapkifpgtsgnll	#N/A	#N/A	#N/A	0	#N/A	0	#N/A	0	#N/A	0	#N/A	#N/A	#N/A	#N/A	0	#N/A	#N/A	#N/A	#NUM!	#N/A	#N/A	#N/A	#N/A	#N/A	#N/A	#N/A	NA	NA	NA	NA	0	0	0	0	0	0	0	#N/A	#N/A
	FBtr0300144_6	FBtr0300144_6	FBtr0300144	928	Y	+	Su(Ste):CR42416	1036754..1036786	atgccagccgaacataaaacaaactttcgagtc	mpaehktnfrv	#N/A	#N/A	#N/A	0	#N/A	0	#N/A	0	#N/A	0	#N/A	#N/A	#N/A	#N/A	0	#N/A	#N/A	#N/A	#NUM!	#N/A	#N/A	#N/A	#N/A	#N/A	#N/A	#N/A	NA	NA	NA	NA	0	0	0	0	0	0	0	#N/A	#N/A
	FBtr0300145_1	FBtr0300145_1	FBtr0300145	49	Y	+	Su(Ste):CR42417	1037900..1037938	atgaatttgaagtctacaagtcatatttctgtgaacgag	mnlkstshisvne	#N/A	#N/A	#N/A	0	#N/A	0	#N/A	0	#N/A	0	#N/A	#N/A	#N/A	#N/A	0	#N/A	#N/A	#N/A	#NUM!	#N/A	#N/A	#N/A	#N/A	#N/A	#N/A	#N/A	NA	NA	NA	NA	0	0	0	0	0	0	0	#N/A	#N/A
	FBtr0300145_2	FBtr0300145_2	FBtr0300145	307	Y	+	Su(Ste):CR42417	1038158..1038193	atgctttcggttgcaccagaatgccttgatgccact	mlsvapecldat	#N/A	#N/A	#N/A	0	#N/A	0	#N/A	0	#N/A	0	#N/A	#N/A	#N/A	#N/A	0	#N/A	#N/A	#N/A	#NUM!	#N/A	#N/A	#N/A	#N/A	#N/A	#N/A	#N/A	NA	NA	NA	NA	0	0	0	0	0	0	0	#N/A	#N/A
	FBtr0300145_3	FBtr0300145_3	FBtr0300145	335	Y	+	Su(Ste):CR42417	1038186..1038239	atgccacttaaatcgcccaagtccgcaccaaagaaaatcggatcctcggccagc	mplkspksapkkigssas	#N/A	#N/A	#N/A	0	#N/A	0	#N/A	0	#N/A	0	#N/A	#N/A	#N/A	#N/A	0	#N/A	#N/A	#N/A	#NUM!	#N/A	#N/A	#N/A	#N/A	#N/A	#N/A	#N/A	NA	NA	NA	NA	0	0	0	0	0	0	0	#N/A	#N/A
	FBtr0300145_4	FBtr0300145_4	FBtr0300145	485	Y	+	Su(Ste):CR42417	1038336..1038509	atgtttgtccgatatattgttgttgcaattaaacagattccgcagtgcattgatatggccagctaccacctactaatacacctcatacacctctgccctaaatacttggttcagtgttcggtccaagctggtcatatcagcactcattcgagtagcaaagcaattaacattcgt	mfvryivvaikqipqcidmasyhllihlihlcpkylvqcsvqaghisthssskainir	#N/A	#N/A	#N/A	0	#N/A	0	#N/A	0	#N/A	0	#N/A	#N/A	#N/A	#N/A	0	#N/A	#N/A	#N/A	#NUM!	#N/A	#N/A	#N/A	#N/A	#N/A	#N/A	#N/A	NA	NA	NA	NA	0	0	0	0	0	0	0	#N/A	#N/A
	FBtr0300145_5	FBtr0300145_5	FBtr0300145	734	Y	+	Su(Ste):CR42417	1038585..1038707	atgttaaaagagtttccaaaagtgttttcctggctacagcaaatatattttgataatttaatttcaaatttaacattattccttaaatatacaaattctggtttaatgtattataggagtgag	mlkefpkvfswlqqiyfdnlisnltlflkytnsglmyyrse	#N/A	#N/A	#N/A	0	#N/A	0	#N/A	0	#N/A	0	#N/A	#N/A	#N/A	#N/A	0	#N/A	#N/A	#N/A	#NUM!	#N/A	#N/A	#N/A	#N/A	#N/A	#N/A	#N/A	NA	NA	NA	NA	0	0	0	0	0	0	0	#N/A	#N/A
	FBtr0300146_1	FBtr0300146_1	FBtr0300146	86	211000000000000	-	Su(Ste):CR42418	2644..2730	atggacggagccatgttcgggcccagcttcccggacatcttcttaacgcagctgccgaacttgagaccgcccctggacgacccacgg	mdgamfgpsfpdifltqlpnlrpplddpr	#N/A	#N/A	#N/A	0	#N/A	0	#N/A	0	#N/A	0	#N/A	#N/A	#N/A	#N/A	0	#N/A	#N/A	#N/A	#NUM!	#N/A	#N/A	#N/A	#N/A	#N/A	#N/A	#N/A	NA	NA	NA	NA	0	0	0	0	0	0	0	#N/A	#N/A
	FBtr0300146_2	FBtr0300146_2	FBtr0300146	235	211000000000000	-	Su(Ste):CR42418	2501..2581	atgtttcggttgcaccagaaggccttgatgccactcaaatcgtccaagtcctcgccaaagaatatcggatcctcggtcagc	mfrlhqkalmplkssksspknigssvs	#N/A	#N/A	#N/A	0	#N/A	0	#N/A	0	#N/A	0	#N/A	#N/A	#N/A	#N/A	0	#N/A	#N/A	#N/A	#NUM!	#N/A	#N/A	#N/A	#N/A	#N/A	#N/A	#N/A	NA	NA	NA	NA	0	0	0	0	0	0	0	#N/A	#N/A
	FBtr0300146_3	FBtr0300146_3	FBtr0300146	396	211000000000000	-	Su(Ste):CR42418	2376..2420	atgaaagaaagcagaaatgtttgtccgatatattgttgttgcaat	mkesrnvcpiycccn	#N/A	#N/A	#N/A	0	#N/A	0	#N/A	0	#N/A	0	#N/A	#N/A	#N/A	#N/A	0	#N/A	#N/A	#N/A	#NUM!	#N/A	#N/A	#N/A	#N/A	#N/A	#N/A	#N/A	NA	NA	NA	NA	0	0	0	0	0	0	0	#N/A	#N/A
	FBtr0300146_4	FBtr0300146_4	FBtr0300146	412	211000000000000	-	Su(Ste):CR42418	2207..2404	atgtttgtccgatatattgttgttgcaattaaacagattccgcagtgcgttgatatggccagctaccacctactaatacacctacatacacctgccctaaatacttggttcaaagtgttcggtcccaagctggtcatatcaagcactcattcgagtagcaaagcatacttttcgttaatagtggtaatcacctgggta	mfvryivvaikqipqcvdmasyhllihlhtpalntwfkvfgpklvissthssskayfslivvitwv	#N/A	#N/A	#N/A	0	#N/A	0	#N/A	0	#N/A	0	#N/A	#N/A	#N/A	#N/A	0	#N/A	#N/A	#N/A	#NUM!	#N/A	#N/A	#N/A	#N/A	#N/A	#N/A	#N/A	NA	NA	NA	NA	0	0	0	0	0	0	0	#N/A	#N/A
	FBtr0300146_5	FBtr0300146_5	FBtr0300146	789	211000000000000	-	Su(Ste):CR42418	1875..2027	atgttaaacaagagagaatgctatagtcgagttccccgactatcagataccctttatcacctagtgttaatgcgaacgcaaaatttcatcatttttctgtcgatatggatagatattggggaataccatgagaaaaaaattatacatttatgt	mlnkrecysrvprlsdtlyhlvlmrtqnfiiflsiwidigeyhekkiihlc	#N/A	#N/A	#N/A	0	#N/A	0	#N/A	0	#N/A	0	#N/A	#N/A	#N/A	#N/A	0	#N/A	#N/A	#N/A	#NUM!	#N/A	#N/A	#N/A	#N/A	#N/A	#N/A	#N/A	NA	NA	NA	NA	0	0	0	0	0	0	0	#N/A	#N/A
	FBtr0300146_6	FBtr0300146_6	FBtr0300146	938	211000000000000	-	Su(Ste):CR42418	1849..1878	atgttaaaagagtttccaaaattgttttcc	mlkefpklfs	#N/A	#N/A	#N/A	0	#N/A	0	#N/A	0	#N/A	0	#N/A	#N/A	#N/A	#N/A	0	#N/A	#N/A	#N/A	#NUM!	#N/A	#N/A	#N/A	#N/A	#N/A	#N/A	#N/A	NA	NA	NA	NA	0	0	0	0	0	0	0	#N/A	#N/A
	FBtr0300146_7	FBtr0300146_7	FBtr0300146	916	211000000000000	-	Su(Ste):CR42418	1736..1900	atgagaaaaaaattatacatttatgttaaaagagtttccaaaattgttttcctgacattacaacaaatattttttgataatttaatttcagatttaacattattctttaaatatacaaattctggtttaatgtattataggagtagaaggttaaaatattatttt	mrkklyiyvkrvskivfltlqqiffdnlisdltlffkytnsglmyyrsrrlkyyf	#N/A	#N/A	#N/A	0	#N/A	0	#N/A	0	#N/A	0	#N/A	#N/A	#N/A	#N/A	0	#N/A	#N/A	#N/A	#NUM!	#N/A	#N/A	#N/A	#N/A	#N/A	#N/A	#N/A	NA	NA	NA	NA	0	0	0	0	0	0	0	#N/A	#N/A
	FBtr0300146_8	FBtr0300146_8	FBtr0300146	1150	211000000000000	-	Su(Ste):CR42418	1622..1666	atggcaacttcgtattttagtttgatttcccgtgcagtttttggt	matsyfslisravfg	#N/A	#N/A	#N/A	0	#N/A	0	#N/A	0	#N/A	0	#N/A	#N/A	#N/A	#N/A	0	#N/A	#N/A	#N/A	#NUM!	#N/A	#N/A	#N/A	#N/A	#N/A	#N/A	#N/A	NA	NA	NA	NA	0	0	0	0	0	0	0	#N/A	#N/A
	FBtr0300148_1	FBtr0300148_1	FBtr0300148	47	Y	-	Su(Ste):CR42421	907388..907450	atgtcaagcactcattcgagtagcaaagcatacttttcgttaatagtggtaatcacctgggta	mssthssskayfslivvitwv	#N/A	#N/A	#N/A	0	#N/A	0	#N/A	0	#N/A	0	#N/A	#N/A	#N/A	#N/A	0	#N/A	#N/A	#N/A	#NUM!	#N/A	#N/A	#N/A	#N/A	#N/A	#N/A	#N/A	NA	NA	NA	NA	0	0	0	0	0	0	0	#N/A	#N/A
	FBtr0300148_2	FBtr0300148_2	FBtr0300148	162	Y	-	Su(Ste):CR42421	907306..907335	atgttaaaagagtttccaaaagtgttttcc	mlkefpkvfs	#N/A	#N/A	#N/A	0	#N/A	0	#N/A	0	#N/A	0	#N/A	#N/A	#N/A	#N/A	0	#N/A	#N/A	#N/A	#NUM!	#N/A	#N/A	#N/A	#N/A	#N/A	#N/A	#N/A	NA	NA	NA	NA	0	0	0	0	0	0	0	#N/A	#N/A
	FBtr0300148_3	FBtr0300148_3	FBtr0300148	391	Y	-	Su(Ste):CR42421	906900..907106	atgctgtttttggttaatttccaacataccagattgatttcgcgcgaaaatttaaacgcattttattgcctttttggaagaacgttgcttcaaaacggaaaatcgaaggaaaccctgaccggacctaagggacagccttggggggaaaactggcagtgcattttcccagccccaaagattttccccggcacgtcggggaacttatta	mlflvnfqhtrlisrenlnafyclfgrtllqngksketltgpkgqpwgenwqcifpapkifpgtsgnll	#N/A	#N/A	#N/A	0	#N/A	0	#N/A	0	#N/A	0	#N/A	#N/A	#N/A	#N/A	0	#N/A	#N/A	#N/A	#NUM!	#N/A	#N/A	#N/A	#N/A	#N/A	#N/A	#N/A	NA	NA	NA	NA	0	0	0	0	0	0	0	#N/A	#N/A
	FBtr0300148_4	FBtr0300148_4	FBtr0300148	623	Y	-	Su(Ste):CR42421	906842..906874	atgctagccgaacataaaacgaattttcgagtc	mlaehktnfrv	#N/A	#N/A	#N/A	0	#N/A	0	#N/A	0	#N/A	0	#N/A	#N/A	#N/A	#N/A	0	#N/A	#N/A	#N/A	#NUM!	#N/A	#N/A	#N/A	#N/A	#N/A	#N/A	#N/A	NA	NA	NA	NA	0	0	0	0	0	0	0	#N/A	#N/A
	FBtr0300149_1	FBtr0300149_1	FBtr0300149	49	Y	-	Su(Ste):CR42420	905592..905630	atgactttgaagtctacaagtcatatttctgtgaacgag	mtlkstshisvne	#N/A	#N/A	#N/A	0	#N/A	0	#N/A	0	#N/A	0	#N/A	#N/A	#N/A	#N/A	0	#N/A	#N/A	#N/A	#NUM!	#N/A	#N/A	#N/A	#N/A	#N/A	#N/A	#N/A	NA	NA	NA	NA	0	0	0	0	0	0	0	#N/A	#N/A
	FBtr0300149_2	FBtr0300149_2	FBtr0300149	277	Y	-	Su(Ste):CR42420	905370..905402	atgggcctggagtacttcagccagcactggacg	mgleyfsqhwt	#N/A	#N/A	#N/A	0	#N/A	0	#N/A	0	#N/A	0	#N/A	#N/A	#N/A	#N/A	0	#N/A	#N/A	#N/A	#NUM!	#N/A	#N/A	#N/A	#N/A	#N/A	#N/A	#N/A	NA	NA	NA	NA	0	0	0	0	0	0	0	#N/A	#N/A
	FBtr0300149_3	FBtr0300149_3	FBtr0300149	378	Y	-	Su(Ste):CR42420	905059..905301	atgattcacgcccgatacatcaggtcggagcgtggcgtgaatgatatgcaccgaaactatatgagaggagactttgaatcgtgtccgaatatctcctgtaataggaagaacaccctgccagtgggcctcagcgatttggggggcaagtcaacggtgaagatctactgcccacgctgtaaaaactacttccatcctaaaactgatacacagccaaattcgagcccagcttcccggacatcttct	miharyirsergvndmhrnymrgdfescpniscnrkntlpvglsdlggkstvkiycprcknyfhpktdtqpnsspasrtss	#N/A	#N/A	#N/A	0	#N/A	0	#N/A	0	#N/A	0	#N/A	#N/A	#N/A	#N/A	0	#N/A	#N/A	#N/A	#NUM!	#N/A	#N/A	#N/A	#N/A	#N/A	#N/A	#N/A	NA	NA	NA	NA	0	0	0	0	0	0	0	#N/A	#N/A
	FBtr0300149_4	FBtr0300149_4	FBtr0300149	729	Y	-	Su(Ste):CR42420	904915..904950	atgctttcggttgcaccagaaggccttgatgccact	mlsvapegldat	#N/A	#N/A	#N/A	0	#N/A	0	#N/A	0	#N/A	0	#N/A	#N/A	#N/A	#N/A	0	#N/A	#N/A	#N/A	#NUM!	#N/A	#N/A	#N/A	#N/A	#N/A	#N/A	#N/A	NA	NA	NA	NA	0	0	0	0	0	0	0	#N/A	#N/A
	FBtr0300151_1	FBtr0300151_1	FBtr0300151	47	Y	-	Su(Ste):CR42422	871146..871184	atgactttgaagtctacaagtcatatttctgtgaacgag	mtlkstshisvne	#N/A	#N/A	#N/A	0	#N/A	0	#N/A	0	#N/A	0	#N/A	#N/A	#N/A	#N/A	0	#N/A	#N/A	#N/A	#NUM!	#N/A	#N/A	#N/A	#N/A	#N/A	#N/A	#N/A	NA	NA	NA	NA	0	0	0	0	0	0	0	#N/A	#N/A
	FBtr0300151_2	FBtr0300151_2	FBtr0300151	281	Y	-	Su(Ste):CR42422	870918..870950	atgggcctggagtacttcagccagcactggacg	mgleyfsqhwt	#N/A	#N/A	#N/A	0	#N/A	0	#N/A	0	#N/A	0	#N/A	#N/A	#N/A	#N/A	0	#N/A	#N/A	#N/A	#NUM!	#N/A	#N/A	#N/A	#N/A	#N/A	#N/A	#N/A	NA	NA	NA	NA	0	0	0	0	0	0	0	#N/A	#N/A
	FBtr0300151_3	FBtr0300151_3	FBtr0300151	382	Y	-	Su(Ste):CR42422	870607..870849	atgattcacgcccgatacatcaggtcggagcgtgtcgtgaatgataggcaccgaaactatatgagaggagactttgaatcgtgtccgaatatctcctgtaataggaagaacaccctgccagtgggcctcagcgatgtgtggggcaagtcaacggtgaagatctactgcccacgctgtaaaaactacttccatcctaaaactgatacacagccatgttcgagcccagcttcccggacatcttct	miharyirservvndrhrnymrgdfescpniscnrkntlpvglsdvwgkstvkiycprcknyfhpktdtqpcsspasrtss	#N/A	#N/A	#N/A	0	#N/A	0	#N/A	0	#N/A	0	#N/A	#N/A	#N/A	#N/A	0	#N/A	#N/A	#N/A	#NUM!	#N/A	#N/A	#N/A	#N/A	#N/A	#N/A	#N/A	NA	NA	NA	NA	0	0	0	0	0	0	0	#N/A	#N/A
	FBtr0300151_4	FBtr0300151_4	FBtr0300151	594	Y	-	Su(Ste):CR42422	870572..870637	atgttcgagcccagcttcccggacatcttcttaacgcagctgccgaacttgacgacccacgataag	mfepsfpdifltqlpnltthdk	#N/A	#N/A	#N/A	0	#N/A	0	#N/A	0	#N/A	0	#N/A	#N/A	#N/A	#N/A	0	#N/A	#N/A	#N/A	#NUM!	#N/A	#N/A	#N/A	#N/A	#N/A	#N/A	#N/A	NA	NA	NA	NA	0	0	0	0	0	0	0	#N/A	#N/A
	FBtr0300151_5	FBtr0300151_5	FBtr0300151	720	Y	-	Su(Ste):CR42422	870476..870511	atgctttcggttgcaccagaaggccttgatgccact	mlsvapegldat	#N/A	#N/A	#N/A	0	#N/A	0	#N/A	0	#N/A	0	#N/A	#N/A	#N/A	#N/A	0	#N/A	#N/A	#N/A	#NUM!	#N/A	#N/A	#N/A	#N/A	#N/A	#N/A	#N/A	NA	NA	NA	NA	0	0	0	0	0	0	0	#N/A	#N/A
	FBtr0300151_6	FBtr0300151_6	FBtr0300151	748	Y	-	Su(Ste):CR42422	870430..870483	atgccacttaaatcgcccaagtcctcaccaaagaaaatcggatcctcggccagc	mplkspksspkkigssas	#N/A	#N/A	#N/A	0	#N/A	0	#N/A	0	#N/A	0	#N/A	#N/A	#N/A	#N/A	0	#N/A	#N/A	#N/A	#NUM!	#N/A	#N/A	#N/A	#N/A	#N/A	#N/A	#N/A	NA	NA	NA	NA	0	0	0	0	0	0	0	#N/A	#N/A
	FBtr0300151_7	FBtr0300151_7	FBtr0300151	898	Y	-	Su(Ste):CR42422	870136..870333	atgtttgtccgatatattgttgttgcaattaaacagattccgcagtgcgttgatatggccagctaccacctactaatacacctcatacacctctcctctaaatacttggttcaaagtgttcggtccaagctggtcatatcaagcactcattcgagtagcaaagcatacttttcgttaatagtggtaatcacctgggta	mfvryivvaikqipqcvdmasyhllihlihlsskylvqsvrsklvissthssskayfslivvitwv	#N/A	#N/A	#N/A	0	#N/A	0	#N/A	0	#N/A	0	#N/A	#N/A	#N/A	#N/A	0	#N/A	#N/A	#N/A	#NUM!	#N/A	#N/A	#N/A	#N/A	#N/A	#N/A	#N/A	NA	NA	NA	NA	0	0	0	0	0	0	0	#N/A	#N/A
	FBtr0300151_8	FBtr0300151_8	FBtr0300151	1148	Y	-	Su(Ste):CR42422	870027..870083	atgttaagagtttccaaaagtgttttcctgactactatcaaatattttttgataatt	mlrvsksvflttikyflii	#N/A	#N/A	#N/A	0	#N/A	0	#N/A	0	#N/A	0	#N/A	#N/A	#N/A	#N/A	0	#N/A	#N/A	#N/A	#NUM!	#N/A	#N/A	#N/A	#N/A	#N/A	#N/A	#N/A	NA	NA	NA	NA	0	0	0	0	0	0	0	#N/A	#N/A
	FBtr0300152_1	FBtr0300152_1	FBtr0300152	51	Y	+	Su(Ste):CR42424	2593672..2593710	atgactttgaagtctacaagtcatatttctgtgaacgag	mtlkstshisvne	#N/A	#N/A	#N/A	0	#N/A	0	#N/A	0	#N/A	0	#N/A	#N/A	#N/A	#N/A	0	#N/A	#N/A	#N/A	#NUM!	#N/A	#N/A	#N/A	#N/A	#N/A	#N/A	#N/A	NA	NA	NA	NA	0	0	0	0	0	0	0	#N/A	#N/A
	FBtr0300152_2	FBtr0300152_2	FBtr0300152	279	Y	+	Su(Ste):CR42424	2593900..2593932	atgggcctggagtacttcagccagcactggacg	mgleyfsqhwt	#N/A	#N/A	#N/A	0	#N/A	0	#N/A	0	#N/A	0	#N/A	#N/A	#N/A	#N/A	0	#N/A	#N/A	#N/A	#NUM!	#N/A	#N/A	#N/A	#N/A	#N/A	#N/A	#N/A	NA	NA	NA	NA	0	0	0	0	0	0	0	#N/A	#N/A
	FBtr0300152_3	FBtr0300152_3	FBtr0300152	380	Y	+	Su(Ste):CR42424	2594001..2594243	atgattcacgcccgatacatcaggtcggagcgtggcgtgaatgatatgcaccgaaactatatgagaggagactttgaatcgtgtccgaatatctcctgtaataggaagaacaccctgccagtgggcctcagcgatgtgtggggcaagtcaacggtgaagatctactgcccacgctgtaaaaactacttccatcctaaaactgatacacagccatgttcgagcccagcttcccggacatcttct	miharyirsergvndmhrnymrgdfescpniscnrkntlpvglsdvwgkstvkiycprcknyfhpktdtqpcsspasrtss	#N/A	#N/A	#N/A	0	#N/A	0	#N/A	0	#N/A	0	#N/A	#N/A	#N/A	#N/A	0	#N/A	#N/A	#N/A	#NUM!	#N/A	#N/A	#N/A	#N/A	#N/A	#N/A	#N/A	NA	NA	NA	NA	0	0	0	0	0	0	0	#N/A	#N/A
	FBtr0300152_4	FBtr0300152_4	FBtr0300152	592	Y	+	Su(Ste):CR42424	2594213..2594287	atgttcgagcccagcttcccggacatcttcttaacgcagctgccgaacttgagaccgcccctggacgacccacgg	mfepsfpdifltqlpnlrpplddpr	#N/A	#N/A	#N/A	0	#N/A	0	#N/A	0	#N/A	0	#N/A	#N/A	#N/A	#N/A	0	#N/A	#N/A	#N/A	#NUM!	#N/A	#N/A	#N/A	#N/A	#N/A	#N/A	#N/A	NA	NA	NA	NA	0	0	0	0	0	0	0	#N/A	#N/A
	FBtr0300152_5	FBtr0300152_5	FBtr0300152	731	Y	+	Su(Ste):CR42424	2594352..2594387	atgctttcggttgcaccagaaggccttgatgccact	mlsvapegldat	#N/A	#N/A	#N/A	0	#N/A	0	#N/A	0	#N/A	0	#N/A	#N/A	#N/A	#N/A	0	#N/A	#N/A	#N/A	#NUM!	#N/A	#N/A	#N/A	#N/A	#N/A	#N/A	#N/A	NA	NA	NA	NA	0	0	0	0	0	0	0	#N/A	#N/A
	FBtr0300152_6	FBtr0300152_6	FBtr0300152	759	Y	+	Su(Ste):CR42424	2594380..2594433	atgccacttaaatcgcccaagtcctcaccaaagaaaatcggatcctcggccagc	mplkspksspkkigssas	#N/A	#N/A	#N/A	0	#N/A	0	#N/A	0	#N/A	0	#N/A	#N/A	#N/A	#N/A	0	#N/A	#N/A	#N/A	#NUM!	#N/A	#N/A	#N/A	#N/A	#N/A	#N/A	#N/A	NA	NA	NA	NA	0	0	0	0	0	0	0	#N/A	#N/A
	FBtr0300152_7	FBtr0300152_7	FBtr0300152	909	Y	+	Su(Ste):CR42424	2594530..2594667	atgtttgtccgatatattgttgttgcaattaaacagattccgcagtgcgttgatatggccagctaccacctactaatatacctcatacacctctcctctaaatacttggttcaaagtgttcggtccaagctggtcata	mfvryivvaikqipqcvdmasyhlliylihlsskylvqsvrsklvi	#N/A	#N/A	#N/A	0	#N/A	0	#N/A	0	#N/A	0	#N/A	#N/A	#N/A	#N/A	0	#N/A	#N/A	#N/A	#NUM!	#N/A	#N/A	#N/A	#N/A	#N/A	#N/A	#N/A	NA	NA	NA	NA	0	0	0	0	0	0	0	#N/A	#N/A
	FBtr0300152_8	FBtr0300152_8	FBtr0300152	1159	Y	+	Su(Ste):CR42424	2594780..2594809	atgttaaaagagtttccaaaagtgttttcc	mlkefpkvfs	#N/A	#N/A	#N/A	0	#N/A	0	#N/A	0	#N/A	0	#N/A	#N/A	#N/A	#N/A	0	#N/A	#N/A	#N/A	#NUM!	#N/A	#N/A	#N/A	#N/A	#N/A	#N/A	#N/A	NA	NA	NA	NA	0	0	0	0	0	0	0	#N/A	#N/A
	FBtr0300152_9	FBtr0300152_9	FBtr0300152	1397	Y	+	Su(Ste):CR42424	2595018..2595272	atgctgtttttggttaatttccaacataccagattgatttcgcgcgtaaatttaaacgcactttattgcctttttggaagaacgttgcttcaaaacggaaaatcgaaggaaaccctgaccggacctaagggacagccttggggggaaaactggcagtgcattttcccagccccaaaggcacgtcggggaacctattatgaaataaaagaactaatacttattatgctagccgaacataaaacgaattttcgtgtc	mlflvnfqhtrlisrvnlnalyclfgrtllqngksketltgpkgqpwgenwqcifpapkarrgtyyeikelilimlaehktnfrv	#N/A	#N/A	#N/A	0	#N/A	0	#N/A	0	#N/A	0	#N/A	#N/A	#N/A	#N/A	0	#N/A	#N/A	#N/A	#NUM!	#N/A	#N/A	#N/A	#N/A	#N/A	#N/A	#N/A	NA	NA	NA	NA	0	0	0	0	0	0	0	#N/A	#N/A
	FBtr0300153_1	FBtr0300153_1	FBtr0300153	49	Y	+	Su(Ste):CR42425	1033879..1033917	atgactttgaagtctacaagtcatatttctctgaacgag	mtlkstshislne	#N/A	#N/A	#N/A	0	#N/A	0	#N/A	0	#N/A	0	#N/A	#N/A	#N/A	#N/A	0	#N/A	#N/A	#N/A	#NUM!	#N/A	#N/A	#N/A	#N/A	#N/A	#N/A	#N/A	NA	NA	NA	NA	0	0	0	0	0	0	0	#N/A	#N/A
	FBtr0300153_10	FBtr0300153_10	FBtr0300153	1319	Y	+	Su(Ste):CR42425	1035149..1035202	atgattttatgtaattctttttgtagagtattcaatactggcaacttcgtattt	milcnsfcrvfntgnfvf	#N/A	#N/A	#N/A	0	#N/A	0	#N/A	0	#N/A	0	#N/A	#N/A	#N/A	#N/A	0	#N/A	#N/A	#N/A	#NUM!	#N/A	#N/A	#N/A	#N/A	#N/A	#N/A	#N/A	NA	NA	NA	NA	0	0	0	0	0	0	0	#N/A	#N/A
	FBtr0300153_11	FBtr0300153_11	FBtr0300153	1387	Y	+	Su(Ste):CR42425	1035217..1035423	atgctgtttttggttaatttccaacataccagattgatttcgcgcgtaaatttaaacgcactttattgcctttttggaagaacgttgcttcaaaacggaaaatcgaaagaaaacctgaccggacctaagggacatccttggggggaaaactggcagtgcattttcccagccccaaagattttccccggcacgtcggggaacttatta	mlflvnfqhtrlisrvnlnalyclfgrtllqngkskenltgpkghpwgenwqcifpapkifpgtsgnll	#N/A	#N/A	#N/A	0	#N/A	0	#N/A	0	#N/A	0	#N/A	#N/A	#N/A	#N/A	0	#N/A	#N/A	#N/A	#NUM!	#N/A	#N/A	#N/A	#N/A	#N/A	#N/A	#N/A	NA	NA	NA	NA	0	0	0	0	0	0	0	#N/A	#N/A
	FBtr0300153_2	FBtr0300153_2	FBtr0300153	276	Y	+	Su(Ste):CR42425	1034106..1034174	atgggcctggagtacttcaaccagacactggacgtgatcctgaagccggtgttcgacagttcctcgggc	mgleyfnqtldvilkpvfdsssg	#N/A	#N/A	#N/A	0	#N/A	0	#N/A	0	#N/A	0	#N/A	#N/A	#N/A	#N/A	0	#N/A	#N/A	#N/A	#NUM!	#N/A	#N/A	#N/A	#N/A	#N/A	#N/A	#N/A	NA	NA	NA	NA	0	0	0	0	0	0	0	#N/A	#N/A
	FBtr0300153_3	FBtr0300153_3	FBtr0300153	403	Y	+	Su(Ste):CR42425	1034233..1034430	atgcaccgaaagtatatgagaggagactttgaatcgtgtccaaatatctcctgtaataggaagaacaccctgccagtgggcctcagcgatgtgtggggcaagtcaacggtgaagatctactgcccacgctgtaaaaactacttccatcctaaaactgatacacagccatgttcgggcccagctgtccggacatcttct	mhrkymrgdfescpniscnrkntlpvglsdvwgkstvkiycprcknyfhpktdtqpcsgpavrtss	#N/A	#N/A	#N/A	0	#N/A	0	#N/A	0	#N/A	0	#N/A	#N/A	#N/A	#N/A	0	#N/A	#N/A	#N/A	#NUM!	#N/A	#N/A	#N/A	#N/A	#N/A	#N/A	#N/A	NA	NA	NA	NA	0	0	0	0	0	0	0	#N/A	#N/A
	FBtr0300153_4	FBtr0300153_4	FBtr0300153	570	Y	+	Su(Ste):CR42425	1034400..1034474	atgttcgggcccagctgtccggacatcttcttaacgcagctgccgaacttgagaccgcccctggacgacccacgg	mfgpscpdifltqlpnlrpplddpr	#N/A	#N/A	#N/A	0	#N/A	0	#N/A	0	#N/A	0	#N/A	#N/A	#N/A	#N/A	0	#N/A	#N/A	#N/A	#NUM!	#N/A	#N/A	#N/A	#N/A	#N/A	#N/A	#N/A	NA	NA	NA	NA	0	0	0	0	0	0	0	#N/A	#N/A
	FBtr0300153_5	FBtr0300153_5	FBtr0300153	708	Y	+	Su(Ste):CR42425	1034538..1034573	atgctttcggttgcaccagaaggccttgatgccact	mlsvapegldat	#N/A	#N/A	#N/A	0	#N/A	0	#N/A	0	#N/A	0	#N/A	#N/A	#N/A	#N/A	0	#N/A	#N/A	#N/A	#NUM!	#N/A	#N/A	#N/A	#N/A	#N/A	#N/A	#N/A	NA	NA	NA	NA	0	0	0	0	0	0	0	#N/A	#N/A
	FBtr0300153_6	FBtr0300153_6	FBtr0300153	736	Y	+	Su(Ste):CR42425	1034566..1034619	atgccacttaaatcgcccaagtcctcaccaaagaatatcaaatcctcggccagc	mplkspksspknikssas	#N/A	#N/A	#N/A	0	#N/A	0	#N/A	0	#N/A	0	#N/A	#N/A	#N/A	#N/A	0	#N/A	#N/A	#N/A	#NUM!	#N/A	#N/A	#N/A	#N/A	#N/A	#N/A	#N/A	NA	NA	NA	NA	0	0	0	0	0	0	0	#N/A	#N/A
	FBtr0300153_7	FBtr0300153_7	FBtr0300153	886	Y	+	Su(Ste):CR42425	1034716..1034757	atgtttgtccgatatattgttgttgcaattaaacagattccg	mfvryivvaikqip	#N/A	#N/A	#N/A	0	#N/A	0	#N/A	0	#N/A	0	#N/A	#N/A	#N/A	#N/A	0	#N/A	#N/A	#N/A	#NUM!	#N/A	#N/A	#N/A	#N/A	#N/A	#N/A	#N/A	NA	NA	NA	NA	0	0	0	0	0	0	0	#N/A	#N/A
	FBtr0300153_8	FBtr0300153_8	FBtr0300153	940	Y	+	Su(Ste):CR42425	1034770..1034913	atgaccagctaccacctacgaatacacctcatacacctctaccctaaatacttggttcaaagtgttcggtccaagctggtcatatcaagcactcattcgagtagcaaagcatacttttcgttaatagtggtaatcagctgggta	mtsyhlrihlihlypkylvqsvrsklvissthssskayfslivviswv	#N/A	#N/A	#N/A	0	#N/A	0	#N/A	0	#N/A	0	#N/A	#N/A	#N/A	#N/A	0	#N/A	#N/A	#N/A	#NUM!	#N/A	#N/A	#N/A	#N/A	#N/A	#N/A	#N/A	NA	NA	NA	NA	0	0	0	0	0	0	0	#N/A	#N/A
	FBtr0300153_9	FBtr0300153_9	FBtr0300153	1136	Y	+	Su(Ste):CR42425	1034966..1034995	atgttaaaagagtttccaaaagtgttttcc	mlkefpkvfs	#N/A	#N/A	#N/A	0	#N/A	0	#N/A	0	#N/A	0	#N/A	#N/A	#N/A	#N/A	0	#N/A	#N/A	#N/A	#NUM!	#N/A	#N/A	#N/A	#N/A	#N/A	#N/A	#N/A	NA	NA	NA	NA	0	0	0	0	0	0	0	#N/A	#N/A
	FBtr0300154_1	FBtr0300154_1	FBtr0300154	49	Y	-	Su(Ste):CR42426	935659..935697	atgactttgaagtctacaagtcatatttctgtgaacgag	mtlkstshisvne	#N/A	#N/A	#N/A	0	#N/A	0	#N/A	0	#N/A	0	#N/A	#N/A	#N/A	#N/A	0	#N/A	#N/A	#N/A	#NUM!	#N/A	#N/A	#N/A	#N/A	#N/A	#N/A	#N/A	NA	NA	NA	NA	0	0	0	0	0	0	0	#N/A	#N/A
	FBtr0300154_10	FBtr0300154_10	FBtr0300154	953	Y	-	Su(Ste):CR42426	934650..934793	atggccagctaccacctactaatacacctcatacacctctgccctaaatacttggttcaaagtgttcggtccaagctggtcatatcaagcactcattcgagtagcaaagcatacttttcgttaatagtggtaatcacctgggta	masyhllihlihlcpkylvqsvrsklvissthssskayfslivvitwv	#N/A	#N/A	#N/A	0	#N/A	0	#N/A	0	#N/A	0	#N/A	#N/A	#N/A	#N/A	0	#N/A	#N/A	#N/A	#NUM!	#N/A	#N/A	#N/A	#N/A	#N/A	#N/A	#N/A	NA	NA	NA	NA	0	0	0	0	0	0	0	#N/A	#N/A
	FBtr0300154_11	FBtr0300154_11	FBtr0300154	1149	Y	-	Su(Ste):CR42426	934568..934597	atgttaaaagagtttccaaaagtgttttcc	mlkefpkvfs	#N/A	#N/A	#N/A	0	#N/A	0	#N/A	0	#N/A	0	#N/A	#N/A	#N/A	#N/A	0	#N/A	#N/A	#N/A	#NUM!	#N/A	#N/A	#N/A	#N/A	#N/A	#N/A	#N/A	NA	NA	NA	NA	0	0	0	0	0	0	0	#N/A	#N/A
	FBtr0300154_12	FBtr0300154_12	FBtr0300154	1387	Y	-	Su(Ste):CR42426	934153..934359	atgccgtttttggttaatttccaatataccagattgatttcgcgcgtaaatttaaacgcactttattgcttttttggaagaacgttgcttcaaaacgggaaatcgaaggaaaacctgaccggacctaagggacagccttggggggaaaactggcagtgcattttcccagccccaaagattttccccggcacgtcggggaacttatta	mpflvnfqytrlisrvnlnalycffgrtllqngkskenltgpkgqpwgenwqcifpapkifpgtsgnll	#N/A	#N/A	#N/A	0	#N/A	0	#N/A	0	#N/A	0	#N/A	#N/A	#N/A	#N/A	0	#N/A	#N/A	#N/A	#NUM!	#N/A	#N/A	#N/A	#N/A	#N/A	#N/A	#N/A	NA	NA	NA	NA	0	0	0	0	0	0	0	#N/A	#N/A
	FBtr0300154_13	FBtr0300154_13	FBtr0300154	1619	Y	-	Su(Ste):CR42426	934095..934127	atgccagccgaacataaaacgaattttcgagtc	mpaehktnfrv	#N/A	#N/A	#N/A	0	#N/A	0	#N/A	0	#N/A	0	#N/A	#N/A	#N/A	#N/A	0	#N/A	#N/A	#N/A	#NUM!	#N/A	#N/A	#N/A	#N/A	#N/A	#N/A	#N/A	NA	NA	NA	NA	0	0	0	0	0	0	0	#N/A	#N/A
	FBtr0300154_2	FBtr0300154_2	FBtr0300154	277	Y	-	Su(Ste):CR42426	935437..935469	atgggcctggattacttcagccagcactggacg	mgldyfsqhwt	#N/A	#N/A	#N/A	0	#N/A	0	#N/A	0	#N/A	0	#N/A	#N/A	#N/A	#N/A	0	#N/A	#N/A	#N/A	#NUM!	#N/A	#N/A	#N/A	#N/A	#N/A	#N/A	#N/A	NA	NA	NA	NA	0	0	0	0	0	0	0	#N/A	#N/A
	FBtr0300154_3	FBtr0300154_3	FBtr0300154	324	Y	-	Su(Ste):CR42426	935330..935422	atgttcgacagttcctcgggcttgttctacgacgatgagaaaaagtggtacggcatgattcacacccgacatcagatcggagcgtggcgtgaa	mfdsssglfyddekkwygmihtrhqigawre	#N/A	#N/A	#N/A	0	#N/A	0	#N/A	0	#N/A	0	#N/A	#N/A	#N/A	#N/A	0	#N/A	#N/A	#N/A	#NUM!	#N/A	#N/A	#N/A	#N/A	#N/A	#N/A	#N/A	NA	NA	NA	NA	0	0	0	0	0	0	0	#N/A	#N/A
	FBtr0300154_4	FBtr0300154_4	FBtr0300154	416	Y	-	Su(Ste):CR42426	935217..935330	atgatatgcaccgaaagtataggagaggagactttgaatcgtgtccaaatatttcctgtaataggaagaacaccctgccagtgggcctcagcgatgtgtgggacaagtcaacgg	mictesigeetlnrvqifpvigrtpcqwasamcgtsqr	#N/A	#N/A	#N/A	0	#N/A	0	#N/A	0	#N/A	0	#N/A	#N/A	#N/A	#N/A	0	#N/A	#N/A	#N/A	#NUM!	#N/A	#N/A	#N/A	#N/A	#N/A	#N/A	#N/A	NA	NA	NA	NA	0	0	0	0	0	0	0	#N/A	#N/A
	FBtr0300154_5	FBtr0300154_5	FBtr0300154	421	Y	-	Su(Ste):CR42426	935128..935325	atgcaccgaaagtataggagaggagactttgaatcgtgtccaaatatttcctgtaataggaagaacaccctgccagtgggcctcagcgatgtgtgggacaagtcaacggtgaagatctactgcccacgctgtaaaaactacttccatcctaaaactgatacacagccatgttcgggcccagctgtccggacatcttct	mhrkyrrgdfescpniscnrkntlpvglsdvwdkstvkiycprcknyfhpktdtqpcsgpavrtss	#N/A	#N/A	#N/A	0	#N/A	0	#N/A	0	#N/A	0	#N/A	#N/A	#N/A	#N/A	0	#N/A	#N/A	#N/A	#NUM!	#N/A	#N/A	#N/A	#N/A	#N/A	#N/A	#N/A	NA	NA	NA	NA	0	0	0	0	0	0	0	#N/A	#N/A
	FBtr0300154_6	FBtr0300154_6	FBtr0300154	588	Y	-	Su(Ste):CR42426	935084..935158	atgttcgggcccagctgtccggacatcttcttaacgcagctgccgaacttgagaccgcccctggacgacccacgg	mfgpscpdifltqlpnlrpplddpr	#N/A	#N/A	#N/A	0	#N/A	0	#N/A	0	#N/A	0	#N/A	#N/A	#N/A	#N/A	0	#N/A	#N/A	#N/A	#NUM!	#N/A	#N/A	#N/A	#N/A	#N/A	#N/A	#N/A	NA	NA	NA	NA	0	0	0	0	0	0	0	#N/A	#N/A
	FBtr0300154_7	FBtr0300154_7	FBtr0300154	726	Y	-	Su(Ste):CR42426	934985..935020	atgctttcggttgcaccagaaggccttgatgccact	mlsvapegldat	#N/A	#N/A	#N/A	0	#N/A	0	#N/A	0	#N/A	0	#N/A	#N/A	#N/A	#N/A	0	#N/A	#N/A	#N/A	#NUM!	#N/A	#N/A	#N/A	#N/A	#N/A	#N/A	#N/A	NA	NA	NA	NA	0	0	0	0	0	0	0	#N/A	#N/A
	FBtr0300154_8	FBtr0300154_8	FBtr0300154	754	Y	-	Su(Ste):CR42426	934939..934992	atgccacttaaatcgcccaagtcctcaccaaagaatatcggatcctcggccagc	mplkspksspknigssas	#N/A	#N/A	#N/A	0	#N/A	0	#N/A	0	#N/A	0	#N/A	#N/A	#N/A	#N/A	0	#N/A	#N/A	#N/A	#NUM!	#N/A	#N/A	#N/A	#N/A	#N/A	#N/A	#N/A	NA	NA	NA	NA	0	0	0	0	0	0	0	#N/A	#N/A
	FBtr0300154_9	FBtr0300154_9	FBtr0300154	904	Y	-	Su(Ste):CR42426	934798..934842	atgtttgtccgatatattgtttttgcaattaaacagattgatcgt	mfvryivfaikqidr	#N/A	#N/A	#N/A	0	#N/A	0	#N/A	0	#N/A	0	#N/A	#N/A	#N/A	#N/A	0	#N/A	#N/A	#N/A	#NUM!	#N/A	#N/A	#N/A	#N/A	#N/A	#N/A	#N/A	NA	NA	NA	NA	0	0	0	0	0	0	0	#N/A	#N/A
	FBtr0300155_1	FBtr0300155_1	FBtr0300155	199	Y	+	Su(Ste):CR42427	940134..940208	atgcggtttttggttaatttccaacataccagattgatttcgcccgtaaatttaaaggcacttgattgccttttt	mrflvnfqhtrlispvnlkaldclf	#N/A	#N/A	#N/A	0	#N/A	0	#N/A	0	#N/A	0	#N/A	#N/A	#N/A	#N/A	0	#N/A	#N/A	#N/A	#NUM!	#N/A	#N/A	#N/A	#N/A	#N/A	#N/A	#N/A	NA	NA	NA	NA	0	0	0	0	0	0	0	#N/A	#N/A
	FBtr0300155_2	FBtr0300155_2	FBtr0300155	431	Y	+	Su(Ste):CR42427	940366..940398	atgccagccgaacataaaacgaattttcgagtc	mpaehktnfrv	#N/A	#N/A	#N/A	0	#N/A	0	#N/A	0	#N/A	0	#N/A	#N/A	#N/A	#N/A	0	#N/A	#N/A	#N/A	#NUM!	#N/A	#N/A	#N/A	#N/A	#N/A	#N/A	#N/A	NA	NA	NA	NA	0	0	0	0	0	0	0	#N/A	#N/A
	FBtr0300156_1	FBtr0300156_1	FBtr0300156	49	Y	+	Su(Ste):CR42428	941217..941255	atgactttgaagtctacaagtcatatttctgtgaacaag	mtlkstshisvnk	#N/A	#N/A	#N/A	0	#N/A	0	#N/A	0	#N/A	0	#N/A	#N/A	#N/A	#N/A	0	#N/A	#N/A	#N/A	#NUM!	#N/A	#N/A	#N/A	#N/A	#N/A	#N/A	#N/A	NA	NA	NA	NA	0	1	0	0	0	0	0	#N/A	#N/A
	FBtr0300156_2	FBtr0300156_2	FBtr0300156	279	Y	+	Su(Ste):CR42428	941447..941479	atgggcctggagtacttcagccagcactggacg	mgleyfsqhwt	#N/A	#N/A	#N/A	0	#N/A	0	#N/A	0	#N/A	0	#N/A	#N/A	#N/A	#N/A	0	#N/A	#N/A	#N/A	#NUM!	#N/A	#N/A	#N/A	#N/A	#N/A	#N/A	#N/A	NA	NA	NA	NA	0	0	0	0	0	0	0	#N/A	#N/A
	FBtr0300156_3	FBtr0300156_3	FBtr0300156	380	Y	+	Su(Ste):CR42428	941548..941607	atgattcagcccgataaatcaggttggagcgtggcgtcaatgatatgcaccgaaagtata	miqpdksgwsvasmictesi	#N/A	#N/A	#N/A	0	#N/A	0	#N/A	0	#N/A	0	#N/A	#N/A	#N/A	#N/A	0	#N/A	#N/A	#N/A	#NUM!	#N/A	#N/A	#N/A	#N/A	#N/A	#N/A	#N/A	NA	NA	NA	NA	0	0	0	0	0	0	0	#N/A	#N/A
	FBtr0300156_4	FBtr0300156_4	FBtr0300156	424	Y	+	Su(Ste):CR42428	941592..941723	atgcaccgaaagtatatgagaggagactttgaatcgtgtccaaatatctcctgtaataggaagaacaccctgccagtgggcctcagcgatgtgtgggggcaagtcaacggtgaagatctactgcccacgctg	mhrkymrgdfescpniscnrkntlpvglsdvwgqvngedllptl	#N/A	#N/A	#N/A	0	#N/A	0	#N/A	0	#N/A	0	#N/A	#N/A	#N/A	#N/A	0	#N/A	#N/A	#N/A	#NUM!	#N/A	#N/A	#N/A	#N/A	#N/A	#N/A	#N/A	NA	NA	NA	NA	0	0	0	0	0	0	0	#N/A	#N/A
	FBtr0300156_5	FBtr0300156_5	FBtr0300156	512	Y	+	Su(Ste):CR42428	941680..941790	atgtgtgggggcaagtcaacggtgaagatctactgcccacgctgtaaaaactacttcaatcctaaaactgatacacagccatgttcgggcccagctgtccggacatcttct	mcggkstvkiycprcknyfnpktdtqpcsgpavrtss	#N/A	#N/A	#N/A	0	#N/A	0	#N/A	0	#N/A	0	#N/A	#N/A	#N/A	#N/A	0	#N/A	#N/A	#N/A	#NUM!	#N/A	#N/A	#N/A	#N/A	#N/A	#N/A	#N/A	NA	NA	NA	NA	0	0	0	0	0	0	0	#N/A	#N/A
	FBtr0300156_6	FBtr0300156_6	FBtr0300156	592	Y	+	Su(Ste):CR42428	941760..941834	atgttcgggcccagctgtccggacatcttcttaacgcagctgccgaacttgagaccgcccctggacgacccacgg	mfgpscpdifltqlpnlrpplddpr	#N/A	#N/A	#N/A	0	#N/A	0	#N/A	0	#N/A	0	#N/A	#N/A	#N/A	#N/A	0	#N/A	#N/A	#N/A	#NUM!	#N/A	#N/A	#N/A	#N/A	#N/A	#N/A	#N/A	NA	NA	NA	NA	0	0	0	0	0	0	0	#N/A	#N/A
	FBtr0300156_7	FBtr0300156_7	FBtr0300156	730	Y	+	Su(Ste):CR42428	941898..941933	atgctttcggttgcaccagaaggccttgatgccact	mlsvapegldat	#N/A	#N/A	#N/A	0	#N/A	0	#N/A	0	#N/A	0	#N/A	#N/A	#N/A	#N/A	0	#N/A	#N/A	#N/A	#NUM!	#N/A	#N/A	#N/A	#N/A	#N/A	#N/A	#N/A	NA	NA	NA	NA	0	0	0	0	0	0	0	#N/A	#N/A
	FBtr0300156_8	FBtr0300156_8	FBtr0300156	758	Y	+	Su(Ste):CR42428	941926..941982	atgccacttaaatcgcccaaaatatactcgccaaagaatatcggatccctggccagc	mplkspkiyspknigslas	#N/A	#N/A	#N/A	0	#N/A	0	#N/A	0	#N/A	0	#N/A	#N/A	#N/A	#N/A	0	#N/A	#N/A	#N/A	#NUM!	#N/A	#N/A	#N/A	#N/A	#N/A	#N/A	#N/A	NA	NA	NA	NA	0	0	0	0	0	0	0	#N/A	#N/A
	FBtr0300157_1	FBtr0300157_1	FBtr0300157	48	Y	+	Su(Ste):CR42429	2559856..2559894	atgactttgaagtctacaagtcatatttctgtgaacgag	mtlkstshisvne	#N/A	#N/A	#N/A	0	#N/A	0	#N/A	0	#N/A	0	#N/A	#N/A	#N/A	#N/A	0	#N/A	#N/A	#N/A	#NUM!	#N/A	#N/A	#N/A	#N/A	#N/A	#N/A	#N/A	NA	NA	NA	NA	0	0	0	0	0	0	0	#N/A	#N/A
	FBtr0300157_2	FBtr0300157_2	FBtr0300157	276	Y	+	Su(Ste):CR42429	2560084..2560116	atgggcctggagtacttcagccagcactggacg	mgleyfsqhwt	#N/A	#N/A	#N/A	0	#N/A	0	#N/A	0	#N/A	0	#N/A	#N/A	#N/A	#N/A	0	#N/A	#N/A	#N/A	#NUM!	#N/A	#N/A	#N/A	#N/A	#N/A	#N/A	#N/A	NA	NA	NA	NA	0	0	0	0	0	0	0	#N/A	#N/A
	FBtr0300157_3	FBtr0300157_3	FBtr0300157	377	Y	+	Su(Ste):CR42429	2560185..2560427	atgattcacgcccgatacatcaggtcggagcgtggcgtgaatgatatgcaccgaaactatatgagaggagactttgaatcgtgtccgaatatctcctgtaataggaagaacaccctgccagtgggcctcagcgatgtgtggggcaagtcaacggtgaagatctactgcccacgctgtaaaaactacttccatcctaaaactgatacacagccatgttcgagcccagcttcccggacatcttct	miharyirsergvndmhrnymrgdfescpniscnrkntlpvglsdvwgkstvkiycprcknyfhpktdtqpcsspasrtss	#N/A	#N/A	#N/A	0	#N/A	0	#N/A	0	#N/A	0	#N/A	#N/A	#N/A	#N/A	0	#N/A	#N/A	#N/A	#NUM!	#N/A	#N/A	#N/A	#N/A	#N/A	#N/A	#N/A	NA	NA	NA	NA	0	0	0	0	0	0	0	#N/A	#N/A
	FBtr0300157_4	FBtr0300157_4	FBtr0300157	589	Y	+	Su(Ste):CR42429	2560397..2560471	atgttcgagcccagcttcccggacatcttcttaacgcagctgccgaacttgagaccgcccctggacgacccacgg	mfepsfpdifltqlpnlrpplddpr	#N/A	#N/A	#N/A	0	#N/A	0	#N/A	0	#N/A	0	#N/A	#N/A	#N/A	#N/A	0	#N/A	#N/A	#N/A	#NUM!	#N/A	#N/A	#N/A	#N/A	#N/A	#N/A	#N/A	NA	NA	NA	NA	0	0	0	0	0	0	0	#N/A	#N/A
	FBtr0300157_5	FBtr0300157_5	FBtr0300157	728	Y	+	Su(Ste):CR42429	2560536..2560571	atgctttctgttgcaccagaaggccttgatgccact	mlsvapegldat	#N/A	#N/A	#N/A	0	#N/A	0	#N/A	0	#N/A	0	#N/A	#N/A	#N/A	#N/A	0	#N/A	#N/A	#N/A	#NUM!	#N/A	#N/A	#N/A	#N/A	#N/A	#N/A	#N/A	NA	NA	NA	NA	0	0	0	0	0	0	0	#N/A	#N/A
	FBtr0300157_6	FBtr0300157_6	FBtr0300157	756	Y	+	Su(Ste):CR42429	2560564..2560617	atgccacttaaatcgcccaagtcctcaccaaagaaaatcggatcctcggccagc	mplkspksspkkigssas	#N/A	#N/A	#N/A	0	#N/A	0	#N/A	0	#N/A	0	#N/A	#N/A	#N/A	#N/A	0	#N/A	#N/A	#N/A	#NUM!	#N/A	#N/A	#N/A	#N/A	#N/A	#N/A	#N/A	NA	NA	NA	NA	0	0	0	0	0	0	0	#N/A	#N/A
	FBtr0300157_7	FBtr0300157_7	FBtr0300157	906	Y	+	Su(Ste):CR42429	2560714..2560911	atgtttgtccgatatattgttgttgcaattaaacagattccgaagtgcgttgatatggccagctaccacctactaatatacctcatacacctctcctctaaatacttggttcaaagtgttcggtccaagctggtcatatcaagcactcatgcgagtagcaaagcatacttttcgttaatagtggtaatcacctgggta	mfvryivvaikqipkcvdmasyhlliylihlsskylvqsvrsklvissthasskayfslivvitwv	#N/A	#N/A	#N/A	0	#N/A	0	#N/A	0	#N/A	0	#N/A	#N/A	#N/A	#N/A	0	#N/A	#N/A	#N/A	#NUM!	#N/A	#N/A	#N/A	#N/A	#N/A	#N/A	#N/A	NA	NA	NA	NA	0	0	0	0	0	0	0	#N/A	#N/A
	FBtr0300157_8	FBtr0300157_8	FBtr0300157	1156	Y	+	Su(Ste):CR42429	2560964..2560993	atgttaaaagagtttccaaaagtgttttcc	mlkefpkvfs	#N/A	#N/A	#N/A	0	#N/A	0	#N/A	0	#N/A	0	#N/A	#N/A	#N/A	#N/A	0	#N/A	#N/A	#N/A	#NUM!	#N/A	#N/A	#N/A	#N/A	#N/A	#N/A	#N/A	NA	NA	NA	NA	0	0	0	0	0	0	0	#N/A	#N/A
	FBtr0300157_9	FBtr0300157_9	FBtr0300157	1394	Y	+	Su(Ste):CR42429	2561202..2561408	atgctgtttttggttaatttccaacataccagattgatttcgcgcgtaaatttaaacgcactttattgcctttttggaagaacgttgcttcaaaacggaaaatcgaaggaaaccctgaccggacctaagggacagccttggggggaaaactggcagtgcattttcccagccccaaagattttccccggcaagtcggggaacttatta	mlflvnfqhtrlisrvnlnalyclfgrtllqngksketltgpkgqpwgenwqcifpapkifpgksgnll	#N/A	#N/A	#N/A	0	#N/A	0	#N/A	0	#N/A	0	#N/A	#N/A	#N/A	#N/A	0	#N/A	#N/A	#N/A	#NUM!	#N/A	#N/A	#N/A	#N/A	#N/A	#N/A	#N/A	NA	NA	NA	NA	0	0	0	0	0	0	0	#N/A	#N/A
	FBtr0300158_1	FBtr0300158_1	FBtr0300158	42	Y	-	Su(Ste):CR42430	917738..917779	atgacttctttgaagtctacaagtcatatttctgtgaacgag	mtslkstshisvne	#N/A	#N/A	#N/A	0	#N/A	0	#N/A	0	#N/A	0	#N/A	#N/A	#N/A	#N/A	0	#N/A	#N/A	#N/A	#NUM!	#N/A	#N/A	#N/A	#N/A	#N/A	#N/A	#N/A	NA	NA	NA	NA	0	0	0	0	0	0	0	#N/A	#N/A
	FBtr0300158_10	FBtr0300158_10	FBtr0300158	1153	Y	-	Su(Ste):CR42430	916639..916668	atgttaaaagagtttccaaaagtgttttcc	mlkefpkvfs	#N/A	#N/A	#N/A	0	#N/A	0	#N/A	0	#N/A	0	#N/A	#N/A	#N/A	#N/A	0	#N/A	#N/A	#N/A	#NUM!	#N/A	#N/A	#N/A	#N/A	#N/A	#N/A	#N/A	NA	NA	NA	NA	0	0	0	0	0	0	0	#N/A	#N/A
	FBtr0300158_2	FBtr0300158_2	FBtr0300158	279	Y	-	Su(Ste):CR42430	917510..917542	atgggcctggagtacttcagccagcactggacg	mgleyfsqhwt	#N/A	#N/A	#N/A	0	#N/A	0	#N/A	0	#N/A	0	#N/A	#N/A	#N/A	#N/A	0	#N/A	#N/A	#N/A	#NUM!	#N/A	#N/A	#N/A	#N/A	#N/A	#N/A	#N/A	NA	NA	NA	NA	0	0	0	0	0	0	0	#N/A	#N/A
	FBtr0300158_3	FBtr0300158_3	FBtr0300158	420	Y	-	Su(Ste):CR42430	917288..917401	atgatatgcaccgaaagtatatgggaggagactttgaatcgtgtccgaatatcttctgtaatcggaagaacaccctgccagtgggcctcagcgatgtgtggggcaagtcaacgg	mictesiweetlnrvrissvigrtpcqwasamcgasqr	#N/A	#N/A	#N/A	0	#N/A	0	#N/A	0	#N/A	0	#N/A	#N/A	#N/A	#N/A	0	#N/A	#N/A	#N/A	#NUM!	#N/A	#N/A	#N/A	#N/A	#N/A	#N/A	#N/A	NA	NA	NA	NA	0	0	0	0	0	0	0	#N/A	#N/A
	FBtr0300158_4	FBtr0300158_4	FBtr0300158	380	Y	-	Su(Ste):CR42430	917199..917441	atgattcacgcccgatacatcaggtcggagcttggcgtgaatgatatgcaccgaaagtatatgggaggagactttgaatcgtgtccgaatatcttctgtaatcggaagaacaccctgccagtgggcctcagcgatgtgtggggcaagtcaacggtgaagatctactgcccacgctgtaaaaactacttccatcctaaaactgatacacagccatgttcgggcccagctgtccggacattttct	miharyirselgvndmhrkymggdfescpnifcnrkntlpvglsdvwgkstvkiycprcknyfhpktdtqpcsgpavrtfs	#N/A	#N/A	#N/A	0	#N/A	0	#N/A	0	#N/A	0	#N/A	#N/A	#N/A	#N/A	0	#N/A	#N/A	#N/A	#NUM!	#N/A	#N/A	#N/A	#N/A	#N/A	#N/A	#N/A	NA	NA	NA	NA	0	0	0	0	0	0	0	#N/A	#N/A
	FBtr0300158_5	FBtr0300158_5	FBtr0300158	592	Y	-	Su(Ste):CR42430	917155..917229	atgttcgggcccagctgtccggacattttcttaacgcagctgccgaacttgagaccgcccctggacaacccactg	mfgpscpdifltqlpnlrppldnpl	#N/A	#N/A	#N/A	0	#N/A	0	#N/A	0	#N/A	0	#N/A	#N/A	#N/A	#N/A	0	#N/A	#N/A	#N/A	#NUM!	#N/A	#N/A	#N/A	#N/A	#N/A	#N/A	#N/A	NA	NA	NA	NA	0	0	0	0	0	0	0	#N/A	#N/A
	FBtr0300158_6	FBtr0300158_6	FBtr0300158	758	Y	-	Su(Ste):CR42430	917010..917063	atgcgactaaaatcgcccaagtcctcaccaaagaatatcaaatcctcggccagc	mrlkspksspknikssas	#N/A	#N/A	#N/A	0	#N/A	0	#N/A	0	#N/A	0	#N/A	#N/A	#N/A	#N/A	0	#N/A	#N/A	#N/A	#NUM!	#N/A	#N/A	#N/A	#N/A	#N/A	#N/A	#N/A	NA	NA	NA	NA	0	0	0	0	0	0	0	#N/A	#N/A
	FBtr0300158_7	FBtr0300158_7	FBtr0300158	730	Y	-	Su(Ste):CR42430	916939..917091	atgctttcggttgtaccagaaggccttgatgcgactaaaatcgcccaagtcctcaccaaagaatatcaaatcctcggccagctagtcctcctcctcgctccggcattccgaagtcaagtgcttcaatgttcttctagggatgacgtgattttt	mlsvvpegldatkiaqvltkeyqilgqlvlllapafrsqvlqcssrddvif	#N/A	#N/A	#N/A	0	#N/A	0	#N/A	0	#N/A	0	#N/A	#N/A	#N/A	#N/A	0	#N/A	#N/A	#N/A	#NUM!	#N/A	#N/A	#N/A	#N/A	#N/A	#N/A	#N/A	NA	NA	NA	NA	0	0	0	0	0	0	0	#N/A	#N/A
	FBtr0300158_8	FBtr0300158_8	FBtr0300158	908	Y	-	Su(Ste):CR42430	916869..916913	atgtttgtccgatatattgttgttgcaattaaacagattgatcgt	mfvryivvaikqidr	#N/A	#N/A	#N/A	0	#N/A	0	#N/A	0	#N/A	0	#N/A	#N/A	#N/A	#N/A	0	#N/A	#N/A	#N/A	#NUM!	#N/A	#N/A	#N/A	#N/A	#N/A	#N/A	#N/A	NA	NA	NA	NA	0	0	0	0	0	0	0	#N/A	#N/A
	FBtr0300158_9	FBtr0300158_9	FBtr0300158	957	Y	-	Su(Ste):CR42430	916727..916864	atggccagctaccacctactaatatacctcatacacctctcctctaaatacttggttcaaagtgttcggtccaagctggtcatatcaagcactcattcgagtagcaaagcatacttttcgttaatagtggtaatcacc	masyhlliylihlsskylvqsvrsklvissthssskayfslivvit	#N/A	#N/A	#N/A	0	#N/A	0	#N/A	0	#N/A	0	#N/A	#N/A	#N/A	#N/A	0	#N/A	#N/A	#N/A	#NUM!	#N/A	#N/A	#N/A	#N/A	#N/A	#N/A	#N/A	NA	NA	NA	NA	0	0	0	0	0	0	0	#N/A	#N/A
	FBtr0300159_1	FBtr0300159_1	FBtr0300159	49	Y	+	Su(Ste):CR42431	2562726..2562764	atgactttgaagtctacaagtcatatttctgtgaacgag	mtlkstshisvne	#N/A	#N/A	#N/A	0	#N/A	0	#N/A	0	#N/A	0	#N/A	#N/A	#N/A	#N/A	0	#N/A	#N/A	#N/A	#NUM!	#N/A	#N/A	#N/A	#N/A	#N/A	#N/A	#N/A	NA	NA	NA	NA	0	0	0	0	0	0	0	#N/A	#N/A
	FBtr0300159_2	FBtr0300159_2	FBtr0300159	277	Y	+	Su(Ste):CR42431	2562954..2562986	atgggcctggagtacttcagccagcactggacg	mgleyfsqhwt	#N/A	#N/A	#N/A	0	#N/A	0	#N/A	0	#N/A	0	#N/A	#N/A	#N/A	#N/A	0	#N/A	#N/A	#N/A	#NUM!	#N/A	#N/A	#N/A	#N/A	#N/A	#N/A	#N/A	NA	NA	NA	NA	0	0	0	0	0	0	0	#N/A	#N/A
	FBtr0300159_3	FBtr0300159_3	FBtr0300159	378	Y	+	Su(Ste):CR42431	2563055..2563297	atgattcacgcccgatacatcaggtcggagcgtggcgtgaatgatatgcaccgaaactatatgagaggagactttgaatcgtgtccgaatatctcctgtaataggaagaacaccctgccagtgggcctcagcgatgtgtggggcaagtcaacggtgaagatctactgcccacgctgtaaaaactacttccatcctaaaactgatacacagccatgttcgagcccagcttcccggacatcttct	miharyirsergvndmhrnymrgdfescpniscnrkntlpvglsdvwgkstvkiycprcknyfhpktdtqpcsspasrtss	#N/A	#N/A	#N/A	0	#N/A	0	#N/A	0	#N/A	0	#N/A	#N/A	#N/A	#N/A	0	#N/A	#N/A	#N/A	#NUM!	#N/A	#N/A	#N/A	#N/A	#N/A	#N/A	#N/A	NA	NA	NA	NA	0	0	0	0	0	0	0	#N/A	#N/A
	FBtr0300159_4	FBtr0300159_4	FBtr0300159	590	Y	+	Su(Ste):CR42431	2563267..2563341	atgttcgagcccagcttcccggacatcttcttaacgcagctgccgaacttgagaccgcccctggacgacccacgg	mfepsfpdifltqlpnlrpplddpr	#N/A	#N/A	#N/A	0	#N/A	0	#N/A	0	#N/A	0	#N/A	#N/A	#N/A	#N/A	0	#N/A	#N/A	#N/A	#NUM!	#N/A	#N/A	#N/A	#N/A	#N/A	#N/A	#N/A	NA	NA	NA	NA	0	0	0	0	0	0	0	#N/A	#N/A
	FBtr0300159_5	FBtr0300159_5	FBtr0300159	729	Y	+	Su(Ste):CR42431	2563406..2563441	atgctttcggttgcaccagaaggccttgatgccact	mlsvapegldat	#N/A	#N/A	#N/A	0	#N/A	0	#N/A	0	#N/A	0	#N/A	#N/A	#N/A	#N/A	0	#N/A	#N/A	#N/A	#NUM!	#N/A	#N/A	#N/A	#N/A	#N/A	#N/A	#N/A	NA	NA	NA	NA	0	0	0	0	0	0	0	#N/A	#N/A
	FBtr0300159_6	FBtr0300159_6	FBtr0300159	757	Y	+	Su(Ste):CR42431	2563434..2563487	atgccacttaaatcgcccaagtcctcaccaaagaaaatcggatcctcggccagc	mplkspksspkkigssas	#N/A	#N/A	#N/A	0	#N/A	0	#N/A	0	#N/A	0	#N/A	#N/A	#N/A	#N/A	0	#N/A	#N/A	#N/A	#NUM!	#N/A	#N/A	#N/A	#N/A	#N/A	#N/A	#N/A	NA	NA	NA	NA	0	0	0	0	0	0	0	#N/A	#N/A
	FBtr0300159_7	FBtr0300159_7	FBtr0300159	907	Y	+	Su(Ste):CR42431	2563584..2563721	atgtttgtccgatatattgttgttgcaattaaacagattccgcagtgcgttgatatggccagctaccacctactaatatacctcatacacctctcctctaaatacttggttcaaagtgttcggtccaagctggtcata	mfvryivvaikqipqcvdmasyhlliylihlsskylvqsvrsklvi	#N/A	#N/A	#N/A	0	#N/A	0	#N/A	0	#N/A	0	#N/A	#N/A	#N/A	#N/A	0	#N/A	#N/A	#N/A	#NUM!	#N/A	#N/A	#N/A	#N/A	#N/A	#N/A	#N/A	NA	NA	NA	NA	0	0	0	0	0	0	0	#N/A	#N/A
	FBtr0300159_8	FBtr0300159_8	FBtr0300159	1157	Y	+	Su(Ste):CR42431	2563834..2563863	atgttaaaagagtttccaaaagtgttttcc	mlkefpkvfs	#N/A	#N/A	#N/A	0	#N/A	0	#N/A	0	#N/A	0	#N/A	#N/A	#N/A	#N/A	0	#N/A	#N/A	#N/A	#NUM!	#N/A	#N/A	#N/A	#N/A	#N/A	#N/A	#N/A	NA	NA	NA	NA	0	0	0	0	0	0	0	#N/A	#N/A
	FBtr0300161_1	FBtr0300161_1	FBtr0300161	102	211000000000000	-	Su(Ste):CR42433	1058..1255	atgcaccgaaagtatatgagaggaggctttgaatcgtgtccaaatatctcctgtaataggaagaacaccctgccagtgggcctcagcgatgtgtggggcaagtcaacggtgaagatctactgcccacgctgtaaaaactacttccatcctaaaactgatacacagccatgttcgggcccagctgtccggacatcttct	mhrkymrggfescpniscnrkntlpvglsdvwgkstvkiycprcknyfhpktdtqpcsgpavrtss	#N/A	#N/A	#N/A	0	#N/A	0	#N/A	0	#N/A	0	#N/A	#N/A	#N/A	#N/A	0	#N/A	#N/A	#N/A	#NUM!	#N/A	#N/A	#N/A	#N/A	#N/A	#N/A	#N/A	NA	NA	NA	NA	0	0	0	0	0	0	0	#N/A	#N/A
	FBtr0300161_2	FBtr0300161_2	FBtr0300161	269	211000000000000	-	Su(Ste):CR42433	1014..1088	atgttcgggcccagctgtccggacatcttcttaacgcagctgccgaacttgagaccgcccctggacgacccacgg	mfgpscpdifltqlpnlrpplddpr	#N/A	#N/A	#N/A	0	#N/A	0	#N/A	0	#N/A	0	#N/A	#N/A	#N/A	#N/A	0	#N/A	#N/A	#N/A	#NUM!	#N/A	#N/A	#N/A	#N/A	#N/A	#N/A	#N/A	NA	NA	NA	NA	0	0	0	0	0	0	0	#N/A	#N/A
	FBtr0300161_3	FBtr0300161_3	FBtr0300161	407	211000000000000	-	Su(Ste):CR42433	915..950	atgctttcggttgcaccagaaggccttgatgccact	mlsvapegldat	#N/A	#N/A	#N/A	0	#N/A	0	#N/A	0	#N/A	0	#N/A	#N/A	#N/A	#N/A	0	#N/A	#N/A	#N/A	#NUM!	#N/A	#N/A	#N/A	#N/A	#N/A	#N/A	#N/A	NA	NA	NA	NA	0	0	0	0	0	0	0	#N/A	#N/A
	FBtr0300161_4	FBtr0300161_4	FBtr0300161	435	211000000000000	-	Su(Ste):CR42433	869..922	atgccacttaaatcgcccaagtcctcaccaaagaatatcggatcctcggccagc	mplkspksspknigssas	#N/A	#N/A	#N/A	0	#N/A	0	#N/A	0	#N/A	0	#N/A	#N/A	#N/A	#N/A	0	#N/A	#N/A	#N/A	#NUM!	#N/A	#N/A	#N/A	#N/A	#N/A	#N/A	#N/A	NA	NA	NA	NA	0	0	0	0	0	0	0	#N/A	#N/A
	FBtr0300161_5	FBtr0300161_5	FBtr0300161	822	211000000000000	-	Su(Ste):CR42433	506..535	atgttaaaagagtttccaaaagtgttttcc	mlkefpkvfs	#N/A	#N/A	#N/A	0	#N/A	0	#N/A	0	#N/A	0	#N/A	#N/A	#N/A	#N/A	0	#N/A	#N/A	#N/A	#NUM!	#N/A	#N/A	#N/A	#N/A	#N/A	#N/A	#N/A	NA	NA	NA	NA	0	0	0	0	0	0	0	#N/A	#N/A
	FBtr0300161_6	FBtr0300161_6	FBtr0300161	1060	211000000000000	-	Su(Ste):CR42433	262..297	atgctgttttttttgttaatttccaacataccagat	mlffllisnipd	#N/A	#N/A	#N/A	0	#N/A	0	#N/A	0	#N/A	0	#N/A	#N/A	#N/A	#N/A	0	#N/A	#N/A	#N/A	#NUM!	#N/A	#N/A	#N/A	#N/A	#N/A	#N/A	#N/A	NA	NA	NA	NA	0	0	0	0	0	0	0	#N/A	#N/A
	FBtr0300161_7	FBtr0300161_7	FBtr0300161	1294	211000000000000	-	Su(Ste):CR42433	31..63	atgccagccgaacataaaacgaattttcgagtc	mpaehktnfrv	#N/A	#N/A	#N/A	0	#N/A	0	#N/A	0	#N/A	0	#N/A	#N/A	#N/A	#N/A	0	#N/A	#N/A	#N/A	#NUM!	#N/A	#N/A	#N/A	#N/A	#N/A	#N/A	#N/A	NA	NA	NA	NA	0	0	0	0	0	0	0	#N/A	#N/A
	FBtr0300167_1	FBtr0300167_1	FBtr0300167	31	211000000000000	-	Su(Ste):CR42439	1008..1088	atgttcgggcccagctgtccggacatcttcttaacgcagctgccgaacttgagaccgcccctggagacaacccacggtaag	mfgpscpdifltqlpnlrppletthgk	#N/A	#N/A	#N/A	0	#N/A	0	#N/A	0	#N/A	0	#N/A	#N/A	#N/A	#N/A	0	#N/A	#N/A	#N/A	#NUM!	#N/A	#N/A	#N/A	#N/A	#N/A	#N/A	#N/A	NA	NA	NA	NA	0	0	0	0	0	0	0	#N/A	#N/A
	FBtr0300167_2	FBtr0300167_2	FBtr0300167	171	211000000000000	-	Su(Ste):CR42439	913..948	atgctttcggttacaccagaaggccttgatgccact	mlsvtpegldat	#N/A	#N/A	#N/A	0	#N/A	0	#N/A	0	#N/A	0	#N/A	#N/A	#N/A	#N/A	0	#N/A	#N/A	#N/A	#NUM!	#N/A	#N/A	#N/A	#N/A	#N/A	#N/A	#N/A	NA	NA	NA	NA	0	0	0	0	0	0	0	#N/A	#N/A
	FBtr0300167_3	FBtr0300167_3	FBtr0300167	199	211000000000000	-	Su(Ste):CR42439	867..920	atgccacttaaatcgcccaagtcctcaccaaagaatatcaaatactcggccagc	mplkspksspknikysas	#N/A	#N/A	#N/A	0	#N/A	0	#N/A	0	#N/A	0	#N/A	#N/A	#N/A	#N/A	0	#N/A	#N/A	#N/A	#NUM!	#N/A	#N/A	#N/A	#N/A	#N/A	#N/A	#N/A	NA	NA	NA	NA	0	0	0	0	0	0	0	#N/A	#N/A
	FBtr0300167_4	FBtr0300167_4	FBtr0300167	444	211000000000000	-	Su(Ste):CR42439	604..675	atgctggtcatatcaagaactcattcgagtagcaaagcatacttttcgttaatagtggtaatcacctgggta	mlvisrthssskayfslivvitwv	#N/A	#N/A	#N/A	0	#N/A	0	#N/A	0	#N/A	0	#N/A	#N/A	#N/A	#N/A	0	#N/A	#N/A	#N/A	#NUM!	#N/A	#N/A	#N/A	#N/A	#N/A	#N/A	#N/A	NA	NA	NA	NA	0	0	0	0	0	0	0	#N/A	#N/A
	FBtr0300167_5	FBtr0300167_5	FBtr0300167	804	211000000000000	-	Su(Ste):CR42439	109..315	atgctgtttttggttaatttccaacatacaagattgatttcgcgcgtaaatttaaacgcactttattgcctttttggaagaacgttgcttgaaaacggaaaatcgaaggaaaacctgaccgtacctaagggacagccttggggggaaaactggcagtgcattttcccagccccaaagattttccccggcacgtcggggaacttatta	mlflvnfqhtrlisrvnlnalyclfgrtllengkskenltvpkgqpwgenwqcifpapkifpgtsgnll	#N/A	#N/A	#N/A	0	#N/A	0	#N/A	0	#N/A	0	#N/A	#N/A	#N/A	#N/A	0	#N/A	#N/A	#N/A	#NUM!	#N/A	#N/A	#N/A	#N/A	#N/A	#N/A	#N/A	NA	NA	NA	NA	0	0	0	0	0	0	0	#N/A	#N/A
	FBtr0300167_6	FBtr0300167_6	FBtr0300167	1036	211000000000000	-	Su(Ste):CR42439	51..83	atgccacccccacataaaacgaattttcgagtc	mppphktnfrv	#N/A	#N/A	#N/A	0	#N/A	0	#N/A	0	#N/A	0	#N/A	#N/A	#N/A	#N/A	0	#N/A	#N/A	#N/A	#NUM!	#N/A	#N/A	#N/A	#N/A	#N/A	#N/A	#N/A	NA	NA	NA	NA	0	0	0	0	0	0	0	#N/A	#N/A
	FBtr0300230_1	FBtr0300230_1	FBtr0300230	137	2R	+	Uhg4	9095915..9095958, 9096150..9096177	atgctcaacacgtgttttctggcagagttggagagagacagacgatcggtctttcgatttggattcggaata	mlntcflaelerdrrsvfrfgfgi	1.52696	6.18238	1.49725	13.1054	7.35922	3.66222	5.08153	1.86004	3.22372	10.9414	22.3441	47.2043	12.7278	15.3703	39.1378	3.38827	3.44297	21.9249	1.19777	0.329358	0.0775824	0.399246	0.121015	0.0823683	0.157035	ribo-only	ribo-only	ribo-only	ribo-only	ribo-only	0	0	0	0	0	0	0	67.0957	13.053
	FBtr0300230_2	FBtr0300230_2	FBtr0300230	127	2R	+	Uhg4	9095905..9095958, 9096150..9096202, 9096383..9096422	atggcctcttatgctcaacacgtgttttctggcagagttggagagagacagacgatcggtctttcgatttggattcggaatataaatgaggttatcagcgtgaaatgttcattgcaacgtcaatatcatgtatcaaacgtggctcac	masyaqhvfsgrvgerqtiglsiwirninevisvkcslqrqyhvsnvah	1.01186	3.83148	0.89277	7.85479	4.1486	2.63082	2.48891	1.02492	1.70042	5.70482	11.5878	23.6231	6.33458	7.52831	19.9739	3.51437	3.93482	15.5712	1.37687	0.358013	0.111367	0.392909	0.136142	0.0851324	0.252699	ribo-only	robust	variable	variable	robust	0	3	3	0	1	1	0	32.8632	6.3933
	FBtr0300230_3	FBtr0300230_3	FBtr0300230	231	2R	+	Uhg4	9096200..9096202, 9096383..9096430	atgttcattgcaacgtcaatatcatgtatcaaacgtggctcactaacacag	mfiatsiscikrgsltq	1.14125	3.0281	0.735223	4.86887	2.35234	2.41276	0	0.328242	0.350087	0.996565	4.77146	4.34617	2.60836	1.97266	6.1822	4.78344	6.48089	16.2502	4.88566	0.493001	0.555145	0	0.166396	0.0566282	0.398818	ribo-only	ribo-only	transc_only	transc_only	ribo-only	0	0	0	0	0	0	0	0	3.3505
	FBtr0300230_4	FBtr0300230_4	FBtr0300230	254	2R	+	Uhg4	9096403..9096438, 9096671..9096735, 9096926..9096947	atgtatcaaacgtggctcactaacacagtgaaaaagtgttcaagaaaaccacctttgattgtcgcgtcatatgcccaaacaaggatctctcctttgaaaagatgtgaaacatgcgtagcaaaa	myqtwltntvkkcsrkpplivasyaqtrisplkrcetcvak	1.62992	2.62189	1.02886	2.11974	1.05664	1.71499	0.594911	0.635135	0.145158	10.3302	12.6399	33.6387	9.13279	8.99725	36.2073	5.95014	3.359	17.6469	0.205198	0.0835959	0.0509827	0.0651401	0.0705921	0.00400908	0.190345	ribo-only	ribo-only	transc_only	transc_only	ribo-only	0	0	0	0	0	0	0	0	0.231538
	FBtr0300230_5	FBtr0300230_5	FBtr0300230	364	2R	+	Uhg4	9096935..9096970	atgcgtagcaaaatgaatccgtcaatggttcattta	mrskmnpsmvhl	2.1557	4.28981	2.08313	0.344879	0.555413	0.488296	1.35507	0	0	5.6472	3.37979	26.6807	2.87402	2.7946	8.75811	4.38482	2.29531	27.4061	0.0610707	0.164334	0.0183015	0.47149	0	0	0.0837518	ribo-only	transc_only	transc_only	transc_only	transc_only	0	0	0	0	0	0	0	0	0
	FBtr0300230_6	FBtr0300230_6	FBtr0300230	435	2R	+	Uhg4	9097256..9097288	atgaacacaatttgtatcttgtggaatcacgaa	mnticilwnhe	4.31141	5.09272	1.98844	4.51477	3.93838	1.33172	2.21739	0.169094	1.62313	99.3394	49.9799	80.6018	39.4152	184.444	186.906	6.08802	0	20.3304	0.045448	0.0787994	0.0165222	0.0562574	0.00091678	0.0086842	0	transc_only	ribo-only	ribo-only	transc_only	ribo-only	0	0	0	0	0	0	0	0	0
	FBtr0300231_1	FBtr0300231_1|FBtr0300251_1	FBtr0300231	56	2R	+	Uhg5	14621656..14621709	atgtgtactctaatgcaaggccatgtggtcttacatttgaaaagaaagaaaagc	mctlmqghvvlhlkrkks	49.8207	70.4875	35.2396	39.0862	29.0666	50.7828	23.9396	88.0418	38.6846	134.121	168.989	112.196	153.281	168.608	370.76	47.0372	3.06042	4.38498	0.291425	0.172003	0.452627	0.156181	0.52217	0.104339	0.697932	ribo-only	robust	robust	robust	robust	0	2	1	2	1	1	1	8868.55	544.27
	FBtr0300231_2	FBtr0300231_2|FBtr0300251_2	FBtr0300231	136	2R	+	Uhg5	14621736..14621750, 14621960..14622020, 14622240..14622244	atgaatggattaaaaaatgtgaaaaaacacgtggcgagcggtgaaaagagagggacagccggcattgcacgcgatgctctg	mnglknvkkhvasgekrgtagiardal	5.02998	6.50481	3.58761	0.613117	0.493701	0.10851	0.301128	0.0688903	0.220425	6.5884	3.17116	9.1216	2.00725	0.621023	4.37906	5.84643	0	0.48722	0.0930602	0.155685	0.011896	0.15002	0.11093	0.0503362	0	NA	transc_only	transc_only	transc_only	NA	0	0	0	1	0	0	0	0	0.703191
	FBtr0300231_3	FBtr0300231_3|FBtr0300251_3	FBtr0300231	209	2R	+	Uhg5	14622018..14622020, 14622240..14622266	atgctctgtgaaaaagaagccgccattttt	mlcekeaaif	1.29342	1.66546	0.31247	0.413854	0.666496	0	0	0.186004	0	6.77664	5.8583	19.7027	1.97076	5.03028	5.91173	8.6102	0	1.31549	0.0610707	0.11377	0	0	0.0369768	0	0	transc_only	transc_only	transc_only	transc_only	transc_only	0	0	0	0	0	0	0	0	1.89861
	FBtr0300231_4	FBtr0300231_4|FBtr0300251_4	FBtr0300231	392	2R	+	Uhg5	14622962..14623000	atgctaaaacaagctgaattcatttgttggaagcgcaat	mlkqaeficwkrn	1.49241	3.14457	0.961445	2.22845	1.79441	2.47904	0	0	0.457806	0	12.1326	24.6283	3.03194	7.7389	4.54748	4.78344	0	0	#NUM!	0.1479	0.100658	0	0	0.100672	#NUM!	NA	ribo-only	transc_only	transc_only	ribo-only	0	0	0	0	0	0	0	0	0
	FBtr0300231_5	FBtr0300231_5|FBtr0300251_5	FBtr0300231	503	2R	+	Uhg5	14623428..14623469, 14623687..14623731, 14623920..14623928	atgcttaatccagatcatttgatgagatacttaatacttaagatacatcttaaatctaaaaaactggacttcagaagaactataaaggtttcgttt	mlnpdhlmrylilkihlkskkldfrrtikvsf	0.808389	2.64959	0.829998	2.84525	2.6035	2.19733	0	0.0581262	0.185984	1.05885	5.35133	8.46598	0.923793	1.04798	5.33698	10.1648	0	2.05546	2.68711	0.486514	0.259548	0	0.0554652	0.0348481	0	transc_only	ribo-only	transc_only	transc_only	NA	0	0	0	1	0	0	0	38.58	1.18663
	FBtr0300231_6	FBtr0300231_6|FBtr0300251_6	FBtr0300231	641	2R	+	Uhg5	14623971..14623978, 14624157..14624187	atgaaaagacttcttcacgcacaaaggcaaatgatccat	mkrllhaqrqmih	1.65823	4.30922	0.841265	0.636699	0.512689	0	0	0.28616	0	4.5612	35.3578	37.8897	9.85379	3.86945	34.3588	12.5105	0	3.03576	0.13959	0.0145	0	0	0.0739536	0	0	transc_only	transc_only	transc_only	transc_only	transc_only	0	0	0	0	0	0	0	0	0
	FBtr0300231_7	FBtr0300231_7|FBtr0300251_7	FBtr0300231	622	2R	+	Uhg5	14623952..14623978, 14624157..14624195	atgaatcaaaacttctcgaatgaaaagacttcttcacgcacaaaggcaaatgatccattgatttgg	mnqnfsnektssrtkandpliw	0.979865	2.95928	0.639143	1.12869	0.454429	0.532687	0	0.338189	0.270522	2.69525	22.7368	23.5088	6.7185	2.28649	21.4972	17.8292	0	2.98976	0.418771	0.0199865	0.022659	0	0.147907	0.0125841	0	transc_only	transc_only	transc_only	transc_only	transc_only	0	0	0	0	0	0	0	0	0.431503
	FBtr0300232_1	FBtr0300232_1	FBtr0300232	70	3L	-	Uhg7	1667158..1667238	atgaacgtttcaaagttgtctgggtttaataaaaccactcaaaaactaagtgtgggttttcaatgtgggctcaatgggttc	mnvsklsgfnkttqklsvgfqcglngf	9.90027	16.3742	11.11	17.3206	6.17126	171.555	10.2383	7.23348	21.3812	9132.46	2661.44	4305.39	5708.63	8652.09	8647.67	241.121	17.3424	1694.55	0.00189659	0.00231877	0.0398465	0.00179348	0.000836039	0.00247249	0.0102342	ribo-only	variable	variable	ribo-only	variable	0	1	0	3	0	0	0	1193.81	138.88
	FBtr0300232_2	FBtr0300232_2	FBtr0300232	132	3L	-	Uhg7	1667105..1667176	atgtgggctcaatgggttctgagtttctttcagttttctctttcagattggatacttcaggttttagcgctc	mwaqwvlsffqfslsdwilqvlal	1.43714	1.89256	0.976468	0	0	0.244148	0	0	0	3.88245	3.75532	3.07854	8.41678	0.69865	2.18953	6.57723	0	1.09625	0	0	0.0793065	0	0	0	0	transc_only	transc_only	transc_only	transc_only	transc_only	0	0	0	0	0	0	0	0	0.395545
	FBtr0300232_3	FBtr0300232_3	FBtr0300232	143	3L	-	Uhg7	1666558..1666596, 1666782..1666829, 1667002..1667041, 1667098..1667165	atgggttctgagtttctttcagttttctctttcagattggatacttcaggttttagcgctctaaattggctgtctttaaatgggaagcttaacttgctaaacgaagagttttcaatctggctcgtatctggatccttggatatgaaattcttcaagttgcgccattgtttcccgattctctggactaacttctta	mgseflsvfsfrldtsgfsalnwlslngklnllneefsiwlvsgsldmkffklrhcfpilwtnfl	1.29342	2.04979	0.74512	0.573029	1.33299	1.62265	1.75117	0.600935	0.640929	2.86704	3.81309	1.89449	3.86572	2.32167	3.33482	2.42852	0	1.01192	0.199868	0.349583	0.85651	0.453	0.258838	0.192193	0	transc_only	transc_only	ribo-only	transc_only	NA	0	0	1	0	0	0	0	38.3994	2.92095
	FBtr0300233_1	FBtr0300233_1	FBtr0300233	36	3L	+	Uhg8	20453328..20453420	atgaaaccgattgctataatatataacgcatgcaaagctgaccgtatgggctcgtctcctttaaaaactgatgcaatgataaatgtaataaaa	mkpiaiiynackadrmgssplktdaminvik	7.85789	21.8316	6.40059	5.74056	4.08497	5.57603	8.13045	7.50015	9.21519	4.64528	16.7172	11.9169	9.85379	4.32713	22.6722	86.5649	2.66553	5.09224	1.23578	0.244357	0.467908	0.825108	1.73329	0.406453	0.523449	ribo-only	robust	variable	robust	robust	0	1	2	0	3	1	1	19.9123	17.7612
	FBtr0300233_2	FBtr0300233_2	FBtr0300233	128	3L	+	Uhg8	20453420..20453482	atgatacacataccgcaccagaacggcaatttgaatggatcaccatttacacgtggtgcaatg	mihiphqngnlngspftrgam	5.95385	18.6012	5.35662	2.56196	1.11083	2.65075	3.09731	0.885732	3.68425	4.03371	10.7295	15.2461	8.68072	0.798458	12.5116	123.686	0	5.01141	0.635136	0.10353	0.173864	0.356803	1.1093	0.294467	0	transc_only	ribo-only	ribo-only	transc_only	ribo-only	0	0	0	0	0	0	0	0	6.78077
	FBtr0300233_3	FBtr0300233_3	FBtr0300233	162	3L	+	Uhg8	20453454..20453501	atggatcaccatttacacgtggtgcaatgtgagatacctggagacact	mdhhlhvvqceipgdt	2.82936	9.36819	3.22234	2.32793	1.45796	2.74667	4.57338	1.39503	4.09164	3.70597	10.7027	10.7749	9.23793	1.04798	9.03181	41.5562	0	3.28874	0.628156	0.136224	0.254914	0.495065	1.33116	0.453026	0	transc_only	ribo-only	ribo-only	ribo-only	ribo-only	0	0	0	0	0	0	0	0	8.89976
	FBtr0300233_4	FBtr0300233_4	FBtr0300233	360	3L	+	Uhg8	20454408..20454457, 20454645..20454645	atgatactttcacaagatttacaactgattcggttggaaaaacctaaaagg	milsqdlqlirlekpkr	0.380418	0.0890618	0.0919028	0.243444	0	1.20638	0	0	0	0.498282	0.530163	4.34617	0.289817	0.98633	1.15916	4.50206	0	2.32146	0.488566	0	0.277573	0	0	0	0	transc_only	NA	transc_only	transc_only	transc_only	0	0	0	0	0	0	0	0	0
	FBtr0300249_4	FBtr0300249_4	FBtr0300249	241	2L	+	Uhg3	20647773..20647823	atgggaagtttacgcggtaagaataatacagaaagaagatctccacaacca	mgslrgknnterrspqp	1.77529	3.82966	1.74615	0.243444	1.3722	1.55106	0.478261	0.656484	0.350087	1.99313	3.18098	101.411	0.289817	473.438	1.54555	1.68827	0	20.8931	0.122141	0.431376	0.0152948	1.65022	0.00138663	0.226513	0	transc_only	transc_only	transc_only	transc_only	transc_only	0	0	0	0	0	0	0	0	0
	FBtr0300249_5	FBtr0300249_5	FBtr0300249	364	2L	+	Uhg3	20647896..20647937	atgttgctagcctacgtgctttcatgttcaacagcactaaaa	mllayvlscstalk	0.769894	0.432586	0.669578	0.29561	0	0.627809	0	0	0	0	1.60942	0	0.351921	1.19769	2.81511	0.341674	0	0	#NUM!	0	#NUM!	0	0	0	#NUM!	NA	transc_only	NA	transc_only	transc_only	0	0	0	0	0	0	0	0	0
	FBtr0300249_6	FBtr0300249_6	FBtr0300249	387	2L	+	Uhg3	20647919..20647981	atgttcaacagcactaaaataactcgttctttttatataatgcagaaaactgatgtttctgac	mfnstkitrsfyimqktdvsd	0.513263	0.216293	0.446385	69.9611	98.3875	5.02248	24.7785	3.36578	14.737	0	16.0942	1.17278	5.86535	1.59692	12.5116	6.83349	2.62322	27.5627	#NUM!	6.11322	4.28255	4.22455	2.10768	1.17787	0.0951725	ribo-only	variable	ribo-only	ribo-only	variable	0	1	0	0	0	0	0	0	28.9313
	FBtr0300249_8	FBtr0300249_8|FBtr0300250_5	FBtr0300249	527	2L	+	Uhg3	20648234..20648248, 20648420..20648443	atgatttccacacttataatgctgaaacccgaatttctc	mistlimlkpefl	0.663293	0.815258	0.841265	163.95	241.22	12.1698	60.0402	6.86783	32.962	115.985	289.448	136.403	81.1043	73.5195	234.448	2.94366	10.5938	114.347	1.41355	0.833379	0.0892198	0.740284	0.0934151	0.140594	0.0926458	ribo-only	ribo-only	variable	ribo-only	variable	0	0	0	1	0	0	0	16.5159	105.884
	FBtr0300249_9	FBtr0300249_9|FBtr0300250_6	FBtr0300249	439	2L	+	Uhg3	20647971..20648013, 20648189..20648248, 20648420..20648479, 20648785..20648816	atgtttctgactgaaaaccgacgaaagaatggtttccacacttataatgcagaaaaactgatgtttctgactgaaaaccgacgaaagaatgatttccacacttataatgctgaaacccgaatttctctgacagaaaccctacgtaagaaggatttccacacttggctcccttgcatgatgccagaaaagtggacg	mfltenrrkngfhtynaeklmfltenrrkndfhtynaetrisltetlrkkdfhtwlpcmmpekwt	0.298482	0.37269	0.264397	70.9919	93.8221	5.54404	23.6408	2.57544	13.3679	36.6199	73.6274	33.343	21.9815	26.3122	62.0479	2.94366	8.475	52.6198	1.93862	1.27428	0.166273	1.07549	0.0978798	0.215446	0.161061	ribo-only	robust	robust	variable	robust	0	5	4	2	3	0	1	3.30317	41.4774
	FBtr0300446_1	FBtr0300446_1	FBtr0300446	98	X	-	lncRNA:CR42491	763684..763713	atgtgtaccgccacgtggtgggccctgggt	mctatwwalg	68.5514	214.692	70.7744	2.06927	0.333248	2.34382	0	0.186004	0.595148	16.0945	22.9826	9.85133	66.0204	63.7169	11.1666	136.806	0	0	0.12857	0.0145	0.237919	0	0.00291922	0.0532972	#NUM!	NA	transc_only	transc_only	transc_only	transc_only	0	0	0	0	0	0	0	0	0.949307
	FBtr0301176_1	FBtr0301176_1|FBtr0301248_1|FBtr0301249_1|FBtr0301250_2	FBtr0301176	267	3R	-	lncRNA:CR42549	9549535..9549585	atgtaccacataagactgccatctgccccttgcgttgccgtgccgtgccgt	myhirlpsapcvavpcr	44.8894	66.3511	42.8267	9.73775	4.70468	29.9871	1.91305	10.6132	1.75043	14.9485	35.2558	10.1411	21.7363	1.97266	10.8188	79.0675	16.2022	22.4408	0.651421	0.133444	2.957	0.0880115	5.38012	0.161795	0.721998	ribo-only	robust	variable	variable	robust	0	2	2	2	0	1	0	0	17.3109
	FBtr0301176_2	FBtr0301176_2|FBtr0301248_2|FBtr0301249_2|FBtr0301250_3	FBtr0301176	407	3R	-	lncRNA:CR42549	9549284..9549445	atgcaaactgcacacctgaatctcagcgcaagtcttaaacgtttaatcctcgaactgcctacaataccaaccaacctatcagccatcctgagccaatcaaccaaccaacctatcaacggtctaccgcaactggcaaaccaaacagctttagtttgtaagctt	mqtahlnlsaslkrlilelptiptnlsailsqstnqpinglpqlanqtalvckl	9.90027	13.5423	9.86594	18.5468	8.70147	17.5244	5.4203	5.20122	3.19616	10.8238	17.5248	6.38512	10.31	2.48409	6.93351	24.5373	12.2417	15.591	1.71352	0.496523	2.74457	0.525733	2.09381	0.460974	0.785173	translated	robust	robust	robust	robust	1	4	3	4	1	1	1	24.3532	5.80132
	FBtr0301176_3	FBtr0301176_3|FBtr0301248_3|FBtr0301249_3|FBtr0301250_4	FBtr0301176	660	3R	-	lncRNA:CR42549	9549073..9549192	atggttcccaaatacggtcgatctctaacccatcaatttaagctatatactatatacgacaacacgactttgtcacactgtttgttttactttgcacatgttcgttttctattttacgcc	mvpkygrslthqfklytiydnttlshclfyfahvrflfya	10.2396	18.32	9.49127	7.9667	3.41579	6.22578	2.64239	1.76704	0.446361	6.3531	23.6585	9.85133	16.2588	7.12623	10.1813	3.34841	1.37719	6.90635	1.25399	0.144379	0.631973	0.162521	0.247962	0.0438412	0.199409	ribo-only	variable	variable	transc_only	variable	0	1	0	1	0	0	0	0	0.711981
	FBtr0301176_4	FBtr0301176_4|FBtr0301248_4|FBtr0301249_4|FBtr0301250_5	FBtr0301176	757	3R	-	lncRNA:CR42549	9549048..9549095	atgttcgttttctattttacgcctagtatttactatattacctaccta	mfvfyftpsiyyityl	21.1528	34.5393	18.6505	5.94916	3.1242	4.76089	1.52446	1.39503	0.743935	10.5885	25.9117	10.7749	17.5521	8.38381	9.44234	8.37102	5.16446	6.57747	0.561851	0.120571	0.44185	0.0868535	0.166396	0.0787871	0.785173	ribo-only	ribo-only	ribo-only	transc_only	ribo-only	0	0	0	0	0	0	0	0	0.593317
	FBtr0301176_5	FBtr0301176_5|FBtr0301248_5|FBtr0301249_5|FBtr0301250_6	FBtr0301176	1070	3R	-	lncRNA:CR42549	9548483..9548782	atgttgacacattcatgtaaaacacataaatatgtattaggtcaattgataagtcctcgtcctcacacagaatttgttagctttcggtccatatccaaatcctcaggtctcaaaggaatgctcgctgggaagaaattaacgtcgaatgaagaagtgatcgcgaaaagtgacgcctatttgaaagcaaaggagaaatcctactacataaatggtattgaaaaattgaagcgaactttgttgaatgaaaaacttaaatttggcagaaaaaaaaatgtttactgtggtaggtcggggactttt	mlthsckthkyvlgqlisprphtefvsfrsiskssglkgmlagkkltsneeviaksdaylkakeksyyingieklkrtllneklkfgrkknvycgrsgtf	8.36413	13.7476	7.68675	20.0719	22.1943	6.03534	10.1631	0.613812	1.90447	18.1275	26.3173	34.9722	14.7807	14.9232	24.2381	15.1157	1.92806	15.1282	1.10726	0.843336	0.172575	0.68759	0.0411315	0.0785736	0.127448	ribo-only	robust	variable	transc_only	robust	0	1	3	2	0	1	1	16.6397	0.664515
	FBtr0301176_6	FBtr0301176_6|FBtr0301248_6|FBtr0301249_6|FBtr0301250_7	FBtr0301176	1372	3R	-	lncRNA:CR42549	9548427..9548480	atggacctgttatgtatatgtgggaggggcggcttaacgatgggttattgtgtt	mdllcicgrggltmgycv	15.8085	28.1782	15.2763	14.0251	25.3639	6.02232	11.744	1.13669	1.65319	43.7658	36.5518	36.9425	21.8973	21.4253	36.8571	46.2399	1.53021	17.5399	0.320457	0.693916	0.163019	0.53632	0.0530537	0.044854	0.0872415	ribo-only	ribo-only	ribo-only	ribo-only	ribo-only	0	0	0	0	0	0	0	47.7125	1.05479
	FBtr0301176_7	FBtr0301176_7|FBtr0301248_7|FBtr0301249_7|FBtr0301250_8	FBtr0301176	1311	3R	-	lncRNA:CR42549	9548419..9548541	atgaaaaacttaaatttggcagaaaaaaaaatgtttactgtggtaggtcggggactttttaatggacctgttatgtatatgtgggaggggcggcttaacgatgggttattgtgtttaacaact	mknlnlaekkmftvvgrglfngpvmymwegrlndgllcltt	9.41149	16.7284	9.56462	37.3478	24.4653	8.86079	13.8812	1.17954	1.7419	35.7426	34.9519	51.0587	21.1496	34.7621	34.9257	28.584	1.3436	11.2298	1.04491	0.699969	0.173541	0.656336	0.0339316	0.0498744	0.119645	ribo-only	robust	ribo-only	variable	robust	0	5	3	0	0	1	0	20.9469	1.38923
	FBtr0301176_8	FBtr0301176_8|FBtr0301248_8|FBtr0301249_8|FBtr0301250_9	FBtr0301176	1480	3R	-	lncRNA:CR42549	9548304..9548372	atggcagacggagtcggcggagttagttcacatatacacatacatacatatgtactacctatgtacccg	madgvggvsshihihtyvlpmyp	6.56084	10.8617	8.62688	8.99683	5.21605	6.11432	2.12099	1.1322	0.51752	99.0715	106.586	87.8053	75.8314	21.8708	105.954	30.3645	1.19755	34.8892	0.0908115	0.0489376	0.0696349	0.0279698	0.0517675	0.00488438	0.0343245	ribo-only	variable	variable	transc_only	variable	0	2	0	1	0	0	0	0	0
	FBtr0301176_9	FBtr0301176_9|FBtr0301248_9|FBtr0301249_9|FBtr0301250_10	FBtr0301176	1628	3R	-	lncRNA:CR42549	9548189..9548224	atgaatttatatacatttatatcgtacttataccta	mnlytfisylyl	0.718568	1.51405	2.34352	1.72439	1.66624	1.70904	0	0.310006	0	75.5313	38.6798	57.4661	17.2441	20.9595	46.5275	15.5462	2.29531	35.0799	0.0228302	0.0430778	0.0297399	0	0.0147907	0	0.0654311	ribo-only	ribo-only	transc_only	transc_only	ribo-only	0	0	0	0	0	0	0	0	0.79109
	FBtr0301177_1	FBtr0301177_1	FBtr0301177	80	2R	-	asRNA:CR42547	21633899..21633961	atggatcctcccttatctggccaaccttcggctctcggaaaagcgaggccttggccaggttgc	mdpplsgqpsalgkarpwpgc	2.25836	2.956	3.94307	1.18244	0.634758	0.976592	0	0.0885732	0	0.403371	3.00426	0	0.234614	0	0	0	0	0	2.9314	0.211286	#NUM!	0	#NUM!	#NUM!	#NUM!	NA	transc_only	NA	NA	transc_only	0	0	0	0	0	0	0	0	0
	FBtr0301177_10	FBtr0301177_10	FBtr0301177	762	2R	-	asRNA:CR42547	21633140..21633181	atgtcagtcgctccttgggattcagctcggccgcatagttct	msvapwdsarphss	3.69549	5.40733	7.03057	0.59122	0	0.41854	0	0	0	2.42023	3.86261	0	0.703842	0	0	0.341674	0	0	0.244283	0	#NUM!	0	#NUM!	#NUM!	#NUM!	NA	transc_only	NA	NA	transc_only	0	0	0	0	0	0	0	0	1.35615
	FBtr0301177_11	FBtr0301177_11	FBtr0301177	1029	2R	-	asRNA:CR42547	21632766..21632855	atggacactttgtcactttatcgtcaagctaattcaatttggaatatcagccactcgaataatttattggctggcattggatttgtcact	mdtlslyrqansiwnishsnnllagigfvt	1.14971	0.353279	0.0520783	0.827709	2.22165	0.292978	0	0	0	1.4118	1.95277	0	0.49269	0	0	0	0	0.438498	0.586279	1.1377	#NUM!	0	#NUM!	#NUM!	0	NA	transc_only	NA	NA	transc_only	0	0	0	0	0	0	0	0	0
	FBtr0301177_12	FBtr0301177_12	FBtr0301177	916	2R	-	asRNA:CR42547	21632744..21632884, 21632944..21633027	atggttatctcgcctgattgtggtggagccatgatctgcgcacagggtgtccacgaggtttgcctggaaaatgaagagataaaagtccgccggcattatcttcttcagctgcgatggacactttgtcactttatcgtcaagctaattcaatttggaatatcagccactcgaataatttattggctggcattggatttgtcacttaaggatgtcgatggggcaaac	mvispdcggamicaqgvhevcleneeikvrrhyllqlrwtlchfivkliqfgisatriiywlaldlslkdvdgan	1.09222	0.645995	1.14572	0.606986	1.02196	0.156255	0.108406	0	0	0.903552	1.32187	0	0.197076	0	0	0.0637792	0	0.175399	0.671778	0.773116	#NUM!	0.550072	#NUM!	#NUM!	0	NA	transc_only	NA	NA	transc_only	0	0	0	0	0	0	0	0	0
	FBtr0301177_13	FBtr0301177_13	FBtr0301177	1124	2R	-	asRNA:CR42547	21632695..21632760	atgtcgatggggcaaactagtttggcgacgcaccatttgccattaaaggtagggagtttttcaaat	msmgqtslathhlplkvgsfsn	0.685906	0.412923	0.142032	0.564347	2.72657	0.133172	0	0	0	1.15511	0.409671	0	0	0	0	0.434858	0	0.597952	0.488566	6.65552	#NUM!	#NUM!	#NUM!	#NUM!	0	NA	transc_only	NA	NA	transc_only	0	0	0	0	0	0	0	0	0
	FBtr0301177_14	FBtr0301177_14	FBtr0301177	1334	2R	-	asRNA:CR42547	21632515..21632550	atgtttgcttaccccccaagaaaatccagaaaactt	mfaypprksrkl	0.538926	0.252342	0.520783	0	0	0.244148	0	0	0	0	0.751064	0	0	0	0	0	0	0	#NUM!	0	#NUM!	#NUM!	#NUM!	#NUM!	#NUM!	NA	NA	NA	NA	NA	0	0	0	0	0	0	0	0	0
	FBtr0301177_15	FBtr0301177_15	FBtr0301177	1394	2R	-	asRNA:CR42547	21632446..21632490	atgcccaaaattttaccttctcgttttgggtcaacgtggtggcct	mpkilpsrfgstwwp	1.58085	1.51405	2.49976	0	0	0	0	0	0	0	3.30468	0	0.32846	0	0.437906	0	0	0.876996	#NUM!	0	#NUM!	0	#NUM!	0	0	NA	transc_only	NA	NA	transc_only	0	0	0	0	0	0	0	0	0
	FBtr0301177_16	FBtr0301177_16	FBtr0301177	1380	2R	-	asRNA:CR42547	21632433..21632504	atgggtattcccatatgcccaaaattttaccttctcgttttgggtcaacgtggtggccttaatatggcactg	mgipicpkfyllvlgqrgglnmal	1.07785	1.32479	1.88784	0	0	0	0	0	0	0.35295	2.44096	0	0.205287	0	0.273691	0	0	0.548123	0	0	#NUM!	0	#NUM!	0	0	NA	transc_only	NA	NA	transc_only	0	0	0	0	0	0	0	0	0
	FBtr0301177_17	FBtr0301177_17	FBtr0301177	1471	2R	-	asRNA:CR42547	21632357..21632413	atgaccacatgtcgatcgatctccgacagaaggaggggatctgtcttaatgcagaaa	mttcrsisdrrrgsvlmqk	3.06337	3.34685	6.66054	0	0	0	0	0	0	0.445832	1.18589	0	0	0	0	0.50352	0	0	0	0	#NUM!	#NUM!	#NUM!	#NUM!	#NUM!	NA	transc_only	NA	NA	transc_only	0	0	0	0	0	0	0	0	0
	FBtr0301177_18	FBtr0301177_18	FBtr0301177	1479	2R	-	asRNA:CR42547	21632226..21632405	atgtcgatcgatctccgacagaaggaggggatctgtcttaatgcagaaatgaggatgttcatcgagggccgcacccagtgtcaccagcacggccaggcatccgatgatgatggctttcatagacatttccgcagatcagatgcacagagttcttcgattgaattgctccacagccgtcga	msidlrqkegiclnaemrmfiegrtqchqhgqasdddgfhrhfrrsdaqsssiellhsrr	1.76049	2.47295	3.67152	0.137951	0.0555413	0	0	0	0	0.56472	0.976383	0.410472	0.082115	0	0	0.159448	0	0	0.244283	0.0568848	0	0	#NUM!	#NUM!	#NUM!	NA	NA	NA	NA	NA	0	0	0	0	0	0	0	0	0
	FBtr0301177_19	FBtr0301177_19	FBtr0301177	1582	2R	-	asRNA:CR42547	21632204..21632302	atgatgatggctttcatagacatttccgcagatcagatgcacagagttcttcgattgaattgctccacagccgtcgataggcacacttcggtggtcaag	mmmafidisadqmhrvlrlncstavdrhtsvvk	1.95973	3.21162	3.21938	0.250821	0.100984	0	0	0	0	1.02676	1.63868	0.746313	0.1493	0	0	0.289906	0	0	0.244283	0.0616252	0	0	#NUM!	#NUM!	#NUM!	NA	transc_only	NA	NA	transc_only	0	0	0	0	0	0	0	0	0
	FBtr0301177_2	FBtr0301177_2	FBtr0301177	187	2R	-	asRNA:CR42547	21633819..21633854	atgaaggtgagccgggccccggtcagagtttcctta	mkvsrapvrvsl	3.05391	4.66832	6.90037	0.344879	0.277707	0.244148	0	0	0	0	4.50638	0	0	0	0	0	0	0	#NUM!	0.0616252	#NUM!	#NUM!	#NUM!	#NUM!	#NUM!	NA	transc_only	NA	NA	transc_only	0	0	0	0	0	0	0	0	0
	FBtr0301177_20	FBtr0301177_20	FBtr0301177	1797	2R	-	asRNA:CR42547	21632052..21632087	atgaaggattcggccgagattcgcttcgattttcgg	mkdsaeirfdfr	4.13177	1.64022	0.520783	0.344879	0	0	0	0	0	0.7059	0.375532	0	0.82115	0	0	0	0	0	0.488566	0	#NUM!	0	#NUM!	#NUM!	#NUM!	NA	NA	NA	NA	NA	0	0	0	0	0	0	0	0	0
	FBtr0301177_21	FBtr0301177_21	FBtr0301177	1902	2R	-	asRNA:CR42547	21631944..21631982	atgtattcgttttcccaacttgcagtccacacttggcga	mysfsqlavhtwr	2.98482	0.698793	0.480723	0	0	0	0	0	0	1.9548	6.58625	1.89449	0.378992	0	1.51583	0.367957	0	0	0	0	0	0	#NUM!	0	#NUM!	NA	transc_only	transc_only	transc_only	transc_only	0	0	0	0	0	0	0	0	0
	FBtr0301177_22	FBtr0301177_22	FBtr0301177	1898	2R	-	asRNA:CR42547	21631939..21631986	atgaatgtattcgttttcccaacttgcagtccacacttggcgataaga	mnvfvfptcsphlair	2.42517	0.567769	0.390587	0	0	0	0	0	0	1.58827	5.91463	1.53927	0.615862	0	1.23161	0.298965	0	0	0	0	0	0	#NUM!	0	#NUM!	NA	transc_only	transc_only	transc_only	transc_only	0	0	0	0	0	0	0	0	0
	FBtr0301177_23	FBtr0301177_23	FBtr0301177	2002	2R	-	asRNA:CR42547	21631823..21631882	atgatttctgtaagcattagggtggatcaatcagttttcgtttacttttatttaaggaaa	misvsirvdqsvfvyfylrk	0.862282	0.227108	0.156235	0	0	0	0	0	0	0.42354	1.1266	0	0	0	0.328429	0.239172	0	0	0	0	#NUM!	#NUM!	#NUM!	0	#NUM!	NA	transc_only	NA	NA	transc_only	0	0	0	0	0	0	0	0	0
	FBtr0301177_24	FBtr0301177_24	FBtr0301177	2257	2R	-	asRNA:CR42547	21631571..21631627	atggagacgggacagagccagccatcaacaagtgttatccaccatcaccatcttcaa	metgqsqpstsvihhhhlq	3.63066	1.8328	1.48012	1.96036	0.350787	1.23359	2.56751	0.88107	1.25294	6.68747	0.948712	2.59245	0.518621	0.882506	0.69143	0.75528	0	0.692366	0.29314	0.369751	0.475839	4.95065	0.998373	1.8121	0	NA	transc_only	ribo-only	NA	NA	0	1	0	0	0	0	0	0	0
	FBtr0301177_25	FBtr0301177_25	FBtr0301177	2252	2R	-	asRNA:CR42547	21631549..21631632	atgacatggagacgggacagagccagccatcaacaagtgttatccaccatcaccatcttcaatagcccgcatccggtatccact	mtwrrdrashqqvlstitifnsphpvst	2.46366	1.29776	1.06016	1.33025	0.238034	0.837079	1.74224	0.597869	0.850211	5.74804	0.965653	2.63875	0.703842	0.598843	1.40755	0.512512	0	0.469819	0.231426	0.246501	0.317226	2.47532	0.998373	0.604034	0	NA	transc_only	transc_only	transc_only	transc_only	0	0	0	0	0	0	0	0	0
	FBtr0301177_3	FBtr0301177_3	FBtr0301177	256	2R	-	asRNA:CR42547	21633750..21633785	atgtcggcgtcgaactcccgatgctggtctacccat	msasnsrcwsth	4.49105	6.05621	11.4572	1.72439	0.555413	0.244148	0	0	0	2.1177	5.63298	0	0	0	0	0	0	0	0.814276	0.0986003	#NUM!	#NUM!	#NUM!	#NUM!	#NUM!	NA	transc_only	NA	NA	transc_only	0	0	0	0	0	0	0	0	0
	FBtr0301177_4	FBtr0301177_4	FBtr0301177	237	2R	-	asRNA:CR42547	21633604..21633804	atggccatagtactcgtatatgtcggcgtcgaactcccgatgctggtctacccattgaccaatcacctgcaccttcacctcgctcctggggtccatgcttcgtccgaaataggctttttccgcaacatccaggccacccataccatacaagtccaactcgagaacagaggaccggtgctcgaagagcagaggcagcctgga	maivlvyvgvelpmlvypltnhlhlhlapgvhasseigffrniqathtiqvqlenrgpvleeqrqpg	2.18788	3.29928	5.17674	0.679462	0.248692	0.043728	0	0	0	1.13787	2.35408	0	0.0735358	0	0.0980386	0.142789	0	0	0.597136	0.105643	#NUM!	0	#NUM!	0	#NUM!	NA	transc_only	NA	NA	transc_only	0	0	0	0	0	0	0	0	0
	FBtr0301177_5	FBtr0301177_5	FBtr0301177	466	2R	-	asRNA:CR42547	21633546..21633575	atgttcacaaggatcttctccacaaaatcg	mftrifstks	6.25154	7.11604	12.8113	0.827709	0.666496	0	0.813045	0	0	0.84708	4.50638	0	0.49269	0	0	1.43503	0	0	0.977132	0.1479	#NUM!	1.65022	#NUM!	#NUM!	#NUM!	NA	transc_only	NA	NA	transc_only	0	0	0	0	0	0	0	0	0
	FBtr0301177_6	FBtr0301177_6	FBtr0301177	514	2R	-	asRNA:CR42547	21633471..21633527	atgggcttacgttcgccactgggatttcggagcacactgtcacccaggtgcatcttg	mglrsplgfrstlsprcil	4.8787	4.78121	8.96295	0	0.175394	0	0	0	0	0	2.60896	0	0	0	0	0.25176	0	0	#NUM!	0.0672274	#NUM!	#NUM!	#NUM!	#NUM!	#NUM!	NA	transc_only	NA	NA	transc_only	0	0	0	0	0	0	0	0	0
	FBtr0301177_7	FBtr0301177_7	FBtr0301177	447	2R	-	asRNA:CR42547	21633290..21633343, 21633442..21633594	atgctggtacacactggacatgttcacaaggatcttctccacaaaatcgtagttcaggctaccgtaaatgggcttacgttcgccactgggatttcggagcacactgtcacccaggtgcatcttgtagctgttagtcacattgcgccacggcaggacatcaaccgaaccatcttcccgaggaacttacaaagttatcgccaaaaatca	mlvhtghvhkdllhkivvqatvngltfatgisehtvtqvhlvavshiaprqdinrtifprnlqsyrqks	2.81179	2.8745	4.75497	0.419852	0.241484	0.169842	0.117833	0	0	0.368296	1.9593	0	0.0714043	0	0	0.277301	0	0.190651	1.13999	0.12325	#NUM!	1.65022	#NUM!	#NUM!	0	NA	transc_only	NA	NA	transc_only	0	0	0	0	0	0	0	0	0
	FBtr0301177_8	FBtr0301177_8	FBtr0301177	653	2R	-	asRNA:CR42547	21633231..21633290	atgaccacacaggtgaacagattgtcggacaccgcattgacaagatccgtgtgtcggaag	mttqvnrlsdtaltrsvcrk	5.60483	4.16364	3.51528	1.24156	5.83184	2.34382	0	0.0930019	0.297574	0.42354	6.53426	0	0	0	0	0.239172	0	0.657747	2.9314	0.892502	#NUM!	#NUM!	#NUM!	#NUM!	0	NA	ribo-only	NA	NA	ribo-only	0	0	0	0	0	0	0	0	0
	FBtr0301177_9	FBtr0301177_9	FBtr0301177	758	2R	-	asRNA:CR42547	21633147..21633185	atgtatgtcagtcgctccttgggattcagctcggccgca	myvsrslgfssaa	3.31647	5.24095	6.73012	0.636699	0	0.450735	0	0	0	2.6064	4.15974	0	0.757984	0	0	0.367957	0	0	0.244283	0	#NUM!	0	#NUM!	#NUM!	#NUM!	NA	transc_only	NA	NA	transc_only	0	0	0	0	0	0	0	0	0
	FBtr0301250_1	FBtr0301250_1	FBtr0301250	71	3R	-	lncRNA:CR42549	9551646..9551678	atgaatagtgcttgttttcgtaacgtacgaatg	mnsacfrnvrm	3.52752	4.12923	3.26673	3.76231	1.21181	1.06537	0	0	1.08209	0	0.819342	2.23894	0	0	0	5.65316	0	0	#NUM!	1.479	0.475839	#NUM!	#NUM!	#NUM!	#NUM!	NA	NA	transc_only	NA	NA	0	0	0	0	0	0	0	0	2.58902
	FBtr0302336_1	FBtr0302336_1	FBtr0302336	49	Y	-	Su(Ste):CR40820	954227..954265	atgactttgaagtctacaagtcatatttctgtgaacgag	mtlkstshisvne	#N/A	#N/A	#N/A	0	#N/A	0	#N/A	0	#N/A	0	#N/A	#N/A	#N/A	#N/A	0	#N/A	#N/A	#N/A	#NUM!	#N/A	#N/A	#N/A	#N/A	#N/A	#N/A	#N/A	NA	NA	NA	NA	0	0	0	0	0	0	0	#N/A	#N/A
	FBtr0302336_2	FBtr0302336_2	FBtr0302336	279	Y	-	Su(Ste):CR40820	953895..954035	atgggcctggagtacatcagccatacactggacgtgaccctgaagccggtgttcgacagttcttcgggcttgttctacgacgatgagaaaaagttgtacggcatgattcacgcccgatacaaagtatatgagaggagactt	mgleyishtldvtlkpvfdsssglfyddekklygmiharykvyerrl	#N/A	#N/A	#N/A	0	#N/A	0	#N/A	0	#N/A	0	#N/A	#N/A	#N/A	#N/A	0	#N/A	#N/A	#N/A	#NUM!	#N/A	#N/A	#N/A	#N/A	#N/A	#N/A	#N/A	NA	NA	NA	NA	0	1	0	0	0	0	0	#N/A	#N/A
	FBtr0302336_3	FBtr0302336_3	FBtr0302336	406	Y	-	Su(Ste):CR40820	953816..953908	atgagaggagactttgaatcgtgtccgaatatctcctgtaataggaagaacaccctgccagtggcctcagcgatgtgtggggcaagtcaacgg	mrgdfescpniscnrkntlpvasamcgasqr	#N/A	#N/A	#N/A	0	#N/A	0	#N/A	0	#N/A	0	#N/A	#N/A	#N/A	#N/A	0	#N/A	#N/A	#N/A	#NUM!	#N/A	#N/A	#N/A	#N/A	#N/A	#N/A	#N/A	NA	NA	NA	NA	0	0	0	0	0	0	0	#N/A	#N/A
	FBtr0302336_4	FBtr0302336_4	FBtr0302336	557	Y	-	Su(Ste):CR40820	953686..953757	atgttcgggcccagctgtccggacatcttaacgcagctgccgaacttgagaccgcccctggacgactcacgg	mfgpscpdiltqlpnlrpplddsr	#N/A	#N/A	#N/A	0	#N/A	0	#N/A	0	#N/A	0	#N/A	#N/A	#N/A	#N/A	0	#N/A	#N/A	#N/A	#NUM!	#N/A	#N/A	#N/A	#N/A	#N/A	#N/A	#N/A	NA	NA	NA	NA	0	0	0	0	0	0	0	#N/A	#N/A
	FBtr0302336_5	FBtr0302336_5	FBtr0302336	687	Y	-	Su(Ste):CR40820	953592..953627	atgctttcggttgcaccagaaggccttgatgccact	mlsvapegldat	#N/A	#N/A	#N/A	0	#N/A	0	#N/A	0	#N/A	0	#N/A	#N/A	#N/A	#N/A	0	#N/A	#N/A	#N/A	#NUM!	#N/A	#N/A	#N/A	#N/A	#N/A	#N/A	#N/A	NA	NA	NA	NA	0	0	0	0	0	0	0	#N/A	#N/A
	FBtr0302336_6	FBtr0302336_6	FBtr0302336	715	Y	-	Su(Ste):CR40820	953546..953599	atgccacttaaatcgcccaagtcgtcaccaaagaatatcggatcctcggccagc	mplkspksspknigssas	#N/A	#N/A	#N/A	0	#N/A	0	#N/A	0	#N/A	0	#N/A	#N/A	#N/A	#N/A	0	#N/A	#N/A	#N/A	#NUM!	#N/A	#N/A	#N/A	#N/A	#N/A	#N/A	#N/A	NA	NA	NA	NA	0	0	0	0	0	0	0	#N/A	#N/A
	FBtr0302348_1	FBtr0302348_1	FBtr0302348	49	Y	-	Su(Ste):CR41533	897639..897677	atgactttgaagtctacaagtcatatttctgtgaacgag	mtlkstshisvne	#N/A	#N/A	#N/A	0	#N/A	0	#N/A	0	#N/A	0	#N/A	#N/A	#N/A	#N/A	0	#N/A	#N/A	#N/A	#NUM!	#N/A	#N/A	#N/A	#N/A	#N/A	#N/A	#N/A	NA	NA	NA	NA	0	0	0	0	0	0	0	#N/A	#N/A
	FBtr0302348_2	FBtr0302348_2	FBtr0302348	133	Y	-	Su(Ste):CR41533	897561..897593	atgggcctggagtacttcagccagcactggacg	mgleyfsqhwt	#N/A	#N/A	#N/A	0	#N/A	0	#N/A	0	#N/A	0	#N/A	#N/A	#N/A	#N/A	0	#N/A	#N/A	#N/A	#NUM!	#N/A	#N/A	#N/A	#N/A	#N/A	#N/A	#N/A	NA	NA	NA	NA	0	0	0	0	0	0	0	#N/A	#N/A
	FBtr0302348_3	FBtr0302348_3	FBtr0302348	234	Y	-	Su(Ste):CR41533	897250..897492	atgattcacgcccgatacatcaggtcggagcgtggcgtgaatgatatgcaccgaaactatatgagaggagactttgaatcgtgtccgaatatctcctgtaataggaagaacaccctgccagtgggcctcagcgatgtgtggggcaagtcaacggtgaagatctacttcccacgctgtaaaaactacttccatcctaaaactgatacacagccatgttcgagcccagcttcccggacatcttct	miharyirsergvndmhrnymrgdfescpniscnrkntlpvglsdvwgkstvkiyfprcknyfhpktdtqpcsspasrtss	#N/A	#N/A	#N/A	0	#N/A	0	#N/A	0	#N/A	0	#N/A	#N/A	#N/A	#N/A	0	#N/A	#N/A	#N/A	#NUM!	#N/A	#N/A	#N/A	#N/A	#N/A	#N/A	#N/A	NA	NA	NA	NA	0	0	0	0	0	0	0	#N/A	#N/A
	FBtr0302348_4	FBtr0302348_4	FBtr0302348	446	Y	-	Su(Ste):CR41533	897206..897280	atgttcgagcccagcttcccggacatcttcttaacgcagctgccgaacttgagaccgcccctggacgacccacgg	mfepsfpdifltqlpnlrpplddpr	#N/A	#N/A	#N/A	0	#N/A	0	#N/A	0	#N/A	0	#N/A	#N/A	#N/A	#N/A	0	#N/A	#N/A	#N/A	#NUM!	#N/A	#N/A	#N/A	#N/A	#N/A	#N/A	#N/A	NA	NA	NA	NA	0	0	0	0	0	0	0	#N/A	#N/A
	FBtr0302348_5	FBtr0302348_5	FBtr0302348	585	Y	-	Su(Ste):CR41533	897106..897141	atgctttcggttgcaccagaaggccttgatgccact	mlsvapegldat	#N/A	#N/A	#N/A	0	#N/A	0	#N/A	0	#N/A	0	#N/A	#N/A	#N/A	#N/A	0	#N/A	#N/A	#N/A	#NUM!	#N/A	#N/A	#N/A	#N/A	#N/A	#N/A	#N/A	NA	NA	NA	NA	0	0	0	0	0	0	0	#N/A	#N/A
	FBtr0302348_6	FBtr0302348_6	FBtr0302348	613	Y	-	Su(Ste):CR41533	897060..897113	atgccacttaaatcgcccaagtcctcaccaaagaaaatcggatcctcggccagc	mplkspksspkkigssas	#N/A	#N/A	#N/A	0	#N/A	0	#N/A	0	#N/A	0	#N/A	#N/A	#N/A	#N/A	0	#N/A	#N/A	#N/A	#NUM!	#N/A	#N/A	#N/A	#N/A	#N/A	#N/A	#N/A	NA	NA	NA	NA	0	0	0	0	0	0	0	#N/A	#N/A
	FBtr0302348_7	FBtr0302348_7	FBtr0302348	763	Y	-	Su(Ste):CR41533	896766..896963	atgtttgtccgatatattgttgttgcaattaaacagattccgcagtgcgttgatatggccagctaccacctactaatatacctcatacacctctcctctaaatacttggttcaaagtgttcggtccaggctggtcatatcaagcactcattcgagtagcaaagcatacttttcgttaatagtggtaatcacctgggta	mfvryivvaikqipqcvdmasyhlliylihlsskylvqsvrsrlvissthssskayfslivvitwv	#N/A	#N/A	#N/A	0	#N/A	0	#N/A	0	#N/A	0	#N/A	#N/A	#N/A	#N/A	0	#N/A	#N/A	#N/A	#NUM!	#N/A	#N/A	#N/A	#N/A	#N/A	#N/A	#N/A	NA	NA	NA	NA	0	0	0	0	0	0	0	#N/A	#N/A
	FBtr0302348_8	FBtr0302348_8	FBtr0302348	1013	Y	-	Su(Ste):CR41533	896684..896713	atgttaaaagagtttacaaaagtgttttcc	mlkeftkvfs	#N/A	#N/A	#N/A	0	#N/A	0	#N/A	0	#N/A	0	#N/A	#N/A	#N/A	#N/A	0	#N/A	#N/A	#N/A	#NUM!	#N/A	#N/A	#N/A	#N/A	#N/A	#N/A	#N/A	NA	NA	NA	NA	0	0	0	0	0	0	0	#N/A	#N/A
	FBtr0302348_9	FBtr0302348_9	FBtr0302348	1242	Y	-	Su(Ste):CR41533	896278..896484	atgctgtttttgggtaatttccaacataccagattgattttgcgcgtaaatttaaacgcactttattgcctttttggaagaacgttgcttcaaaacggaaaatcgaaggaaaccctgaccggacctaaaggacagccttggggggaaaactggcagtgcattttcccagccccaaagattttccccggcacgtcggggaacttatta	mlflgnfqhtrlilrvnlnalyclfgrtllqngksketltgpkgqpwgenwqcifpapkifpgtsgnll	#N/A	#N/A	#N/A	0	#N/A	0	#N/A	0	#N/A	0	#N/A	#N/A	#N/A	#N/A	0	#N/A	#N/A	#N/A	#NUM!	#N/A	#N/A	#N/A	#N/A	#N/A	#N/A	#N/A	NA	NA	NA	NA	0	0	0	0	0	0	0	#N/A	#N/A
	FBtr0302349_1	FBtr0302349_1	FBtr0302349	46	Y	+	lncRNA:CR40629	1123033..1123080	atgactttgcagtcgacaagtcccatttctgtcgagtccgtaagtaac	mtlqstspisvesvsn	#N/A	#N/A	#N/A	0	#N/A	0	#N/A	0	#N/A	0	#N/A	#N/A	#N/A	#N/A	0	#N/A	#N/A	#N/A	#NUM!	#N/A	#N/A	#N/A	#N/A	#N/A	#N/A	#N/A	NA	NA	NA	NA	0	0	0	0	0	0	0	#N/A	#N/A
	FBtr0302349_2	FBtr0302349_2	FBtr0302349	106	Y	+	lncRNA:CR40629	1123093..1123125	atggaaattatagcaagtcacagtaaaatcttg	meiiashskil	#N/A	#N/A	#N/A	0	#N/A	0	#N/A	0	#N/A	0	#N/A	#N/A	#N/A	#N/A	0	#N/A	#N/A	#N/A	#NUM!	#N/A	#N/A	#N/A	#N/A	#N/A	#N/A	#N/A	NA	NA	NA	NA	0	0	0	0	0	0	0	#N/A	#N/A
	FBtr0302349_3	FBtr0302349_3	FBtr0302349	164	Y	+	lncRNA:CR40629	1123151..1123183	atgggcctggagtttttcacccagacgtggaca	mglefftqtwt	#N/A	#N/A	#N/A	0	#N/A	0	#N/A	0	#N/A	0	#N/A	#N/A	#N/A	#N/A	0	#N/A	#N/A	#N/A	#NUM!	#N/A	#N/A	#N/A	#N/A	#N/A	#N/A	#N/A	NA	NA	NA	NA	0	0	0	0	0	0	0	#N/A	#N/A
	FBtr0302349_4	FBtr0302349_4	FBtr0302349	196	Y	+	lncRNA:CR40629	1123183..1123269	atgattctgaagccggtgctcgacagttcctcggactgggtctccggcgatgaggataagtgttacggcatgattcacgccgtggcg	milkpvldsssdwvsgdedkcygmihava	#N/A	#N/A	#N/A	0	#N/A	0	#N/A	0	#N/A	0	#N/A	#N/A	#N/A	#N/A	0	#N/A	#N/A	#N/A	#NUM!	#N/A	#N/A	#N/A	#N/A	#N/A	#N/A	#N/A	NA	NA	NA	NA	0	0	0	0	0	0	0	#N/A	#N/A
	FBtr0302349_5	FBtr0302349_5	FBtr0302349	334	Y	+	lncRNA:CR40629	1123321..1123386	atgtctcctgtaactgtcagagaaccctgccagtgggcctcagcgacgtgtggagcacgtccaatg	mspvtvrepcqwasatcgarpm	#N/A	#N/A	#N/A	0	#N/A	0	#N/A	0	#N/A	0	#N/A	#N/A	#N/A	#N/A	0	#N/A	#N/A	#N/A	#NUM!	#N/A	#N/A	#N/A	#N/A	#N/A	#N/A	#N/A	NA	NA	NA	NA	0	0	0	0	0	0	0	#N/A	#N/A
	FBtr0302349_6	FBtr0302349_6	FBtr0302349	496	Y	+	lncRNA:CR40629	1123483..1123524	atgcagctgccgaacttaagaccgcccctggacgtccaccgg	mqlpnlrppldvhr	#N/A	#N/A	#N/A	0	#N/A	0	#N/A	0	#N/A	0	#N/A	#N/A	#N/A	#N/A	0	#N/A	#N/A	#N/A	#NUM!	#N/A	#N/A	#N/A	#N/A	#N/A	#N/A	#N/A	NA	NA	NA	NA	0	0	0	0	0	0	0	#N/A	#N/A
	FBtr0302350_1	FBtr0302350_1|FBtr0335261_1	FBtr0302350	143	2R	+	lncRNA:CR42646	5363395..5363424	atgcataccatcatcgcaccagcgcattcc	mhtiiapahs	0.21557	0.454215	0.156235	0	0.666496	0.292978	0	0	0	0	0	0	0	0	0	0	0	0	#NUM!	#NUM!	#NUM!	#NUM!	#NUM!	#NUM!	#NUM!	NA	NA	NA	NA	NA	0	0	0	0	0	0	0	0	0
	FBtr0302350_10	FBtr0302350_10|FBtr0335261_10	FBtr0302350	1144	2R	+	lncRNA:CR42646	5365409..5365560, 5365620..5365662	atgactacccaggatcgtctcgtctgcaaacgttctaggatcttcagactcgatgcgctttacggcggcgaccacctcgcgtcgctactgatcttgatgcggtcctttgccttttgcaccttcctcgaaactagccgcactccgctcatttggactcgtgcctgggcaaattcctcccgctctcgggcacttcgg	mttqdrlvckrsrifrldalyggdhlasllilmrsfafctfletsrtpliwtrawanssrsralr	3.08431	2.42248	0.769156	0.0636699	0	0.0450735	0	0	0	1.43352	2.35718	0	0.454791	0	0.101055	0.51514	0	0	0.0444151	0	#NUM!	0	#NUM!	0	#NUM!	NA	transc_only	NA	NA	transc_only	0	0	0	0	0	0	0	0	0
	FBtr0302350_11	FBtr0302350_11|FBtr0335261_11	FBtr0302350	1618	2R	+	lncRNA:CR42646	5365942..5366043	atgaacacctccagcgcgtatacgtatcgcgctaatcaatctctaggtttttttaaccacacttaccatacggcgcatacttttgtaagctggtggatgtgc	mntssaytyranqslgffnhtyhtahtfvswwmc	2.0923	1.1578	0.64332	0.243444	0	0	0.239131	0	0	1.74399	2.38573	0	0.434726	0	0.193194	0	0	0	0.13959	0	#NUM!	0.550072	#NUM!	0	#NUM!	NA	transc_only	NA	NA	transc_only	0	0	0	0	0	0	0	0	0
	FBtr0302350_12	FBtr0302350_12|FBtr0335261_12	FBtr0302350	1995	2R	+	lncRNA:CR42646	5366695..5366737, 5366804..5366913	atgcacgactcaaaaaaacctacgacgaaaaaaaaaaaatcaagtgcgcggctaaaaccagaacctggagaacattttcagcttttcgtgctacaaagcctcctgtccttcctctcaccatatgccgcctttgggatactccgtcaccacttc	mhdskkpttkkkkssarlkpepgehfqlfvlqsllsflspyaafgilrhhf	0.591762	0.890618	0.336977	0	0	0	0	0	0	0	0	0	0	0	0	0.093793	0	0	#NUM!	#NUM!	#NUM!	#NUM!	#NUM!	#NUM!	#NUM!	NA	NA	NA	NA	NA	0	0	0	0	0	0	0	0	0
	FBtr0302350_13	FBtr0302350_13|FBtr0335261_13	FBtr0302350	2116	2R	+	lncRNA:CR42646	5366882..5366929	atgccgcctttgggatactccgtcaccacttctgatgccattgcagtt	mpplgysvttsdaiav	1.07785	1.13554	0.683527	0	0	0	0	0	0	0	0	0	0	0	0	0.298965	0	0	#NUM!	#NUM!	#NUM!	#NUM!	#NUM!	#NUM!	#NUM!	NA	NA	NA	NA	NA	0	0	0	0	0	0	0	0	0
	FBtr0302350_14	FBtr0302350_14|FBtr0335261_14	FBtr0302350	2150	2R	+	lncRNA:CR42646	5366916..5366948	atgccattgcagtttagcctgcaagccaccgtc	mplqfslqatv	0.979865	1.23877	0.85219	0	0	0	0	0	0	0	0	0	0	0	0	0	0	0	#NUM!	#NUM!	#NUM!	#NUM!	#NUM!	#NUM!	#NUM!	NA	NA	NA	NA	NA	0	0	0	0	0	0	0	0	0
	FBtr0302350_15	FBtr0302350_15|FBtr0335261_15	FBtr0302350	2187	2R	+	lncRNA:CR42646	5366953..5367063	atgacggatttcccacggccgaaaatggcgagacgccgtcgcctcgacaatttttttgtttttaaattgggcgccattatgttacgttgttttctttggttgaaaggtatg	mtdfprpkmarrrrldnffvfklgaimlrcflwlkgm	0.582623	0.941167	0.633384	0	0	0	0	0	0	0	0	0	0	0	0	0.129282	0	0	#NUM!	#NUM!	#NUM!	#NUM!	#NUM!	#NUM!	#NUM!	NA	NA	NA	NA	NA	0	0	0	0	0	0	0	0	0
	FBtr0302350_16	FBtr0302350_16|FBtr0335261_16	FBtr0302350	2324	2R	+	lncRNA:CR42646	5367090..5367137	atgaacgtcgagatatcaggaactataaaagctagaaggttgagattc	mnveisgtikarrlrf	1.21258	1.23017	0.976468	1.29329	0.20828	0	0	0	0	0.529425	0	0	0	0	0	0.298965	0	0	2.44283	#NUM!	#NUM!	#NUM!	#NUM!	#NUM!	#NUM!	NA	NA	NA	NA	NA	0	0	0	0	0	0	0	0	0
	FBtr0302350_2	FBtr0302350_2|FBtr0335261_2	FBtr0302350	99	2R	+	lncRNA:CR42646	5363351..5363452	atgcaaaaacagtttgaaatatacatctcatttgaatattatgtatgcataccatcatcgcaccagcgcattcctgaggatgagtatcgtggatctgatgtt	mqkqfeiyisfeyyvcipsshqripedeyrgsdv	0.0634031	0.133593	0.0459514	0.365166	0.294042	0.0861699	0	0	0	0	0	0	0	0	0	0	0	0	#NUM!	#NUM!	#NUM!	#NUM!	#NUM!	#NUM!	#NUM!	NA	NA	NA	NA	NA	0	0	0	0	0	0	0	0	0
	FBtr0302350_3	FBtr0302350_3|FBtr0335261_3	FBtr0302350	139	2R	+	lncRNA:CR42646	5363391..5363486	atgtatgcataccatcatcgcaccagcgcattcctgaggatgagtatcgtggatctgatgtttgagggaggttctcgattacagatagtttttgtt	myayhhrtsaflrmsivdlmfeggsrlqivfv	0.0673657	0.283885	0.0488234	0.517318	0.31242	0.0915555	0	0	0	0	0	0	0.153966	0	0	0	0	0	#NUM!	#NUM!	#NUM!	0	#NUM!	#NUM!	#NUM!	NA	NA	NA	NA	NA	0	0	0	0	0	0	0	0	0
	FBtr0302350_4	FBtr0302350_4|FBtr0335261_4	FBtr0302350	245	2R	+	lncRNA:CR42646	5364272..5364352	atgcccgaagagtttttgcggtcatcagccattatcaacacgacggtgcaggcgactaggacagctccatctcccctacag	mpeeflrssaiinttvqatrtapsplq	1.7565	2.13089	1.04157	0.919676	0	0.217021	0.301128	0.0688903	0	4.706	2.16974	0.91216	1.6423	0	0.973124	0	0	0	0.195426	0	0.237919	0.183357	#NUM!	0	#NUM!	NA	transc_only	transc_only	NA	transc_only	0	0	0	0	0	0	0	0	1.05479
	FBtr0302350_5	FBtr0302350_5|FBtr0335261_5	FBtr0302350	358	2R	+	lncRNA:CR42646	5364464..5364576, 5364651..5364714	atgaattttcagcggcaaggttacggcagactggctctactaaatatgtattttcctgacttccaatgcaaattacccggggcccttaatttctgcaccccggttattccaggatatataattaaagttgccttggctacgacttgctggctcgtcggtatggctgcgattgagcta	mnfqrqgygrlallnmyfpdfqcklpgalnfctpvipgyiikvalattcwlvgmaaiel	0.401911	0.692871	0.158883	1.47304	4.51862	2.28423	2.20487	0.220682	0.201745	4.59433	2.44414	1.66972	1.41961	0.284197	0.890656	0	0	0	0.320621	1.84875	1.36804	1.55314	0.776513	0.226513	#NUM!	NA	variable	ribo-only	NA	variable	0	0	2	0	0	0	0	0	0.482699
	FBtr0302350_6	FBtr0302350_6|FBtr0335261_6	FBtr0302350	551	2R	+	lncRNA:CR42646	5364731..5364793	atggtccccgccatattcccaatactctcccgaattgggtcatgggacataaaccaggtcatt	mvpaifpilsrigswdinqvi	1.33448	2.37922	1.04157	0	1.11083	0.139513	0	0	0	0.403371	1.07295	0	0	0	0	0.227783	0	0	0	1.0353	#NUM!	#NUM!	#NUM!	#NUM!	#NUM!	NA	transc_only	NA	NA	transc_only	0	0	0	0	0	0	0	0	0
	FBtr0302350_7	FBtr0302350_7|FBtr0335261_7	FBtr0302350	592	2R	+	lncRNA:CR42646	5364772..5364954	atgggacataaaccaggtcatttaagagtaatcccggagcgaaccgggataatcaaaatggaaatggattcccaaaagaggacgccacccaaaatcatcgccctatcgcaatacctatcgataaggccctatcatccagctgcaacaccaaccaaagatttcgagaagccttatacggagttt	mghkpghlrvipertgiikmemdsqkrtppkiialsqylsirpyhpaatptkdfekpytef	1.73163	2.18421	0.486633	0.94983	1.09262	0.192117	0.266572	0	0	0.416597	0.664876	0.807486	0.242306	0	0	0.313668	0	0	2.27997	1.64334	0.237919	1.10014	#NUM!	#NUM!	#NUM!	NA	NA	NA	NA	NA	0	0	0	0	0	0	0	0	0
	FBtr0302350_8	FBtr0302350_8|FBtr0335261_8	FBtr0302350	927	2R	+	lncRNA:CR42646	5365107..5365205, 5365291..5365374	atggatttctcctgctgtctttaccggcttcgtcacgacctctggtgccagcccgaacgctcgccagaaatcgattccaaagtcggccgtttgtttgagacgccgttctcaccaccgagaagtaagactgatccggagcacctagtgcttccacgagctccctgcagttcttgccgagcacgc	mdfscclyrlrhdlwcqperspeidskvgrlfetpfspprsktdpehlvlprapcsscrar	2.04969	2.75508	0.845205	0.40707	0.273154	0.0480291	0.399858	0	0	0.833193	1.84688	0.403743	0.565382	0	0.107682	0.0784171	0	0	0.488566	0.1479	0.11896	0.707235	#NUM!	0	#NUM!	NA	transc_only	NA	NA	NA	0	1	0	0	0	0	0	0	0
	FBtr0302350_9	FBtr0302350_9|FBtr0335261_9	FBtr0302350	1196	2R	+	lncRNA:CR42646	5365461..5365496	atgcgctttacggcggcgaccacctcgcgtcgctac	mrftaattsrry	7.18568	4.28981	1.69254	0.344879	0	0	0	0	0	1.4118	4.50638	0	0.82115	0	0.547382	0.39862	0	0	0.244283	0	#NUM!	0	#NUM!	0	#NUM!	NA	transc_only	NA	NA	transc_only	0	0	0	0	0	0	0	0	0
	FBtr0302352_1	FBtr0302352_1	FBtr0302352	157	211000000000000	-	lncRNA:CR40947	25..198	atggactgggtctccggtgatgaggagtacggcatgattcacgcccgatacatcgtgtcgaagcgtggcgtgaattatatgcgtctaaagtatgagaattgtgtccaaagatctcctgtaactgtcagaaaaccctgccagtgcgcctcagcgacgtgtggggaaagtccaacg	mdwvsgdeeygmiharyivskrgvnymrlkyencvqrspvtvrkpcqcasatcgespt	#N/A	#N/A	#N/A	0	#N/A	0	#N/A	0	#N/A	0	#N/A	#N/A	#N/A	#N/A	0	#N/A	#N/A	#N/A	#NUM!	#N/A	#N/A	#N/A	#N/A	#N/A	#N/A	#N/A	NA	NA	NA	NA	0	0	0	0	0	0	0	#N/A	#N/A
	FBtr0302365_1	FBtr0302365_1	FBtr0302365	107	2R	+	lncRNA:Yu	24498189..24498233	atgtggtggagcctgcggcgatacaatcaaatacccgaccattct	mwwslrrynqipdhs	0	0	0	0	0	0	0	0	0	0	0	0	0	0	0	0	0	0	#NUM!	#NUM!	#NUM!	#NUM!	#NUM!	#NUM!	#NUM!	NA	NA	NA	NA	NA	0	0	0	0	0	0	0	0	0
	FBtr0302365_2	FBtr0302365_2	FBtr0302365	173	2R	+	lncRNA:Yu	24498255..24498362	atggaaacacagctgcaccaggaacagagtttccaatcgggtgcagacactttgtttacaagaacagcaatcggatttgtttgcccacgcggaccgacgtgttccgtc	metqlhqeqsfqsgadtlftrtaigfvcprgptcsv	0	0	0	0	0	0	0	0	0	0	0	0	0	0	0	0	0	0	#NUM!	#NUM!	#NUM!	#NUM!	#NUM!	#NUM!	#NUM!	NA	NA	NA	NA	NA	0	0	0	0	0	0	0	0	0
	FBtr0302365_3	FBtr0302365_3	FBtr0302365	305	2R	+	lncRNA:Yu	24498387..24498443	atgagacggcgagctgtctttctgtatttcgatggggtctctagaaattactatgaa	mrrravflyfdgvsrnyye	0	0	0	0	0	0	0	0	0	0	0	0	0	0	0	0	0	0	#NUM!	#NUM!	#NUM!	#NUM!	#NUM!	#NUM!	#NUM!	NA	NA	NA	NA	NA	0	0	0	0	0	0	0	0	0
	FBtr0302365_4	FBtr0302365_4	FBtr0302365	336	2R	+	lncRNA:Yu	24498418..24498447	atggggtctctagaaattactatgaataag	mgsleitmnk	0	0	0	0	0	0	0	0	0	0	0	0	0	0	0	0	0	0	#NUM!	#NUM!	#NUM!	#NUM!	#NUM!	#NUM!	#NUM!	NA	NA	NA	NA	NA	0	0	0	0	0	0	0	0	0
	FBtr0302365_5	FBtr0302365_5	FBtr0302365	368	2R	+	lncRNA:Yu	24498450..24498539	atggcggatgcggacaacaggtggcaaagaatccacaaggtcccgccagagaaaaggaatccgagtccagccacattgccatctcgattg	madadnrwqrihkvppekrnpspatlpsrl	0	0	0	0	0	0	0	0	0	0	0	0	0	0	0	0	0	0	#NUM!	#NUM!	#NUM!	#NUM!	#NUM!	#NUM!	#NUM!	NA	NA	NA	NA	NA	0	0	0	0	0	0	0	0	0
	FBtr0302365_6	FBtr0302365_6	FBtr0302365	375	2R	+	lncRNA:Yu	24498457..24498639	atgcggacaacaggtggcaaagaatccacaaggtcccgccagagaaaaggaatccgagtccagccacattgccatctcgattgtaatgtaaaacaaaacgctcgcatcctgcgctttttcattttcccgcgttttccacccaccagacattctcattatacggtccgccagtttaaaactcaa	mrttggkestrsrqrkgirvqphchldcnvkqnarilrffifprfpptrhshytvrqfktq	0	0	0	0	0	0	0	0	0	0	0	0	0	0	0	0	0	0	#NUM!	#NUM!	#NUM!	#NUM!	#NUM!	#NUM!	#NUM!	NA	NA	NA	NA	NA	0	0	0	0	0	0	0	0	0
	FBtr0302398_1	FBtr0302398_1	FBtr0302398	134	3R	-	7SLRNA:CR42652	6820251..6820298	atgggtgccatggaggagtccgtggcattcaggttggctaaggaggga	mgameesvafrlakeg	234.837	278.396	1013.48	68.0273	10.2057	239.692	12.7038	68.0076	53.1913	14395.6	1239.82	15620.5	2412.33	197233	3539.24	311.522	2566.73	25561.7	0.00472557	0.00823162	0.0153447	0.0052662	0.000344808	0.015029	0.100413	translated	robust	variable	variable	robust	1	1	1	5	0	3	0	48.6443	6.52649
	FBtr0303008_1	FBtr0303008_1|FBtr0309069_1	FBtr0303008	27	3R	+	lncRNA:CR42721	6767076..6767183	atgcagtggcccagattccgcggctccagcgcccattttccaactgtttccacatcctcaacgacgaacgcggttgtaaacaaaggccgtggtgttggttttacgagt	mqwprfrgssahfptvstssttnavvnkgrgvgfts	0.119761	1.00937	0.91137	0.11496	0	0	0.225846	0.155003	0	0	0	0	0.547433	0.465767	0.182461	0	0	0	#NUM!	#NUM!	#NUM!	0.412554	0.332791	0	#NUM!	NA	NA	NA	NA	NA	0	0	0	0	0	0	0	0	0
	FBtr0303008_2	FBtr0303008_2	FBtr0303008	137	3R	+	lncRNA:CR42721	6767186..6767276, 6779245..6779284, 6779364..6779364	atgatggctggtgatgatgatgctcggctctgtgactcaaggagctgtcatcgcaataaaacgcgggcagcggcacgtgaaattcgattggtgtacttatcctgcgcctcttccttctcctcctcctcaagt	mmagdddarlcdsrschrnktraaareirlvylscassfsssss	0.14698	0.516154	0.603635	0	0.0757382	0.532687	0.369566	0.126821	0.270522	0	0	0.559734	1.23172	0	0.298572	0	0	0	#NUM!	#NUM!	0.951678	0.300039	#NUM!	0.906052	#NUM!	NA	NA	transc_only	NA	transc_only	0	0	0	0	0	0	0	0	0
	FBtr0303008_3	FBtr0303008_3	FBtr0303008	150	3R	+	lncRNA:CR42721	6767199..6767276, 6779245..6779284, 6779364..6779425	atgatgatgctcggctctgtgactcaaggagctgtcatcgcaataaaacgcgggcagcggcacgtgaaattcgattggtgtacttatcctgcgcctcttccttctcctcctcctcaagttgacataaatggacaaattgagcttttaaatttgtcccaggatggactagcacggcaacag	mmmlgsvtqgaviaikrgqrhvkfdwctypaplpspppqvdingqiellnlsqdglarqq	0.107785	0.403747	0.520783	0	0.0555413	0.439467	0.271015	0.0930019	0.198383	0	0.150213	1.64189	1.06749	0.27946	0.218953	0	0	0	#NUM!	0.369751	0.267659	0.253879	0.332791	0.906052	#NUM!	NA	NA	transc_only	NA	transc_only	0	0	0	0	0	0	0	0	0
	FBtr0303196_1	FBtr0303196_1|FBtr0343094_1	FBtr0303196	218	3R	+	asRNA:CR42738	7143859..7143909	atgtgtttaaggcagaggcagatggaaatgggatcagcattgtttaatcga	mclrqrqmemgsalfnr	0	0	0	0	0	0	0	0	0	0	0	0	0	0	0	0	0	0	#NUM!	#NUM!	#NUM!	#NUM!	#NUM!	#NUM!	#NUM!	NA	NA	NA	NA	NA	0	0	0	0	0	0	0	0	0
	FBtr0303196_2	FBtr0303196_2|FBtr0343094_2	FBtr0303196	289	3R	+	asRNA:CR42738	7143930..7144067	atgggagggcaatccgagtcggaccaggacttcaaagtggcaggactcgtacttcgggtgctccacaagaaactctgcgcacttctcatagatgtccacgcactgcatggacttattttcgctcttcatgaagtgcct	mggqsesdqdfkvaglvlrvlhkklcallidvhalhglifalhevp	0.0937263	0.0329142	0.0339641	0	0	0	0	0	0	0	0	0	0	0	0	0	0	0	#NUM!	#NUM!	#NUM!	#NUM!	#NUM!	#NUM!	#NUM!	NA	NA	NA	NA	NA	0	0	0	0	0	0	0	0	0
	FBtr0303196_3	FBtr0303196_3|FBtr0343094_3	FBtr0303196	380	3R	+	asRNA:CR42738	7144021..7144173	atgtccacgcactgcatggacttattttcgctcttcatgaagtgccttaggatctttcgggcctccgcgtcatccaggattcttccgacactgttcgagagcgcgtatatcctttccgcctcgcaaagtttcatgttctccattagttcttca	msthcmdlfslfmkclrifrasassrilptlfesayilsasqsfmfsisss	0.0845374	0.0296873	0	0	0	0	0	0	0	0	0	0	0	0	0	0	0	0	#NUM!	#NUM!	#NUM!	#NUM!	#NUM!	#NUM!	#NUM!	NA	NA	NA	NA	NA	0	0	0	0	0	0	0	0	0
	FBtr0303209_3	FBtr0303209_3	FBtr0303209	306	2R	+	asRNA:CR42742	22985741..22985788	atgactttccagtcggcggcgcactgtttttggctaaggatccgcact	mtfqsaahcfwlrirt	0	0	0	0	0	0	0	0	0	0	0	0	0	0	0	0	0	0	#NUM!	#NUM!	#NUM!	#NUM!	#NUM!	#NUM!	#NUM!	NA	NA	NA	NA	NA	0	0	0	0	0	0	0	0	0
	FBtr0303209_4	FBtr0303209_4	FBtr0303209	603	2R	+	asRNA:CR42742	22986038..22986067	atgaactttgaccttacagattccagcaat	mnfdltdssn	0	0	0	0	0	0	0	0	0	0	0	0	0	0	0	0	0	0	#NUM!	#NUM!	#NUM!	#NUM!	#NUM!	#NUM!	#NUM!	NA	NA	NA	NA	NA	0	0	0	0	0	0	0	0	0
	FBtr0303209_5	FBtr0303209_5	FBtr0303209	739	2R	+	asRNA:CR42742	22986174..22986266	atggcaccaccgcacttgagcttcgaattgactatgatggaggcataccacggtgcatccttaatgttgacagtgtttccgtttatgatccgc	mapphlsfeltmmeayhgaslmltvfpfmir	0	0	0	0	0	0	0	0	0	0	0	0	0	0	0	0	0	0	#NUM!	#NUM!	#NUM!	#NUM!	#NUM!	#NUM!	#NUM!	NA	NA	NA	NA	NA	0	0	0	0	0	0	0	0	0
	FBtr0303209_6	FBtr0303209_6	FBtr0303209	1024	2R	+	asRNA:CR42742	22986459..22986503	atgtattacaatgtattacaatccatattggcatttgaaacattt	myynvlqsilafetf	0	0	0	0	0	0	0	0	0	0	0	0	0	0	0	0	0	0	#NUM!	#NUM!	#NUM!	#NUM!	#NUM!	#NUM!	#NUM!	NA	NA	NA	NA	NA	0	0	0	0	0	0	0	0	0
	FBtr0303209_7	FBtr0303209_7	FBtr0303209	1034	2R	+	asRNA:CR42742	22986469..22986507	atgtattacaatccatattggcatttgaaacattttgaa	myynpywhlkhfe	0	0	0	0	0	0	0	0	0	0	0	0	0	0	0	0	0	0	#NUM!	#NUM!	#NUM!	#NUM!	#NUM!	#NUM!	#NUM!	NA	NA	NA	NA	NA	0	0	0	0	0	0	0	0	0
	FBtr0303211_10	FBtr0303211_10	FBtr0303211	1055	2L	-	asRNA:CR42743	11533227..11533310	atggattcacttaacatctcacccaatccaaagtataccagtgccgtcacatcaggcataacgtcaaactgcatacttatatac	mdslnispnpkytsavtsgitsnciliy	0	0	0	0	0	0	0	0	0	0	0	0	0	0	0	0	0	0	#NUM!	#NUM!	#NUM!	#NUM!	#NUM!	#NUM!	#NUM!	NA	NA	NA	NA	NA	0	0	0	0	0	0	0	0	0
	FBtr0303211_11	FBtr0303211_11	FBtr0303211	1178	2L	-	asRNA:CR42743	11533119..11533187	atgaacaccgagctgacgatcaatcccagcaaggcaaaaatccatatattattgggtctcctcaaggaa	mnteltinpskakihillgllke	0	0	0	0	0	0	0	0	0	0	0	0	0	0	0	0	0	0	#NUM!	#NUM!	#NUM!	#NUM!	#NUM!	#NUM!	#NUM!	NA	NA	NA	NA	NA	0	0	0	0	0	0	0	0	0
	FBtr0303211_12	FBtr0303211_12|FBtr0303212_11	FBtr0303211	1246	2L	-	asRNA:CR42743	11533066..11533119	atgagtggagatgaaggtcaagatgctgagagtccaacaggtcaggaacataat	msgdegqdaesptgqehn	0	0	0.0867971	0	0	0	0	0	0	0	0	0	0	0	0	0	0	0	#NUM!	#NUM!	#NUM!	#NUM!	#NUM!	#NUM!	#NUM!	NA	NA	NA	NA	NA	0	0	0	0	0	0	0	0	0
	FBtr0303211_13	FBtr0303211_13|FBtr0303212_12	FBtr0303211	1256	2L	-	asRNA:CR42743	11533041..11533109	atgaaggtcaagatgctgagagtccaacaggtcaggaacataattaaccagctaacagctttgaagcca	mkvkmlrvqqvrniinqltalkp	0	0	0.0679282	0	0	0	0	0	0	0	0	0	0	0	0	0	0	0	#NUM!	#NUM!	#NUM!	#NUM!	#NUM!	#NUM!	#NUM!	NA	NA	NA	NA	NA	0	0	0	0	0	0	0	0	0
	FBtr0303211_14	FBtr0303211_14|FBtr0303212_13	FBtr0303211	1324	2L	-	asRNA:CR42743	11532925..11533041	atgaggcaggcatatgattggaaggaaaaacaaacccaggcagcttgtgtacttgttccagccaatcagagctcgatcattggatataaccgggataaagttagccaatacaaagta	mrqaydwkekqtqaacvlvpanqssiigynrdkvsqykv	0	0	0.0400602	0	0	0	0	0	0	0	0	0	0	0	0	0	0	0	#NUM!	#NUM!	#NUM!	#NUM!	#NUM!	#NUM!	#NUM!	NA	NA	NA	NA	NA	0	0	0	0	0	0	0	0	0
	FBtr0303211_15	FBtr0303211_15|FBtr0303212_14	FBtr0303211	1337	2L	-	asRNA:CR42743	11532909..11533028	atgattggaaggaaaaacaaacccaggcagcttgtgtacttgttccagccaatcagagctcgatcattggatataaccgggataaagttagccaatacaaagtatgatggtatctgtaga	migrknkprqlvylfqpirarslditgiklantkydgicr	0	0	0.0390587	0	0	0	0	0	0	0	0	0	0	0	0	0	0	0	#NUM!	#NUM!	#NUM!	#NUM!	#NUM!	#NUM!	#NUM!	NA	NA	NA	NA	NA	0	0	0	0	0	0	0	0	0
	FBtr0303211_16	FBtr0303211_16|FBtr0303212_15	FBtr0303211	1440	2L	-	asRNA:CR42743	11532875..11532925	atgatggtatctgtagatagaaatgattaccttttcatggtagtaaatcat	mmvsvdrndylfmvvnh	0	0	0	0	0	0	0	0	0	0	0	0	0	0	0	0	0	0	#NUM!	#NUM!	#NUM!	#NUM!	#NUM!	#NUM!	#NUM!	NA	NA	NA	NA	NA	0	0	0	0	0	0	0	0	0
	FBtr0303211_2	FBtr0303211_2|FBtr0303212_2	FBtr0303211	202	2L	-	asRNA:CR42743	11534263..11534346	atgatcctcgcccgcacacatactcataatcgggcttgggcccaaactctgattgttttcccccaaaaacgtctccaaagctcg	milarththnrawaqtlivfpqkrlqss	0	0	0	0	0	0	0	0	0	0	0	0	0	0	0	0	0	0	#NUM!	#NUM!	#NUM!	#NUM!	#NUM!	#NUM!	#NUM!	NA	NA	NA	NA	NA	0	0	0	0	0	0	0	0	0
	FBtr0303211_3	FBtr0303211_3|FBtr0303212_3	FBtr0303211	345	2L	-	asRNA:CR42743	11534138..11534203	atgacatacgacgcacttttcggtgctccttgggtgcgagagcgattcaacatctacatttcgtta	mtydalfgapwvrerfniyisl	0	0	0	0	0	0	0	0	0	0	0	0	0	0	0	0	0	0	#NUM!	#NUM!	#NUM!	#NUM!	#NUM!	#NUM!	#NUM!	NA	NA	NA	NA	NA	0	0	0	0	0	0	0	0	0
	FBtr0303211_4	FBtr0303211_4|FBtr0303212_4	FBtr0303211	341	2L	-	asRNA:CR42743	11534118..11534207	atggatgacatacgacgcacttttcggtgctccttgggtgcgagagcgattcaacatctacatttcgttataaatgactttcaaagggcc	mddirrtfrcslgaraiqhlhfvindfqra	0	0	0	0	0	0	0	0	0	0	0	0	0	0	0	0	0	0	#NUM!	#NUM!	#NUM!	#NUM!	#NUM!	#NUM!	#NUM!	NA	NA	NA	NA	NA	0	0	0	0	0	0	0	0	0
	FBtr0303211_5	FBtr0303211_5|FBtr0303212_5	FBtr0303211	414	2L	-	asRNA:CR42743	11534018..11534134	atgactttcaaagggcctaaacgttgtaaatggtctaagtgcgtgtttctggccaaggcatcgtcatcagcattgagtttaaacggacggcggcaatcaataggccatgataattta	mtfkgpkrckwskcvflakasssalslngrrqsighdnl	0	0	0	0	0	0	0	0	0	0	0	0	0	0	0	0	0	0	#NUM!	#NUM!	#NUM!	#NUM!	#NUM!	#NUM!	#NUM!	NA	NA	NA	NA	NA	0	0	0	0	0	0	0	0	0
	FBtr0303211_6	FBtr0303211_6|FBtr0303212_6	FBtr0303211	530	2L	-	asRNA:CR42743	11533974..11534018	atgacgattatgctggccaaaagccgagaaagttgtccaagaata	mtimlaksrescpri	0	0	0	0	0	0	0	0	0	0	0	0	0	0	0	0	0	0	#NUM!	#NUM!	#NUM!	#NUM!	#NUM!	#NUM!	#NUM!	NA	NA	NA	NA	NA	0	0	0	0	0	0	0	0	0
	FBtr0303211_7	FBtr0303211_7|FBtr0303212_7	FBtr0303211	520	2L	-	asRNA:CR42743	11533969..11534028	atgataatttatgacgattatgctggccaaaagccgagaaagttgtccaagaatatgact	miiyddyagqkprklsknmt	0	0	0	0	0	0	0	0	0	0	0	0	0	0	0	0	0	0	#NUM!	#NUM!	#NUM!	#NUM!	#NUM!	#NUM!	#NUM!	NA	NA	NA	NA	NA	0	0	0	0	0	0	0	0	0
	FBtr0303211_8	FBtr0303211_8|FBtr0303212_8	FBtr0303211	828	2L	-	asRNA:CR42743	11533496..11533537	atgaatagtcgtttccgtggaagatgttaccattatctgaag	mnsrfrgrcyhylk	0	0	0	0	0	0	0	0	0	0	0	0	0	0	0	0	0	0	#NUM!	#NUM!	#NUM!	#NUM!	#NUM!	#NUM!	#NUM!	NA	NA	NA	NA	NA	0	0	0	0	0	0	0	0	0
	FBtr0303211_9	FBtr0303211_9|FBtr0303212_9	FBtr0303211	851	2L	-	asRNA:CR42743	11533485..11533514	atgttaccattatctgaagtagggaattcg	mlplsevgns	0	0	0	0	0	0	0	0	0	0	0	0	0	0	0	0	0	0	#NUM!	#NUM!	#NUM!	#NUM!	#NUM!	#NUM!	#NUM!	NA	NA	NA	NA	NA	0	0	0	0	0	0	0	0	0
	FBtr0303212_10	FBtr0303212_10	FBtr0303212	1055	2L	-	asRNA:CR42743	11533119..11533194, 11533279..11533310	atggattcacttaacatctcacccaatccaaacaagttaatgaacaccgagctgacgatcaatcccagcaaggcaaaaatccatatattattgggtctcctcaaggaa	mdslnispnpnklmnteltinpskakihillgllke	0	0	0	0	0	0	0	0	0	0	0	0	0	0	0	0	0	0	#NUM!	#NUM!	#NUM!	#NUM!	#NUM!	#NUM!	#NUM!	NA	NA	NA	NA	NA	0	0	0	0	0	0	0	0	0
	FBtr0303212_16	FBtr0303212_16	FBtr0303212	1464	2L	-	asRNA:CR42743	11532755..11532817	atgttcctatatccattcaccgccttcagccaaatttcgcgcctggaaaactccatttgcttc	mflypftafsqisrlensicf	0	0	0	0	0	0	0	0	0	0	0	0	0	0	0	0	0	0	#NUM!	#NUM!	#NUM!	#NUM!	#NUM!	#NUM!	#NUM!	NA	NA	NA	NA	NA	0	0	0	0	0	0	0	0	0
	FBtr0303212_17	FBtr0303212_17	FBtr0303212	1860	2L	-	asRNA:CR42743	11532335..11532421	atgtctcccataatttttgcaaactgcaaaggactcaggcatatggactcaggtttacgaggattacatatttcccagaaactgttg	mspiifanckglrhmdsglrglhisqkll	0	0	0	0	0	0	0	0	0	0	0	0	0	0	0	0	0	0	#NUM!	#NUM!	#NUM!	#NUM!	#NUM!	#NUM!	#NUM!	NA	NA	NA	NA	NA	0	0	0	0	0	0	0	0	0
	FBtr0303212_18	FBtr0303212_18	FBtr0303212	2004	2L	-	asRNA:CR42743	11532224..11532277	atgggtgcaaactcaataagcgtcgctaaatttggcacaaaactaaaagtggct	mgansisvakfgtklkva	0	0	0	0	0	0	0	0	0	0	0	0	0	0	0	0	0	0	#NUM!	#NUM!	#NUM!	#NUM!	#NUM!	#NUM!	#NUM!	NA	NA	NA	NA	NA	0	0	0	0	0	0	0	0	0
	FBtr0303212_19	FBtr0303212_19	FBtr0303212	2079	2L	-	asRNA:CR42743	11532173..11532202	atgcgattatctattttacccacaagtatt	mrlsilptsi	0	0	0	0	0	0	0	0	0	0	0	0	0	0	0	0	0	0	#NUM!	#NUM!	#NUM!	#NUM!	#NUM!	#NUM!	#NUM!	NA	NA	NA	NA	NA	0	0	0	0	0	0	0	0	0
	FBtr0303212_20	FBtr0303212_20	FBtr0303212	2117	2L	-	asRNA:CR42743	11532114..11532164	atgaaaagcacgcttaagtgcaccatcaataagaaagcacttattagtcca	mkstlkctinkkalisp	0	0	0	0	0	0	0	0	0	0	0	0	0	0	0	0.281379	0	0	#NUM!	#NUM!	#NUM!	#NUM!	#NUM!	#NUM!	#NUM!	NA	NA	NA	NA	NA	0	0	0	0	0	0	0	0	0
	FBtr0303213_1	FBtr0303213_1|FBtr0308354_1|FBtr0308359_1	FBtr0303213	180	X	+	lncRNA:yar	362769..362874, 365996..366048	atgatttttagaatttgcattttcaatttgaatataaaaaaccgccgctgcaggtttgcagcttttaaagtgatccgcaatctcattcctagtcagtcgaaaaaagttccattaccgaatgacatttatgaagaaattgtgcatattaaattgggatat	mifricifnlniknrrcrfaafkvirnlipsqskkvplpndiyeeivhiklgy	0.0813473	1.39978	0.17687	0.468514	0.062877	10.116	1.84086	0.245665	0.112292	0.319653	0.42513	2.78811	2.32401	0.31637	0.371807	0	0	0	1.4657	0.1479	3.62827	0.792104	0.776513	0.302017	#NUM!	NA	NA	variable	NA	variable	0	0	0	4	0	0	0	0	0
	FBtr0303213_2	FBtr0303213_2|FBtr0308354_2|FBtr0308355_3|FBtr0308356_3|FBtr0308359_2|FBtr0308360_3	FBtr0303213	298	X	+	lncRNA:yar	366008..366055	atgacatttatgaagaaattgtgcatattaaattgggatattgataag	mtfmkklcilnwdidk	0	1.98719	0.390587	0.258659	0	0.915555	1.52446	0.116252	0	0	0.281649	6.15708	0.615862	0	0	0	0	0	#NUM!	0	0.1487	2.47532	#NUM!	#NUM!	#NUM!	NA	NA	transc_only	NA	transc_only	0	0	0	0	0	0	0	0	0
	FBtr0303213_3	FBtr0303213_3|FBtr0308354_3|FBtr0308355_4|FBtr0308356_4|FBtr0308359_3|FBtr0308360_4	FBtr0303213	395	X	+	lncRNA:yar	366105..366179	atgaacattgctaaatggacaggctttcttctacctcttacatacttctcaacgaatcacatatacactatacta	mniakwtgfllpltyfstnhiytil	0.344913	7.44913	1.68734	0.165542	0.399897	7.61742	1.30087	0.297606	0.476118	0.677664	0.901277	4.92566	6.5035	2.01211	0.262743	0	0	0	0.244283	0.443701	1.54648	0.200026	0.147907	1.8121	#NUM!	NA	NA	ribo-only	transc_only	ribo-only	0	0	0	0	0	0	0	0	0
	FBtr0303213_4	FBtr0303213_4|FBtr0308354_4|FBtr0308355_5|FBtr0308356_5|FBtr0308359_4|FBtr0308360_5	FBtr0303213	494	X	+	lncRNA:yar	366204..366233	atgatcaaggtctacactctaacgatgtgc	mikvytltmc	1.07785	10.1441	2.49976	9.10479	4.99872	60.9394	69.9218	3.90608	1.78544	0.84708	4.50638	14.777	23.6491	3.35352	4.59801	0	0	0	10.7484	1.10925	4.12394	2.95664	1.16477	0.388308	#NUM!	NA	ribo-only	ribo-only	ribo-only	ribo-only	0	0	0	0	0	0	0	0	0
	FBtr0303213_5	FBtr0303213_5|FBtr0308354_5|FBtr0308355_6|FBtr0308356_6|FBtr0308359_5|FBtr0308360_6	FBtr0303213	409	X	+	lncRNA:yar	366119..366238	atggacaggctttcttctacctcttacatacttctcaacgaatcacatatacactatactataatgtgttcacaaaataccaaaaatgatcaaggtctacactctaacgatgtgctgaag	mdrlsstsyillneshihytimcsqntkndqglhsndvlk	0.377248	6.32116	1.52329	2.2762	1.4163	19.8492	18.2935	1.16252	0.743935	0.63531	1.46457	4.30996	7.51352	2.09595	1.31372	0	0	0	3.58282	0.967041	4.60544	2.43475	0.554652	0.566282	#NUM!	NA	variable	robust	transc_only	robust	0	1	0	2	1	0	0	0	0
	FBtr0303213_6	FBtr0303213_6	FBtr0303213	557	X	+	lncRNA:yar	366267..366322, 366664..366673	atgtggaaatacaaatgtaattgcttgcagttaattgacccacatacgatttctagtccatgcttt	mwkykcnclqlidphtisspcf	0.391946	5.0239	1.13625	0.188116	0	0.266343	0	0	0	0	0.204836	1.11947	0.67185	0	0	0	0	0	#NUM!	0	0.237919	0	#NUM!	#NUM!	#NUM!	NA	NA	transc_only	NA	transc_only	0	0	0	0	0	0	0	0	0
	FBtr0303213_7	FBtr0303213_7|FBtr0308358_1|FBtr0308359_9	FBtr0303213	616	X	+	lncRNA:yar	366667..366735	atgcttttaaatcccgatctctacatctgtttttgttgcagccaagtcaatgtcaagtgttgcttcggc	mllnpdlyicfccsqvnvkccfg	0.656084	5.39792	1.83406	0	0.289781	1.52858	1.06049	0.161742	0	0	0.391859	1.0708	0.214213	0	0	0	0	0	#NUM!	0.739502	1.42752	4.95065	#NUM!	#NUM!	#NUM!	NA	NA	ribo-only	NA	ribo-only	0	0	0	0	0	0	0	0	0
	FBtr0303213_8	FBtr0303213_8|FBtr0308354_7|FBtr0308355_8|FBtr0308356_8|FBtr0308358_3|FBtr0308359_10|FBtr0308360_8	FBtr0303213	665	X	+	lncRNA:yar	366716..366781	atgtcaagtgttgcttcggctgacttactacaaaagttaattgcactgcacgcacatgccaaaagg	mssvasadllqklialhahakr	1.17584	10.8736	2.76962	0	0.302953	1.99758	1.1087	0.338189	0	0	0.819342	4.47788	0.67185	1.52433	0.298572	0	0	0	#NUM!	0.369751	0.446099	1.65022	0.221861	0	#NUM!	NA	NA	ribo-only	transc_only	ribo-only	0	0	0	0	0	0	0	0	0
	FBtr0303213_9	FBtr0303213_9|FBtr0308354_8|FBtr0308355_9|FBtr0308356_9|FBtr0308357_2|FBtr0308358_4|FBtr0308359_11|FBtr0308360_9	FBtr0303213	720	X	+	lncRNA:yar	366771..366941	atgccaaaaggtaaaaagagtcgcgagcctcggcgacaggcttccaaaaccctgtatatccacatcaccagacctcaggacctcaacttacgactctggctacgaggcgcgtgtgtgcaatatcaggtttccgcatcgacttgcatagtgattcgaggatgtgcgaaaata	mpkgkksreprrqasktlyihitrpqdlnlrlwlrgacvqyqvsastcivirgcaki	0.56729	5.47183	1.34307	1.96036	2.22165	11.9247	23.9634	1.0116	0.730883	4.01248	1.10683	9.50567	10.5453	2.64752	2.9962	0	0	0	0.488566	2.00722	1.25448	2.27243	0.382094	0.243937	#NUM!	NA	ribo-only	variable	transc_only	variable	0	0	0	1	0	0	0	0	0
	FBtr0303215_1	FBtr0303215_1	FBtr0303215	123	2L	+	lncRNA:CR42746	12543298..12543513	atgcgcgttgagaaaattgcaatcggagagcgggagctgcaagagagcgagagcagcctgttggcccctccgcaaccgcatctacatccacatgctccttcctaccaacgtgggcgcctacaagtgggcgggacggggtgggggccgcataccaaacaaaccgcaaaaggagagcggctgctcgctcgcactctcccgctctcggacagctgccgg	mrvekiaigerelqesessllappqphlhphapsyqrgrlqvggtgwgphtkqtakgerllartlplsdscr	0.0598807	0.084114	0.0650978	0	0	0	0	0.0258339	0	0	0	0	0	0	0	0.332184	0	0	#NUM!	#NUM!	#NUM!	#NUM!	#NUM!	#NUM!	#NUM!	NA	NA	NA	NA	NA	0	0	0	0	0	0	0	0	0
	FBtr0303215_2	FBtr0303215_2	FBtr0303215	214	2L	+	lncRNA:CR42746	12543389..12543523	atgctccttcctaccaacgtgggcgcctacaagtgggcgggacggggtgggggccgcataccaaacaaaccgcaaaaggagagcggctgctcgctcgcactctcccgctctcggacagctgccggtaatcaatat	mllptnvgaykwagrgggripnkpqkesgcslalsrsrtaagnqy	0	0.100937	0.0347189	0	0	0	0	0.0413342	0	0	0	0	0	0	0	0.425195	0	0	#NUM!	#NUM!	#NUM!	#NUM!	#NUM!	#NUM!	#NUM!	NA	NA	NA	NA	NA	0	0	0	0	0	0	0	0	0
	FBtr0303215_3	FBtr0303215_3	FBtr0303215	351	2L	+	lncRNA:CR42746	12543526..12543598, 12543940..12543983	atgatgatagcagcagccgaagaagatgaaaagcaaaaggaaaggtgtcccgattgttcgcagtgcatcaaaggcacttcccaccttttcttcgctcttttcctttccgcaaggaaa	mmiaaaeedekqkercpdcsqcikgtshlffalflsark	0.165823	0.0776437	0.0400602	0	0	0.0751225	0	0	0	0	0	0	0	0	0	0.858567	0	0	#NUM!	#NUM!	#NUM!	#NUM!	#NUM!	#NUM!	#NUM!	NA	NA	NA	NA	NA	0	0	0	0	0	0	0	0	0
	FBtr0303215_4	FBtr0303215_4	FBtr0303215	477	2L	+	lncRNA:CR42746	12543993..12544040	atgcaaaaaaaatggcaagggaaaaggaaaagaaaaacgaaggcgttg	mqkkwqgkrkrktkal	0.538926	0.189256	0.29294	0	0	0	0	0	0.371967	0	0	0	0	0	0	0.59793	0	0.822184	#NUM!	#NUM!	#NUM!	#NUM!	#NUM!	#NUM!	0	NA	NA	NA	NA	NA	0	0	0	0	0	0	0	0	1.18663
	FBtr0303215_5	FBtr0303215_5	FBtr0303215	376	2L	+	lncRNA:CR42746	12543551..12543598, 12543940..12544050	atgaaaagcaaaaggaaaggtgtcccgattgttcgcagtgcatcaaaggcacttcccaccttttcttcgctcttttcctttccgcaaggaaatgattcacaatgcaaaaaaaatggcaagggaaaaggaaaagaaaaacgaaggcgttgtaggaggaag	mkskrkgvpivrsaskalptfsslfsfpqgndsqckkngkgkgkekrrrcrrk	0.162695	0.114268	0.0884348	0	0	0.0552788	0	0	0.112292	0	0	0	0	0	0	0.722029	0	0.248207	#NUM!	#NUM!	#NUM!	#NUM!	#NUM!	#NUM!	0	NA	NA	NA	NA	NA	0	0	0	0	0	0	0	0	0.358229
	FBtr0303215_6	FBtr0303215_6	FBtr0303215	467	2L	+	lncRNA:CR42746	12543983..12544141	atgattcacaatgcaaaaaaaatggcaagggaaaaggaaaagaaaaacgaaggcgttgtaggaggaagtaaaagaacccgaaagagcgagagagagcgatgtatgcagagagaaggcaatgaaaatgtttatcaaacgagaaaagagcagcgacgaaga	mihnakkmarekekknegvvggskrtrkserercmqregnenvyqtrkeqrrr	0.284716	0.085701	0.265304	0	0	0.0552788	0	0	0.112292	0	0	0	0	0	0	0.361015	0	0.248207	#NUM!	#NUM!	#NUM!	#NUM!	#NUM!	#NUM!	0	NA	NA	NA	NA	NA	0	0	0	0	0	0	0	0	0.358229
	FBtr0303215_7	FBtr0303215_7	FBtr0303215	585	2L	+	lncRNA:CR42746	12544101..12544178	atgaaaatgtttatcaaacgagaaaagagcagcgacgaagatgaggaggaggcggctgcaaaaggaacaacaacaagc	mkmfikrekssdedeeeaaakgttts	0.248735	0.0582327	0.360542	0	0	0	0	0	0	0	0	0	0	0	0	0.735914	0	0	#NUM!	#NUM!	#NUM!	#NUM!	#NUM!	#NUM!	#NUM!	NA	NA	NA	NA	NA	0	0	0	0	0	0	0	0	0
	FBtr0303215_8	FBtr0303215_8	FBtr0303215	625	2L	+	lncRNA:CR42746	12544141..12544266	atgaggaggaggcggctgcaaaaggaacaacaacaagctagagattacaatgacaatgcatccatgagatactcagatacaattgaaatcgaatataatttctcaattgaattgagtcgcagaatg	mrrrrlqkeqqqardyndnasmrysdtieieynfsielsrrm	0.153979	0.0360488	0.185994	0	0	0	0	0	0	0	0	0	0	0	0.156395	0.341674	0	0	#NUM!	#NUM!	#NUM!	#NUM!	#NUM!	0	#NUM!	NA	NA	NA	NA	NA	0	0	0	0	0	0	0	0	0
	FBtr0303300_1	FBtr0303300_1	FBtr0303300	84	3R	-	lncRNA:CR42756	13439088..13439126	atggatggcggaggatggaatggaaccttttggcgtaca	mdgggwngtfwrt	0	0	0	0	0	0	0	0	0	0	0	0	0	0	0	0	0	0	#NUM!	#NUM!	#NUM!	#NUM!	#NUM!	#NUM!	#NUM!	NA	NA	NA	NA	NA	0	0	0	0	0	0	0	0	0
	FBtr0303300_2	FBtr0303300_2	FBtr0303300	80	3R	-	lncRNA:CR42756	13439023..13439130	atggatggatggcggaggatggaatggaaccttttggcgtacataatgggctggaaaatcttatacaaggcaacgcaatctgcaggattgcagcggccacaaagctct	mdgwrrmewnllayimgwkilykatqsaglqrpqss	0	0	0	0	0	0	0	0	0	0	0	0	0	0	0	0	0	0	#NUM!	#NUM!	#NUM!	#NUM!	#NUM!	#NUM!	#NUM!	NA	NA	NA	NA	NA	0	0	0	0	0	0	0	0	0
	FBtr0303300_3	FBtr0303300_3	FBtr0303300	76	3R	-	lncRNA:CR42756	13439018..13439134	atggatggatggatggcggaggatggaatggaaccttttggcgtacataatgggctggaaaatcttatacaaggcaacgcaatctgcaggattgcagcggccacaaagctcttaaag	mdgwmaedgmepfgvhnglenliqgnaicriaaatkllk	0	0	0	0	0	0	0	0	0	0	0	0	0	0	0	0	0	0	#NUM!	#NUM!	#NUM!	#NUM!	#NUM!	#NUM!	#NUM!	NA	NA	NA	NA	NA	0	0	0	0	0	0	0	0	0
	FBtr0303300_4	FBtr0303300_4	FBtr0303300	213	3R	-	lncRNA:CR42756	13438938..13438997	atgccccaacccctcagagtggacttctgccccgaaaacaacaatgggcaattgtttgaa	mpqplrvdfcpennngqlfe	0	0	0	0	0	0	0	0	0	0	0	0	0	0	0	0	0	0	#NUM!	#NUM!	#NUM!	#NUM!	#NUM!	#NUM!	#NUM!	NA	NA	NA	NA	NA	0	0	0	0	0	0	0	0	0
	FBtr0303300_5	FBtr0303300_5	FBtr0303300	256	3R	-	lncRNA:CR42756	13438844..13438954	atgggcaattgtttgaatgacccttgtgccacttttaattgttgcaatgctgcgaaacttttcgacctcaccggccaaggcgaaagcgaaagagttgcggaaaaaggcctc	mgnclndpcatfnccnaaklfdltgqgeservaekgl	0	0	0	0	0	0	0	0	0	0	0	0	0	0	0	0	0	0	#NUM!	#NUM!	#NUM!	#NUM!	#NUM!	#NUM!	#NUM!	NA	NA	NA	NA	NA	0	0	0	0	0	0	0	0	0
	FBtr0303300_6	FBtr0303300_6	FBtr0303300	272	3R	-	lncRNA:CR42756	13438816..13438938	atgacccttgtgccacttttaattgttgcaatgctgcgaaacttttcgacctcaccggccaaggcgaaagcgaaagagttgcggaaaaaggcctctagcctttttgtcaccgccgtggaaaat	mtlvpllivamlrnfstspakakakelrkkasslfvtaven	0	0	0	0	0	0	0	0	0	0	0	0	0	0	0	0	0	0	#NUM!	#NUM!	#NUM!	#NUM!	#NUM!	#NUM!	#NUM!	NA	NA	NA	NA	NA	0	0	0	0	0	0	0	0	0
	FBtr0303300_7	FBtr0303300_7	FBtr0303300	412	3R	-	lncRNA:CR42756	13438733..13438798	atggtggaaaatcggggagcgatttcctcacgacgcactgcaacaaaagcgaccgaccgcggggca	mvenrgaissrrtatkatdrga	0	0	0	0	0	0	0	0	0	0	0	0	0	0	0	0	0	0	#NUM!	#NUM!	#NUM!	#NUM!	#NUM!	#NUM!	#NUM!	NA	NA	NA	NA	NA	0	0	0	0	0	0	0	0	0
	FBtr0303300_8	FBtr0303300_8	FBtr0303300	504	3R	-	lncRNA:CR42756	13438635..13438706	atgggctttttatgtgaacagaaggtcgacgcacaagccacgcaaaaattcgcccaaaatgaggaagaaagt	mgflceqkvdaqatqkfaqneees	0	0	0	0	0	0	0	0	0	0	0	0	0	0	0	0.19931	0	0	#NUM!	#NUM!	#NUM!	#NUM!	#NUM!	#NUM!	#NUM!	NA	NA	NA	NA	NA	0	0	0	0	0	0	0	0	0
	FBtr0303300_9	FBtr0303300_9	FBtr0303300	493	3R	-	lncRNA:CR42756	13438625..13438717	atgcgtttcatatgggctttttatgtgaacagaaggtcgacgcacaagccacgcaaaaattcgcccaaaatgaggaagaaagttgacactttt	mrfiwafyvnrrsthkprknspkmrkkvdtf	0	0	0	0	0	0	0	0	0	0	0	0	0	0	0	0.154305	0	0	#NUM!	#NUM!	#NUM!	#NUM!	#NUM!	#NUM!	#NUM!	NA	NA	NA	NA	NA	0	0	0	0	0	0	0	0	0
	FBtr0303397_1	FBtr0303397_1	FBtr0303397	170	X	-	lncRNA:CR42767	9558185..9558235	atggcttggttcctcaaccaaatccgaggaatccaaaccaggaaacgactt	mawflnqirgiqtrkrl	0.887643	0.623433	0	0	0	0	0	0	0	0	1.32541	0	0	0	0	0.562758	0	0	#NUM!	0	#NUM!	#NUM!	#NUM!	#NUM!	#NUM!	NA	transc_only	NA	NA	transc_only	0	0	0	0	0	0	0	0	0
	FBtr0303397_2	FBtr0303397_2	FBtr0303397	160	X	-	lncRNA:CR42767	9558168..9558245	atgtcggcacatggcttggttcctcaaccaaatccgaggaatccaaaccaggaaacgactttgataatgattcgacaa	msahglvpqpnprnpnqettlimirq	0.746205	0.524095	0	0	0	0	0	0	0	0	1.03993	0	0	0	0	0.367957	0	0	#NUM!	0	#NUM!	#NUM!	#NUM!	#NUM!	#NUM!	NA	transc_only	NA	NA	transc_only	0	0	0	0	0	0	0	0	0
	FBtr0303397_3	FBtr0303397_3	FBtr0303397	253	X	-	lncRNA:CR42767	9558060..9558152	atgaacacgatgctccataactgccggatgagcaccagacggcggcccaattccggaggatcatccagctgcaaatgtcacgacactagactg	mntmlhncrmstrrrpnsggsssckchdtrl	0.764927	0.244202	0	0	0.214999	0	0	0.0600012	0	0	1.01757	0	0	0	0	0.308609	0	0	#NUM!	0.211286	#NUM!	#NUM!	#NUM!	#NUM!	#NUM!	NA	transc_only	NA	NA	transc_only	0	0	0	0	0	0	0	0	0
	FBtr0303397_4	FBtr0303397_4	FBtr0303397	492	X	-	lncRNA:CR42767	9557818..9557913	atgaacacgatgatttataactgccggataagaaacattcggcgacccaattccgatgccacgacactggacttattaatggtaacacaagcggat	mntmiyncrirnirrpnsdattldllmvtqad	0.269463	0.189256	0	0	0	0	0	0	0	0.264712	1.54907	0	0	0	0	0	0	0	0	0	#NUM!	#NUM!	#NUM!	#NUM!	#NUM!	NA	transc_only	NA	NA	transc_only	0	0	0	0	0	0	0	0	0
	FBtr0303397_5	FBtr0303397_5	FBtr0303397	669	X	-	lncRNA:CR42767	9557680..9557736	atgataacacagaaattaacactacttacagtgaaaatactaaaagaaagcagaatt	mitqkltlltvkilkesri	0.56729	0.159374	0.164458	0.217818	0	0	0	0	0	0.445832	0.711534	0	0.25931	0	0.69143	0	0	0	0.488566	0	#NUM!	0	#NUM!	0	#NUM!	NA	NA	NA	NA	NA	0	0	0	0	0	0	0	0	0
	FBtr0303426_5	FBtr0303426_5|FBtr0303427_5	FBtr0303426	487	3R	+	lncRNA:CR31044	29215103..29215156	atgattctctttcgctcgctctcccgctctttaccgttttgctgtgcgcgtgtg	milfrslsrslpfccarv	1.43714	1.34582	0.433986	1.60943	0.185138	0.162765	0.451691	0	0	20.2358	7.26028	5.47296	7.39035	2.7946	7.66335	19.6653	4.59063	13.8858	0.079534	0.0255001	0.0297399	0.0611191	0	0	0.330599	ribo-only	transc_only	transc_only	transc_only	transc_only	0	0	0	0	0	0	0	0	0
	FBtr0303456_1	FBtr0303456_1	FBtr0303456	109	X	+	lncRNA:CR32690	10204573..10204665	atgtcggcacaaggcttggttcctcgcccgaatccgaggaatccaaaccaggaaacaacgttgataatgatcgacaaaattactcactactca	msaqglvprpnprnpnqettlimidkithys	0.0695388	0.390723	0	0	0	0	0	0	0	0	0.145367	0	0	0	0	0	0	0	#NUM!	0	#NUM!	#NUM!	#NUM!	#NUM!	#NUM!	NA	NA	NA	NA	NA	0	0	0	0	0	0	0	0	0
	FBtr0303456_2	FBtr0303456_2	FBtr0303456	201	X	+	lncRNA:CR32690	10204665..10204757	atgaacacgatgctccataactgccggacgagcaccaatcggcgacccagttccggaggatcatcaagctgcaaaacccatgacactagactg	mntmlhncrtstnrrpssggsssckthdtrl	0.208616	0.488404	0.100797	0	0	0	0	0	0	0	0.145367	0	0	0	0	0.462914	0	0	#NUM!	0	#NUM!	#NUM!	#NUM!	#NUM!	#NUM!	NA	NA	NA	NA	NA	0	0	0	0	0	0	0	0	0
	FBtr0303456_3	FBtr0303456_3	FBtr0303456	280	X	+	lncRNA:CR32690	10204744..10204920	atgacactagactgtaaaagtacacattgttacagcagcagtgcacaaggcttgattcctcgcccgaatccgaggaatctaagccaggaaacgacgtttgatcatgattcgccacgtgtgggactagatttttcactacctatgaacacgatgctttctttatacgacactggatgg	mtldcksthcysssaqgliprpnprnlsqettfdhdsprvgldfslpmntmlslydtgw	0.0730747	0.102648	0.052961	0	0	0	0	0	0	0	0.152759	0	0.0835067	0	0	0.243226	0	0	#NUM!	0	#NUM!	0	#NUM!	#NUM!	#NUM!	NA	NA	NA	NA	NA	0	0	0	0	0	0	0	0	0
	FBtr0303456_4	FBtr0303456_4	FBtr0303456	464	X	+	lncRNA:CR32690	10204928..10205164	atggtaacacgaattgatactgcgttgatttggatcgttgaacacagttacatacgttacattttgcacgttttctattgcgatttacaattagttttgccagttcacacaatctcctttgattattgtaagccaattaatactacttacagtgacaatactaaaatacagctgtgtatgaaagtggacaatacacaaaaccatacactacaactaaaacaaaaacaaatcagaatt	mvtridtaliwivehsyiryilhvfycdlqlvlpvhtisfdyckpinttysdntkiqlcmkvdntqnhtlqlkqkqiri	0	0.134156	0	0.0523866	0	0	0	0	0	0	0	0	0	0	0	0	0	0	#NUM!	#NUM!	#NUM!	#NUM!	#NUM!	#NUM!	#NUM!	NA	NA	NA	NA	NA	0	0	0	0	0	0	0	0	0
	FBtr0303855_1	FBtr0303855_1	FBtr0303855	56	3R	-	lncRNA:CR42836	20139654..20139734, 20139849..20139866	atggggttgctggcaaaggcatttcagtcgcttaagcgggattttgatgccgaatcggaacaaggcaatcaccaagaccattgttgcctatccaagcct	mgllakafqslkrdfdaeseqgnhqdhcclskp	0	0	0	0	0	0	0	0	0	0	0	0	0	0	0	0	0	0	#NUM!	#NUM!	#NUM!	#NUM!	#NUM!	#NUM!	#NUM!	NA	NA	NA	NA	NA	0	0	0	0	0	0	0	0	0
	FBtr0303855_2	FBtr0303855_2|FBtr0303856_2	FBtr0303855	102	3R	-	lncRNA:CR42836	20139500..20139542, 20139624..20139706	atgccgaatcggaacaaggcaatcaccaagaccattgttgcctatccaagccttaagatgatctttgaatcctttcttgaaagtatcctatctgtgagtttagtaaccaaccataaacacccaatc	mpnrnkaitktivaypslkmifesflesilsvslvtnhkhpi	0	0	0	0	0	0	0	0	0	0	0	0	0	0	0	0	0	0	#NUM!	#NUM!	#NUM!	#NUM!	#NUM!	#NUM!	#NUM!	NA	NA	NA	NA	NA	0	0	0	0	0	0	0	0	0
	FBtr0303855_3	FBtr0303855_3|FBtr0303856_3	FBtr0303855	327	3R	-	lncRNA:CR42836	20139368..20139400	atggtgccaaataaaaagagccacaaaatccat	mvpnkkshkih	0.195973	0	0.142032	0	0	0	0	0	0	0	0	0	0	0	0	0	0	0	#NUM!	#NUM!	#NUM!	#NUM!	#NUM!	#NUM!	#NUM!	NA	NA	NA	NA	NA	0	0	0	0	0	0	0	0	0
	FBtr0303855_4	FBtr0303855_4|FBtr0303856_4	FBtr0303855	379	3R	-	lncRNA:CR42836	20139289..20139348	atggtagtggcagtggcagtcctcctgctccaatcctcgtccttgcgctcatccccatcg	mvvavavlllqssslrssps	0.21557	0	0.0781174	0	0	0	0	0	0	0	0	0	0	0	0	0	0	0	#NUM!	#NUM!	#NUM!	#NUM!	#NUM!	#NUM!	#NUM!	NA	NA	NA	NA	NA	0	0	0	0	0	0	0	0	0
	FBtr0303855_5	FBtr0303855_5|FBtr0303856_5	FBtr0303855	467	3R	-	lncRNA:CR42836	20139216..20139260	atgcccgcgtgggcgcaaccccattttaaggccgcgcataaaagt	mpawaqphfkaahks	0.143714	0	0	0	0	0	0	0	0	0	0	0	0	0	0	0	0	0	#NUM!	#NUM!	#NUM!	#NUM!	#NUM!	#NUM!	#NUM!	NA	NA	NA	NA	NA	0	0	0	0	0	0	0	0	0
	FBtr0303856_1	FBtr0303856_1	FBtr0303856	56	3R	-	lncRNA:CR42836	20139654..20139866	atggggttgctggcaaaggttcgagcatactggaaaaacaaaatacgcagggttcgaccaatagagccactgcagtccgataaccgaaagatagatcagtctagatcggagatttatttccatccctcgcaggcatttcagtcgcttaagcgggattttgatgccgaatcggaacaaggcaatcaccaagaccattgttgcctatccaagcct	mgllakvraywknkirrvrpieplqsdnrkidqsrseiyfhpsqafqslkrdfdaeseqgnhqdhcclskp	0	0	0	0	0	0	0	0	0	0	0	0	0	0	0	0	0	0	#NUM!	#NUM!	#NUM!	#NUM!	#NUM!	#NUM!	#NUM!	NA	NA	NA	NA	NA	0	0	0	0	0	0	0	0	0
	FBtr0303861_1	FBtr0303861_1|FBtr0309032_1	FBtr0303861	130	3R	-	lncRNA:CR42839	16007885..16007944	atggccggctatccacacagtgcacctaacaaaatcagccgtttatataagagcttccaa	magyphsapnkisrlyksfq	0	0.30281	0.624939	0.206927	0.666496	0.439467	0.813045	1.20902	2.08302	0	0	1.23142	0.246345	0	0.328429	0	0	0	#NUM!	#NUM!	0.356879	3.30043	#NUM!	6.34236	#NUM!	NA	NA	transc_only	NA	NA	0	0	0	0	0	0	0	0	0
	FBtr0303861_10	FBtr0303861_10	FBtr0303861	1075	3R	-	lncRNA:CR42839	16005643..16005672, 16006997..16006999	atggaagaaaggcgaccattttgcaattcattt	meerrpfcnsf	1.17584	1.37641	5.11314	0.376231	0	0	0	0	0	0	0	0	0.4479	0	0	0.434858	0	0	#NUM!	#NUM!	#NUM!	0	#NUM!	#NUM!	#NUM!	NA	NA	NA	NA	NA	0	0	0	0	0	0	0	0	0
	FBtr0303861_11	FBtr0303861_11	FBtr0303861	1011	3R	-	lncRNA:CR42839	16005599..16005672, 16006997..16007063	atggcagaatatcgagcgacttacacgactcagctgagctgcttggcggcttcggtttctgcatatggaagaaaggcgaccattttgcaattcattttgaagccccaatgccccaatgttgactacagaaataatttatgg	maeyratyttqlsclaasvsaygrkatilqfilkpqcpnvdyrnnlw	0.550392	0.740919	2.12745	0.352216	0.354519	0.498685	1.21092	0.237452	0.126627	0	0.383522	0	0.314483	0.356758	0.139757	0.101775	0	0	#NUM!	0.924377	#NUM!	3.8505	0.665582	0.906052	#NUM!	NA	NA	NA	NA	NA	0	0	0	0	0	0	0	0	0
	FBtr0303861_12	FBtr0303861_12|FBtr0309032_18	FBtr0303861	1126	3R	-	lncRNA:CR42839	16005577..16005624	atgttgactacagaaataatttatggtgaatggacttcatttcacggc	mltteiiygewtsfhg	1.48205	2.74422	5.85881	0	0.62484	0.549333	2.54076	0.116252	0.371967	0	0.844947	0	0.923793	1.04798	0	0	0	0	#NUM!	0.739502	#NUM!	2.75036	0.11093	#NUM!	#NUM!	NA	NA	NA	transc_only	transc_only	0	0	0	0	0	0	0	0	0
	FBtr0303861_13	FBtr0303861_13|FBtr0309032_19	FBtr0303861	1155	3R	-	lncRNA:CR42839	16005458..16005595	atggacttcatttcacggctaatcaacaggggtatcaatcaaattactggacggagccacctcagcaccactcgagtggtgcacgagccatttcaacgagcggcactcgcgactttacccaacttttgtacagtcacg	mdfisrlinrginqitgrshlsttrvvhepfqraalatlpnfctvt	1.73394	1.71154	4.14362	0	0.507116	0.700599	1.06049	0.323485	0.6469	0	0.685754	1.0708	1.17817	0.729027	0.142795	0	0	0	#NUM!	0.739502	0.654278	0.900118	0.443722	4.53026	#NUM!	NA	NA	transc_only	NA	transc_only	0	0	0	0	0	0	0	0	0
	FBtr0303861_14	FBtr0303861_14|FBtr0309032_20	FBtr0303861	1148	3R	-	lncRNA:CR42839	16005303..16005602	atggtgaatggacttcatttcacggctaatcaacaggggtatcaatcaaattactggacggagccacctcagcaccactcgagtggtgcacgagccatttcaacgagcggcactcgcgactttacccaacttttgtacagtcacgtagtcaggcagccacctcgttcctcccactgccacccaccagcgccacctccacgcttaccgacccacccccttacagaccctctctgtgggatccccacaactcggcgagcaaacaaccctagcaataaacaaaaactgttttgccacatgaaa	mvnglhftanqqgyqsnywteppqhhssgaraistsgtrdftqllyshvvrqpprsshchppappprlpthpltdplcgipttrrannpsnkqklfchmk	1.07785	1.15068	2.60912	0	0.233274	0.498062	0.487827	0.297606	0.357089	0	0.540766	0.73885	0.739035	0.670704	0.656859	0	0	0	#NUM!	0.431376	0.674105	0.660086	0.443722	0.543631	#NUM!	NA	NA	NA	NA	NA	0	0	0	0	0	0	0	0	0
	FBtr0303861_15	FBtr0303861_15|FBtr0309032_21	FBtr0303861	1447	3R	-	lncRNA:CR42839	16005220..16005303	atgactttcagattttgttgctgttgtcgttttgtaacgcgtgactcccataaaaaacaagaacaacaacggcaaccagcgcac	mtfrfccccrfvtrdshkkqeqqrqpah	0.769894	1.24369	2.00873	0	0.714103	1.36025	0	0.797159	1.27532	0.302529	1.1266	3.51833	1.05576	1.79653	5.63022	0	0	0	0	0.633859	0.386619	0	0.443722	0.226513	#NUM!	NA	transc_only	transc_only	transc_only	transc_only	0	0	0	0	0	0	0	0	0
	FBtr0303861_16	FBtr0303861_16|FBtr0309032_22	FBtr0303861	1716	3R	-	lncRNA:CR42839	16004972..16005034	atgtgtgcatgtgcatatgtacatcccccacacatatgtatgtacatatgcacatccactctc	mcacayvhpphicmyictstl	0.718568	1.08147	3.19909	0.394147	0	0.139513	0	0.26572	0	0.403371	1.28754	1.17278	0.234614	1.59692	1.25116	0	0	0	0.977132	0	0.11896	0	0.166396	0	#NUM!	NA	transc_only	transc_only	transc_only	transc_only	0	0	0	0	0	0	0	0	0
	FBtr0303861_17	FBtr0303861_17|FBtr0309032_23	FBtr0303861	1724	3R	-	lncRNA:CR42839	16004952..16005026	atgtgcatatgtacatcccccacacatatgtatgtacatatgcacatccactctctgatattttattctcgcctg	mcictspthmyvhmhihslifysrl	0.603597	0.787307	2.43726	0.331083	0	0.351573	0	0.818416	0	0.338832	1.6223	0.985133	0.591228	1.34141	2.36469	0	0	0	0.977132	0	0.356879	0	0.610117	0	#NUM!	NA	transc_only	NA	transc_only	transc_only	0	0	0	0	0	0	0	0	0
	FBtr0303861_18	FBtr0303861_18|FBtr0309032_24	FBtr0303861	1732	3R	-	lncRNA:CR42839	16004944..16005018	atgtacatcccccacacatatgtatgtacatatgcacatccactctctgatattttattctcgcctgtaattgct	myiphtyvctyahplsdilfspvia	0.603597	0.605621	2.37477	0.331083	0.133299	0.585955	0	0.892818	0	0.677664	1.44204	0	0.591228	1.34141	2.36469	0	0	0	0.488566	0.0924377	#NUM!	0	0.665582	0	#NUM!	NA	transc_only	NA	transc_only	transc_only	0	0	0	0	0	0	0	0	0
	FBtr0303861_19	FBtr0303861_19|FBtr0309032_25	FBtr0303861	1878	3R	-	lncRNA:CR42839	16004828..16004872	atgtatctgaagtgtatctgtatgtattcccttatttttcataaa	mylkcicmyslifhk	0.143714	0.100937	0.624939	1.37951	0.666496	3.1251	1.08406	0.620012	1.58706	0.56472	3.60511	1.64189	2.62768	2.23568	4.37906	0	0	0	2.44283	0.184875	1.90336	0.412554	0.277326	0.362421	#NUM!	NA	transc_only	ribo-only	transc_only	ribo-only	0	0	0	0	0	0	0	0	0
	FBtr0303861_2	FBtr0303861_2|FBtr0309032_2	FBtr0303861	116	3R	-	lncRNA:CR42839	16007857..16007958	atgtggattactcaatggccggctatccacacagtgcacctaacaaaatcagccgtttatataagagcttccaatgaattgtggaaattttggcgtgtgttt	mwitqwpaihtvhltksavyirasnelwkfwrvf	0	0.222655	0.505466	0.243444	0.392056	0.43085	0.956523	0.820605	1.2253	0.498282	0	0.724362	0.289817	0	0.386387	0	0	0	0.488566	#NUM!	0.594798	3.30043	#NUM!	3.17118	#NUM!	NA	NA	NA	NA	NA	0	0	0	0	0	0	0	0	0
	FBtr0303861_3	FBtr0303861_3|FBtr0309032_3	FBtr0303861	189	3R	-	lncRNA:CR42839	16007850..16007885	atgaattgtggaaattttggcgtgtgttttgagaat	mncgnfgvcfen	0	0.378513	1.43215	0.344879	0.555413	1.22074	2.03261	2.32505	3.4717	0.7059	0	2.05236	0.82115	0	1.64215	0	0	0	0.488566	#NUM!	0.594798	2.47532	#NUM!	2.11412	#NUM!	NA	NA	ribo-only	ribo-only	ribo-only	0	0	0	0	0	0	0	0	0
	FBtr0303861_4	FBtr0303861_4|FBtr0309032_4	FBtr0303861	370	3R	-	lncRNA:CR42839	16007630..16007704	atgcttattaactactgcccgcgatacgacaaaggcacctcaaaattgtatttccaagaaatcgccaaacatcca	mlinycprydkgtsklyfqeiakhp	0.172456	0.545058	1.18738	0.496625	0	0.468764	0	0.0744015	0	0	0.360511	0	0	0	0.262743	0.191338	0	0	#NUM!	0	#NUM!	#NUM!	#NUM!	0	#NUM!	NA	NA	NA	NA	NA	0	0	0	0	0	0	0	0	0
	FBtr0303861_5	FBtr0303861_5|FBtr0309032_5	FBtr0303861	444	3R	-	lncRNA:CR42839	16007565..16007630	atgaggtgcagttttcggtccgagcataacaatttttcccatcgatcttatccatctgtttggcta	mrcsfrsehnnfshrsypsvwl	0.29396	0.619385	2.20149	0	0	0.133172	0	0.422736	0	0	0	0	0	0	0	0.217429	0	0	#NUM!	#NUM!	#NUM!	#NUM!	#NUM!	#NUM!	#NUM!	NA	NA	NA	NA	NA	0	0	0	0	0	0	0	0	0
	FBtr0303861_6	FBtr0303861_6|FBtr0309032_6	FBtr0303861	509	3R	-	lncRNA:CR42839	16007494..16007565	atgaaagcttgtgtctctccatcgaaagttcaattcatagctggcgacattctttttcatttgagttgctgc	mkacvspskvqfiagdilfhlscc	0.179642	0.252342	1.69254	0	0	0.122074	0	0.310006	0	0	0	0	0.205287	0	0.273691	0.19931	0	0	#NUM!	#NUM!	#NUM!	0	#NUM!	0	#NUM!	NA	NA	NA	NA	NA	0	0	0	0	0	0	0	0	0
	FBtr0303861_7	FBtr0303861_7|FBtr0309032_7	FBtr0303861	861	3R	-	lncRNA:CR42839	16007166..16007213	atggtctacctatgcctaagcatttctaccttttcagcattttcacgc	mvylclsistfsafsr	0	0.378513	1.66	0	0	0	0	0	0	0	0	0	0	0	0	0	0	0	#NUM!	#NUM!	#NUM!	#NUM!	#NUM!	#NUM!	#NUM!	NA	NA	NA	NA	NA	0	0	0	0	0	0	0	0	0
	FBtr0303861_8	FBtr0303861_8|FBtr0309032_8	FBtr0303861	872	3R	-	lncRNA:CR42839	16007134..16007202	atgcctaagcatttctaccttttcagcattttcacgctaaacaaatcatgcagatgtcaaacatttaat	mpkhfylfsiftlnkscrcqtfn	0.0937263	0.197485	1.08685	0	0	0	0	0	0	0	0	0	0.214213	0	0	0	0	0	#NUM!	#NUM!	#NUM!	0	#NUM!	#NUM!	#NUM!	NA	NA	NA	NA	NA	0	0	0	0	0	0	0	0	0
	FBtr0303861_9	FBtr0303861_9|FBtr0309032_9	FBtr0303861	1000	3R	-	lncRNA:CR42839	16007030..16007074	atggtgtatagatggcagaatatcgagcgacttacacgactcagc	mvyrwqnierltrls	0.287427	0.504684	0.833252	0.827709	0.44433	0.976592	1.08406	0.620012	0	0	0.300426	0	0.65692	0	0.875811	0	0	0	#NUM!	1.479	#NUM!	1.65022	#NUM!	0	#NUM!	NA	NA	NA	NA	NA	0	0	0	0	0	0	0	0	0
	FBtr0303864_1	FBtr0303864_1	FBtr0303864	128	3R	-	asRNA:CR31144	11222765..11222842, 11222900..11222902	atgactcgagtagaaagcacgtgtcggctgccattttgtgtgtgtgtacacccggtgcaaagaaaatggcgacaaatggag	mtrvestcrlpfcvcvhpvqrkwrqme	17.6448	40.8233	26.2127	0	0	0	0	0	0	0	0	0	0	0	0	25.1574	0	0	#NUM!	#NUM!	#NUM!	#NUM!	#NUM!	#NUM!	#NUM!	NA	NA	NA	NA	NA	0	0	0	0	0	0	0	0	0
	FBtr0303864_2	FBtr0303864_2	FBtr0303864	193	3R	-	asRNA:CR31144	11222721..11222780	atggcgacaaatggagtaggaagaacgaccacgtggtcctcggatacataccagttcttg	matngvgrtttwssdtyqfl	241.439	247.926	236.383	0	0	0	0	0	0	0	0	0	0	0	0	584.298	0	0	#NUM!	#NUM!	#NUM!	#NUM!	#NUM!	#NUM!	#NUM!	NA	NA	NA	NA	NA	0	0	0	0	0	0	0	0	0
	FBtr0303864_3	FBtr0303864_3	FBtr0303864	282	3R	-	asRNA:CR31144	11222539..11222691	atgctgggcccaaacgttgaccagggcacgcagaccgaagggagtctcgatgtagccgacagcaccgaccacaatcatgggcggggtctccagaacggtgacggcctcgaccacctccttcttgttgatctctgcaagagaaagaaaagccat	mlgpnvdqgtqtegsldvadstdhnhgrglqngdgldhlllvdlckrkksh	1077.64	1189.45	1144.56	0	0	0	0	0	0	0	0	0	0	0	0	335.029	0	0	#NUM!	#NUM!	#NUM!	#NUM!	#NUM!	#NUM!	#NUM!	NA	NA	NA	NA	NA	0	0	0	0	0	0	0	0	0
	FBtr0303864_4	FBtr0303864_4	FBtr0303864	358	3R	-	asRNA:CR31144	11222529..11222615	atgggcggggtctccagaacggtgacggcctcgaccacctccttcttgttgatctctgcaagagaaagaaaagccattaataccgag	mggvsrtvtasttsfllisarerkainte	883.987	886.138	888.599	0	0	0	0	0	0	0	0	0	0	0	0	577.477	0	0	#NUM!	#NUM!	#NUM!	#NUM!	#NUM!	#NUM!	#NUM!	NA	NA	NA	NA	NA	0	0	0	0	0	0	0	0	0
	FBtr0303918_1	FBtr0303918_1|FBtr0303919_1	FBtr0303918	204	2R	+	lncRNA:CR30055	12589442..12589477	atgcaaatagtcgcaaaatggcgcttagaatttgga	mqivakwrlefg	12.3953	8.7058	7.68155	187.614	93.8648	54.9333	65.0436	12.7103	82.3288	5.6472	37.1777	18.4712	8.62207	1.3973	19.7058	33.8827	11.4766	48.2348	33.2225	2.52476	2.97399	7.54384	9.09629	4.17791	0.237931	ribo-only	robust	ribo-only	variable	robust	0	1	1	0	0	0	1	232.598	164.547
	FBtr0303918_2	FBtr0303918_2|FBtr0303919_2	FBtr0303918	221	2R	+	lncRNA:CR30055	12589459..12589617	atggcgcttagaatttggataagaaacgaaatacgtgaggcttacgtaagtgcgaggaccaacaacaacgctgggaagagagaaaacaagttgtttagaaaacagggtgtaccattgtcacccagccatgtggtggaaacgatgatcagaacatctggg	malriwirneireayvsartnnnagkrenklfrkqgvplspshvvetmirtsg	9.43629	6.57041	9.04983	101.824	70.2964	31.73	34.6694	26.9179	38.1793	5.59392	11.8186	7.43496	3.81137	2.53096	8.05581	10.1987	30.1422	29.7848	18.2026	5.94794	4.26768	9.09631	10.6355	4.73935	1.012	translated	robust	robust	robust	robust	1	6	5	4	4	4	3	52.6638	87.0497
	FBtr0303918_3	FBtr0303918_3|FBtr0303919_3|FBtr0345021_1	FBtr0303918	589	2R	+	lncRNA:CR30055	12589827..12589934	atgtactcctccaccacctcactcgccagcgcactcacacacagacgcgtgcgtgcggagagaggaagtaaaaatatgaagacaaaaaaaagcaagtgcatctcacca	myssttslasalthrrvraergsknmktkkskcisp	15.3294	11.818	12.5856	12.6455	2.49936	5.45264	0.677537	2.22171	1.48787	8.4708	17.7752	23.2601	8.75893	3.26037	21.8953	15.1476	31.3693	56.6393	1.49284	0.14061	0.234421	0.0773539	0.68143	0.0679539	0.553843	translated	variable	transc_only	variable	variable	1	0	2	1	0	1	0	27.5838	1.84588
	FBtr0303918_4	FBtr0303918_4|FBtr0303919_4|FBtr0345021_2	FBtr0303918	723	2R	+	lncRNA:CR30055	12589961..12590011	atgttcccatctcgaatcgaactgaattcggcggccagctccttcacaaaa	mfpsrielnsaassftk	15.0899	9.70774	9.46599	3.65166	4.11659	4.82552	1.91305	2.40711	1.75043	13.4536	58.3179	55.0515	22.6058	4.93165	62.9812	21.6662	6.48089	75.8344	0.271425	0.0705888	0.0876545	0.0846265	0.488094	0.027793	0.085461	ribo-only	ribo-only	ribo-only	ribo-only	ribo-only	0	0	0	0	0	0	0	0	1.11683
	FBtr0303918_5	FBtr0303918_5|FBtr0303919_5|FBtr0345021_3	FBtr0303918	828	2R	+	lncRNA:CR30055	12590066..12590233	atggaaaccttgcagttatcgattcgtctcgctcattgcgcaatgaaaaaaatgcagcgggggcggaggatacgagagagcctctctctttgtgagacacctgcagcgataggaaatgcaaatccgccttccactttccagctcgaaagttcaaagttcacatgcaac	metlqlsirlahcamkkmqrgrrireslslcetpaaignanppstfqlesskftcn	12.8572	9.67911	10.3506	4.65586	1.78526	0.627809	0.725933	0.26572	0.318829	6.20183	7.00099	7.47645	2.19951	1.19769	3.0497	10.8482	13.28	83.393	0.750723	0.255001	0.0839716	0.330043	0.221861	0.104544	0.159246	ribo-only	robust	transc_only	transc_only	robust	0	2	1	1	0	0	0	0	1.18663
	FBtr0303918_6	FBtr0303918_6|FBtr0303919_6|FBtr0345021_4	FBtr0303918	943	2R	+	lncRNA:CR30055	12590181..12590237	atgcaaatccgccttccactttccagctcgaaagttcaaagttcacatgcaactaac	mqirlplssskvqsshatn	17.9264	10.9171	16.528	2.396	2.10472	0.154199	0	0.195793	0.626471	6.68747	9.48712	11.666	2.07448	1.76501	5.53144	21.6514	23.1947	100.393	0.358282	0.221851	0.0132177	0	0.11093	0.113256	0.231039	ribo-only	ribo-only	transc_only	transc_only	ribo-only	0	0	0	0	0	0	0	0	0.999271
	FBtr0303918_7	FBtr0303918_7|FBtr0303919_7|FBtr0345021_5	FBtr0303918	989	2R	+	lncRNA:CR30055	12590227..12590339, 12590439..12590469	atgcaactaactagctactgggtgcagcgcatgtccgaggtgcaccaaagtccctggaccaaacaaaaaaatggcacaaaccaaactctccgacttccaggcgccgcaggaagatctgtcatggaatgcggcactaggaaatat	mqltsywvqrmsevhqspwtkqkngtnqtlrlpgaagrsvmecgtrky	7.00604	4.47907	6.15175	1.20708	1.80509	0.732444	1.52446	0.271255	0.619946	11.8238	22.1564	16.932	7.69828	3.14393	10.8108	7.77309	10.3289	75.0928	0.102088	0.0814705	0.0432581	0.198026	0.0862792	0.057345	0.137549	ribo-only	ribo-only	transc_only	transc_only	ribo-only	0	0	0	0	0	0	0	0	0.395545
	FBtr0303918_8	FBtr0303918_8|FBtr0303919_8|FBtr0345021_6	FBtr0303918	1059	2R	+	lncRNA:CR30055	12590297..12590339, 12590439..12590473	atggcacaaaccaaactctccgacttccaggcgccgcaggaagatctgtcatggaatgcggcactaggaaatattaac	maqtklsdfqapqedlswnaalgnin	5.55508	3.66866	4.62695	1.59175	2.05076	1.12684	3.12709	0.643859	0.915612	17.5932	37.4376	24.6283	13.2647	5.15926	18.4426	7.7271	8.475	83.4833	0.0904752	0.0547779	0.0457537	0.235745	0.124797	0.0496467	0.101517	ribo-only	ribo-only	ribo-only	transc_only	ribo-only	0	0	0	0	0	0	0	0	1.09535
	FBtr0303918_9	FBtr0303918_9|FBtr0303919_9|FBtr0345021_7	FBtr0303918	1251	2R	+	lncRNA:CR30055	12590588..12590680	atgtttttaactctcttgagtcacatgatatttaatgtgataaaaactttttgttatttattgtttgtttgtcctaaaaaattgacaacacag	mfltllshmifnviktfcyllfvcpkklttq	0.973544	0.488404	0.453585	0.267003	0	0.945089	0	0.120002	0	25.4124	36.7779	25.4228	10.4895	14.604	19.9176	6.32649	4.44254	57.2877	0.0105068	0	0.0371749	0	0.00821707	0	0.077548	ribo-only	transc_only	transc_only	transc_only	transc_only	0	0	0	0	0	0	0	0	0
	FBtr0303919_10	FBtr0303919_10	FBtr0303919	1347	2R	+	lncRNA:CR30055	12590684..12590755	atggaaaactttactataaaatatttaactttagtattaattctcatcaaaactataaatccatttaaggat	menftikyltlvliliktinpfkd	0.988031	0.820111	0.976468	1.20708	0.138853	0.244148	0	0.0775016	0	18.0004	18.2133	17.4451	8.41678	8.38381	13.4109	5.18206	5.73828	41.1092	0.0670581	0.00762373	0.0139953	0	0.0092442	0	0.139586	ribo-only	transc_only	transc_only	transc_only	transc_only	0	0	0	0	0	0	0	0	0
	FBtr0303919_11	FBtr0303919_11	FBtr0303919	1475	2R	+	lncRNA:CR30055	12590812..12590856	atgcgtgttggatcaaaattaagagcaattaaaaggtttttaaat	mrvgsklraikrfln	0.287427	0.504684	0.208313	0.551806	0.888661	0.585955	0	0	0.793531	19.7652	9.31319	14.777	2.95614	17.8855	9.19602	7.65351	9.18125	50.8658	0.027918	0.0954196	0.0396532	0	0	0.0862906	0.1805	ribo-only	transc_only	transc_only	transc_only	transc_only	0	0	0	0	0	0	0	0	0
	FBtr0304027_1	FBtr0304027_1	FBtr0304027	41	3R	-	lncRNA:CR42858	9824584..9824724	atgcgcaaattggaaggaagggctccacttggaggagcaattgagagaacaacgagcttaacaagctgccagagcaccgggggcgctttttgtttccaactgtcctggctggtcctcctcctccaccacctgcgctgcgga	mrklegraplggaierttsltscqstggafcfqlswlvlllhhlrcg	0	0	0	0	0	0	0	0	0	0	0	0	0	0	0	0	0	0	#NUM!	#NUM!	#NUM!	#NUM!	#NUM!	#NUM!	#NUM!	NA	NA	NA	NA	NA	0	0	0	0	0	0	0	0	0
	FBtr0304027_2	FBtr0304027_2	FBtr0304027	181	3R	-	lncRNA:CR42858	9824546..9824584	atgaggaggaacaaagcggcaggtagttggcacttcaat	mrrnkaagswhfn	0	0	0	0	0	0	0	0	0	0	0	0	0	0	0	0	0	0	#NUM!	#NUM!	#NUM!	#NUM!	#NUM!	#NUM!	#NUM!	NA	NA	NA	NA	NA	0	0	0	0	0	0	0	0	0
	FBtr0304027_3	FBtr0304027_3	FBtr0304027	231	3R	-	lncRNA:CR42858	9824352..9824534	atgtgtcactttcgtcggatctcggagcgagtttcggtgcgtcggcaatgccataaatcaacacccaccccgtccatcgccatggagagctatcgattagccgggctccaaccttcggattggaggcgtcaggcaaatggcatgggccaggagggtgacacgaggattggggggcaggcggat	mchfrriservsvrrqchkstptpsiamesyrlaglqpsdwrrqangmgqegdtriggqad	0	0	0.0512245	0	0	0	0	0	0	0	0	0	0	0	0	0	0	0	#NUM!	#NUM!	#NUM!	#NUM!	#NUM!	#NUM!	#NUM!	NA	NA	NA	NA	NA	0	0	0	0	0	0	0	0	0
	FBtr0304027_4	FBtr0304027_4	FBtr0304027	367	3R	-	lncRNA:CR42858	9824345..9824398	atggcatgggccaggagggtgacacgaggattggggggcaggcggattgagcca	mawarrvtrglggrriep	0	0	0.173594	0	0	0	0	0	0	0	0	0	0	0	0	0	0	0	#NUM!	#NUM!	#NUM!	#NUM!	#NUM!	#NUM!	#NUM!	NA	NA	NA	NA	NA	0	0	0	0	0	0	0	0	0
	FBtr0304027_5	FBtr0304027_5	FBtr0304027	420	3R	-	lncRNA:CR42858	9824250..9824345	atgaggcgtgctgctgcaatgagtgcgaccaccaaaacctggacaggtagttctcctcgcaccgtgggcctcaaatttatgaacttgactttcggt	mrraaamsattktwtgssprtvglkfmnltfg	0	0	0.0488234	0	0	0	0	0	0	0	0	0	0	0	0	0	0	0	#NUM!	#NUM!	#NUM!	#NUM!	#NUM!	#NUM!	#NUM!	NA	NA	NA	NA	NA	0	0	0	0	0	0	0	0	0
	FBtr0304027_6	FBtr0304027_6	FBtr0304027	616	3R	-	lncRNA:CR42858	9824111..9824149	atgactgcaggaaattaccataatttcaatttaacaaat	mtagnyhnfnltn	0	0	0	0	0	0	0	0	0	0	0	0	0	0	0	0	0	0	#NUM!	#NUM!	#NUM!	#NUM!	#NUM!	#NUM!	#NUM!	NA	NA	NA	NA	NA	0	0	0	0	0	0	0	0	0
	FBtr0304029_1	FBtr0304029_1|FBtr0309033_1|FBtr0335160_1	FBtr0304029	53	2L	+	lncRNA:CR42859	2245282..2245317	atgtcagatcggaatacaaatctttttgaagaggct	msdrntnlfeea	0	0	0	0	0	0	0	0	0	2.1177	2.25319	0	0.82115	5.5892	3.28429	0	0	3.28874	0	0	#NUM!	0	0	0	0	transc_only	transc_only	NA	transc_only	transc_only	0	0	0	0	0	0	0	0	0
	FBtr0304029_2	FBtr0304029_2|FBtr0309033_2|FBtr0335160_2	FBtr0304029	113	2L	+	lncRNA:CR42859	2245342..2245488	atgaagctgtcattcatactgggtcttgccgtttttagtcttttggcttctacaggagcattgccggtgcctcaagctccattggttatggcattggtcaccaaacccgaaatggatattccagatattgatctctgggccaggact	mklsfilglavfsllastgalpvpqaplvmalvtkpemdipdidlwart	0.043994	0	0	0	0	0	0	0	0	0.172873	0	0	0	0	0	0	0	0	0	#NUM!	#NUM!	#NUM!	#NUM!	#NUM!	#NUM!	NA	NA	NA	NA	NA	0	0	0	0	0	0	0	0	0
	FBtr0304029_3	FBtr0304029_3|FBtr0309033_3|FBtr0335160_3	FBtr0304029	357	2L	+	lncRNA:CR42859	2245636..2245752	atgttacccaaattgttgctgctgcttttggagcgccgaaaagctgtgcaaaattgcacatattggacaagaggctgcgacgggttgttgctaatgcatttacttggcttaattagt	mlpkllllllerrkavqnctywtrgcdglllmhllglis	0	0	0	0	0	0	0	0	0	0	0	0	0	0	0	0	0	0	#NUM!	#NUM!	#NUM!	#NUM!	#NUM!	#NUM!	#NUM!	NA	NA	NA	NA	NA	0	0	0	0	0	0	0	0	0
	FBtr0304030_1	FBtr0304030_1|FBtr0304031_1|FBtr0343987_1	FBtr0304030	57	X	+	lncRNA:CR42861	13745056..13745118	atggagcacaccaacggctgtaattggctacaagtcgtgtttgatacctactgctgggggagt	mehtngcnwlqvvfdtycwgs	19.7093	9.3727	6.69578	2.16781	5.87151	1.53465	5.03313	3.10006	4.81786	1.61349	3.64802	1.17278	3.98844	1.59692	0.31279	8.65575	1.31161	24.4306	1.34356	1.6095	1.30856	1.26193	1.94128	15.4029	0.0536871	ribo-only	ribo-only	ribo-only	variable	variable	0	0	0	0	0	0	1	28.1163	7.68487
	FBtr0304030_2	FBtr0304030_2|FBtr0304031_2|FBtr0343987_2	FBtr0304030	31	X	+	lncRNA:CR42861	13745030..13745125	atgagactgaccaactgcgtttcgccatggagcacaccaacggctgtaattggctacaagtcgtgtttgatacctactgctgggggagttaaagct	mrltncvspwstptavigykscliptaggvka	17.7172	7.61757	5.66351	7.24245	6.97738	11.6276	9.14675	3.31319	9.1132	3.70597	5.21051	0.769635	4.15707	1.57196	0.410537	6.57723	0.860743	20.5546	1.95426	1.3391	15.1079	2.20029	2.10768	22.1983	0.0418759	transc_only	variable	variable	ribo-only	variable	0	0	2	0	1	0	0	18.4513	13.6463
	FBtr0304030_3	FBtr0304030_3|FBtr0304031_3|FBtr0343987_3	FBtr0304030	158	X	+	lncRNA:CR42861	13745157..13745294	atggacaaggactttccttcgtcgcaatgggccatcagcagctggatgcggtggagcagtacctggagcagccaacccaactacctagcaatatgtgggctaatcctgagccccagaaatcaagctggaaccaccgag	mdkdfpssqwaisswmrwsstwssqpnylaicglilsprnqagtte	9.70067	4.57507	3.46434	2.06927	4.4916	1.91072	2.65123	1.45568	2.97574	3.13051	4.89824	0.535398	4.28426	2.18708	1.14236	1.97577	0.598777	8.57931	0.661001	0.916982	3.56879	0.618831	0.665582	2.6049	0.0697932	transc_only	ribo-only	ribo-only	ribo-only	ribo-only	0	0	0	0	0	0	0	0	13.4141
	FBtr0304030_4	FBtr0304030_4|FBtr0304031_4|FBtr0343987_4	FBtr0304030	142	X	+	lncRNA:CR42861	13745141..13745302	atgtcttggaattccaatggacaaggactttccttcgtcgcaatgggccatcagcagctggatgcggtggagcagtacctggagcagccaacccaactacctagcaatatgtgggctaatcctgagccccagaaatcaagctggaaccaccgagtgaaccgg	mswnsngqglsfvamghqqldaveqyleqptqlpsnmwanpepqksswnhrvnr	9.30146	4.17766	3.06683	1.83935	3.82618	1.62765	2.25846	1.27447	2.53489	3.13733	4.50638	0.45608	4.19699	2.48409	0.973124	1.68306	0.51007	11.2061	0.586279	0.849058	3.56879	0.538114	0.513053	2.6049	0.0455173	transc_only	robust	ribo-only	ribo-only	robust	0	3	1	0	0	0	0	0	11.4268
	FBtr0304030_5	FBtr0304030_5|FBtr0304031_5|FBtr0343987_5	FBtr0304030	366	X	+	lncRNA:CR42861	13745365..13745403	atgtatataatgtgtattgaaacagaaacctccggtatt	myimcietetsgi	3.97976	1.74698	1.20181	0	0	0.450735	0	0	0.457806	16.29	18.7188	17.0504	18.5706	16.7676	6.06331	2.20774	0	11.1311	0	0	0.0264355	0	0	0.0755043	0	transc_only	transc_only	transc_only	transc_only	transc_only	0	0	0	0	0	0	0	0	0
	FBtr0304032_1	FBtr0304032_1|FBtr0304033_1	FBtr0304032	135	3L	+	asRNA:CR42860	2088387..2088518	atgtggatgacgggaagcaagcagcggcggtgcaattttagcagtagcagcagaaggaatgtggcaagaaggacatttggcagttgtaaaaacaagtttccaatcgttatgcattttgcttggatttattta	mwmtgskqrrcnfssssrrnvarrtfgscknkfpivmhfawiyl	0.29396	3.33779	4.29646	0.376231	0.302953	1.99758	3.32609	1.35275	3.92257	0.192518	0.102418	6.15708	1.23172	4.95407	2.38858	0.543573	0	0	1.95426	2.95801	0.324436	2.70035	0.273059	1.64222	#NUM!	NA	NA	ribo-only	variable	variable	0	0	0	0	0	0	1	0	0
	FBtr0304032_10	FBtr0304032_10|FBtr0304033_11|FBtr0309034_4	FBtr0304032	1064	3L	+	asRNA:CR42860	2089372..2089410	atgttcttttctaatgaccaagaggatgagtcgcccgac	mffsndqedespd	1.65823	17.2369	18.8684	0	0.256345	0.676102	0	1.00156	0.457806	1.3032	0	3.78897	0.757984	3.86945	5.55803	8.83097	0	0	0	#NUM!	0.17844	0	0.258838	0.0823683	#NUM!	NA	transc_only	transc_only	transc_only	transc_only	0	0	0	0	0	0	0	0	0
	FBtr0304032_11	FBtr0304032_11|FBtr0304033_12|FBtr0309034_5	FBtr0304032	1077	3L	+	asRNA:CR42860	2089385..2089438	atgaccaagaggatgagtcgcccgactaacatcggtatatctctcatctctgcc	mtkrmsrptnigislisa	1.43714	12.7012	14.3215	0	0.185138	0.651062	0.451691	0.930019	0.661275	1.4118	0	8.20944	1.36858	2.7946	4.74398	7.17516	0	0	0	#NUM!	0.0793065	0.330043	0.332791	0.139393	#NUM!	NA	transc_only	transc_only	transc_only	transc_only	0	0	0	0	0	0	0	0	0
	FBtr0304032_12	FBtr0304032_12|FBtr0304033_13|FBtr0309034_6	FBtr0304032	1241	3L	+	asRNA:CR42860	2089549..2089596	atgcctaagcaaatatatttattctgtttcggtgcttttgtgttttat	mpkqiylfcfgafvfy	0.808389	4.82604	3.80822	0.258659	0	0.366222	0	0.232505	1.48787	3.70597	0.281649	3.07854	0.307931	17.8156	4.92644	10.1648	0	0	0.0697951	0	0.11896	0	0.0130506	0.302017	#NUM!	NA	transc_only	transc_only	transc_only	transc_only	0	0	0	0	0	0	0	0	0
	FBtr0304032_2	FBtr0304032_2|FBtr0304033_2	FBtr0304032	193	3L	+	asRNA:CR42860	2088445..2088543	atgtggcaagaaggacatttggcagttgtaaaaacaagtttccaatcgttatgcattttgcttggatttatttatagacgcggtatttgttttaagtat	mwqeghlavvktsfqslcillgfiyrrgicfky	0.391946	2.43166	2.79329	0.250821	0.403937	1.59806	4.18841	0.845472	3.96765	0.256691	0.136557	9.70206	1.1944	6.60542	2.78667	1.01467	0	0	0.977132	2.95801	0.164713	3.50671	0.127997	1.4238	#NUM!	NA	NA	ribo-only	transc_only	ribo-only	0	0	0	0	0	0	0	0	0
	FBtr0304032_3	FBtr0304032_3|FBtr0304033_3	FBtr0304032	299	3L	+	asRNA:CR42860	2088551..2088652	atgagagatacaattaaacaacaaaagagtgtacgcgagtgttggttcttaccaattattcaaatggaaacaaatcaattaagttttaaagtcatcgtaaag	mrdtikqqksvrecwflpiiqmetnqlsfkvivk	0.697434	4.49762	4.54919	0.121722	0	0.947869	0.478261	0.054707	1.2253	0	0.132541	5.7949	1.15927	2.46583	1.35236	5.20551	0	0	#NUM!	0	0.16357	0.412554	0.0221861	0.906052	#NUM!	NA	NA	transc_only	transc_only	transc_only	0	0	0	0	0	0	0	0	0
	FBtr0304032_4	FBtr0304032_4|FBtr0304033_4	FBtr0304032	437	3L	+	asRNA:CR42860	2088689..2088730	atgacagataaaagacagataagacttaaaacgaaggtcgca	mtdkrqirlktkva	1.38581	10.9228	11.3828	0.886831	0	2.72051	1.16149	0.398579	2.12553	0	0.965653	3.51833	1.75961	2.39537	3.28429	13.3253	0	0	#NUM!	0	0.773238	0.660086	0.166396	0.64718	#NUM!	NA	NA	ribo-only	transc_only	ribo-only	0	0	0	0	0	0	0	0	0
	FBtr0304032_5	FBtr0304032_5|FBtr0304033_5	FBtr0304032	488	3L	+	asRNA:CR42860	2088740..2088784	atgattaattttttagtaaagcttctcgccacaaaggaaaacgtg	minflvkllatkenv	2.58684	8.88243	12.3946	0.551806	0	1.75787	0.54203	0.248005	0.396765	0	0.300426	1.64189	1.31384	1.11784	1.75162	9.56689	0	0	#NUM!	0	1.07064	0.412554	0.221861	0.226513	#NUM!	NA	NA	transc_only	transc_only	transc_only	0	0	0	0	0	0	0	0	0
	FBtr0304032_6	FBtr0304032_6|FBtr0304033_6	FBtr0304032	609	3L	+	asRNA:CR42860	2088861..2088905	atgattgattgctggcgatcgagtacgaaagtgtgtgacaaacaa	midcwrsstkvcdkq	1.29342	7.36838	7.60343	0.275903	0.222165	0.585955	2.16812	0.99202	1.1903	1.69416	0.300426	3.28378	1.97076	3.35352	7.8823	10.8425	0	0	0.162855	0.739502	0.17844	1.10014	0.295814	0.151009	#NUM!	NA	transc_only	transc_only	transc_only	transc_only	0	0	0	0	0	0	0	0	0
	FBtr0304032_7	FBtr0304032_7|FBtr0304033_7	FBtr0304032	700	3L	+	asRNA:CR42860	2088952..2088987	atgaataataaaatctcatgcaacatcactacaaaa	mnnkiscnittk	0.89821	8.32728	9.50429	0	0	0.488296	0	0	0	0	0.375532	12.3142	1.6423	0	1.64215	12.7558	0	1.09625	#NUM!	0	0.0396532	0	#NUM!	0	0	transc_only	NA	transc_only	transc_only	transc_only	0	0	0	0	0	0	0	0	0
	FBtr0304032_8	FBtr0304032_8	FBtr0304032	717	3L	+	asRNA:CR42860	2088969..2089139, 2089196..2089222	atgcaacatcactacaaaataaataaaattcaattaaacgtaaattcaattaaagtaaacaatacaataatcattttaacatcgtctactatcgaagtcatcataagatggactgaaggactggagcgtacgactgtctgttcggagtttctggtaaaagtcatatatgctggggactacggaaccttaatcattgct	mqhhykinkiqlnvnsikvnntiiiltsstieviirwteglerttvcseflvkviyagdygtliia	0.881879	8.07494	8.00112	0.188116	0.201968	3.06295	3.81885	1.9164	3.69713	0	0.47795	11.5678	2.91135	1.01622	9.05669	6.01554	0	0.199317	#NUM!	0.422573	0.264781	1.31171	1.88582	0.408221	0	NA	NA	ribo-only	robust	robust	0	0	0	0	0	1	1	0	0
	FBtr0304032_9	FBtr0304032_9|FBtr0304033_10|FBtr0309034_3	FBtr0304032	969	3L	+	asRNA:CR42860	2089277..2089306	atgaatcacagaggctcgcggcttgatgac	mnhrgsrldd	3.23356	13.7779	13.4362	0.413854	1.99949	11.1332	38.2131	12.4623	35.7089	1.69416	2.25319	24.6283	8.37573	5.03028	24.9606	13.3936	0	0	0.244283	0.887402	0.452047	4.56236	2.47745	1.43061	#NUM!	NA	transc_only	robust	robust	robust	0	0	1	1	1	1	2	0	0
	FBtr0304033_8	FBtr0304033_8	FBtr0304033	717	3L	+	asRNA:CR42860	2088969..2089211	atgcaacatcactacaaaataaataaaattcaattaaacgtaaattcaattaaagtaaacaatacaataatcattttaacatcgtctactatcgaagtcatcataagatggactgaaggactggagcgtacgactgtctgttcggagtttctggtaaaagtcatatatgctgtaatgtatcttaaagcctcctgtcgaagcctttctaacaatgatttcactttcagggggactacggaacct	mqhhykinkiqlnvnsikvnntiiiltsstieviirwteglerttvcseflvkviyavmylkascrslsnndftfrgttep	0.691954	6.09359	6.24939	0.153279	0.164567	2.49574	3.11165	1.58448	3.01248	0	0.389441	9.42565	2.37221	1.03504	7.37952	3.54329	0	0.162407	#NUM!	0.422573	0.264781	1.31171	1.53084	0.408221	0	NA	NA	ribo-only	variable	variable	0	0	0	0	0	0	1	0	0
	FBtr0304033_9	FBtr0304033_9|FBtr0309034_2	FBtr0304033	928	3L	+	asRNA:CR42860	2089180..2089299	atgatttcactttcagggggactacggaaccttaatcattgcttaaaagccgaaatctgcctggcagctaaatataaatataaatctcggtgcatctatgaatcacagaggctcgcggct	mislsgglrnlnhclkaeiclaakykyksrciyesqrlaa	1.34731	6.47257	6.24939	0.103464	0.499872	2.71004	9.75653	3.16206	8.33207	0.42354	0.225319	9.85133	3.07931	2.09595	7.22544	6.21848	0	0	0.244283	2.21851	0.275094	3.16841	1.50865	1.15316	#NUM!	NA	NA	ribo-only	variable	variable	0	0	0	0	0	0	1	0	0
	FBtr0304059_1	FBtr0304059_1|FBtr0309035_1|FBtr0309036_1|FBtr0309037_1|FBtr0309038_1	FBtr0304059	87	3L	+	lncRNA:CR42862	224981..225043	atgtgcaaggctgttgtagattgtaaagaaagaatgaaggattggaagagtgtgaggagacgc	mckavvdckermkdwksvrrr	151.926	193.078	320.207	736.858	751.712	78.1274	68.9152	10.4516	58.948	105.683	76.8231	119.623	34.4883	26.3491	48.7952	167.648	24.9205	228.645	6.97232	9.78497	0.653112	1.99822	0.39666	1.20807	0.108992	translated	robust	robust	robust	robust	1	7	7	1	6	1	5	1440.32	188.957
	FBtr0304059_10	FBtr0304059_10|FBtr0309035_10|FBtr0309036_10|FBtr0309037_10|FBtr0309038_9	FBtr0304059	1469	3L	+	lncRNA:CR42862	226948..227124	atgcaaccgatatcttttctttcgtattttgtagaaatacattttcatggactgataatctacagagaataccaactcggcgctatgggcccgcccaatacatgtaaatttgtgattttatgtccaaaatattttttgtcttgtagcattatgggtgcagttgaatgtacctgccca	mqpisflsyfveihfhgliiyreyqlgamgppntckfvilcpkyflscsimgavectcp	34.9662	49.9894	84.6581	0.911882	0.564827	2.0856	0.826825	0.725099	0.80698	124.478	105.556	105.192	55.2815	23.5883	48.6521	256.684	0	10.0334	0.00732567	0.00535095	0.0198266	0.0149566	0.0307397	0.0165868	0	transc_only	transc_only	transc_only	transc_only	transc_only	0	0	0	0	0	0	0	19.1052	2.25259
	FBtr0304059_11	FBtr0304059_11|FBtr0309035_11|FBtr0309036_11|FBtr0309037_11|FBtr0309038_10	FBtr0304059	1633	3L	+	lncRNA:CR42862	227112..227207	atgtacctgcccataattaaagcctgcaaatcaagagttattgttaaacgcaagagggaacattttgaacagactcaaatctgtacacggcctctg	mylpiikacksrvivkrkrehfeqtqictrpl	50.7264	70.1668	126.892	2.06927	0.10414	12.4516	0.254076	1.68566	0.929919	65.1193	69.9898	77.7331	33.7185	17.2916	30.7902	320.939	0	14.3882	0.0317766	0.00148793	0.160183	0.00753523	0.0974843	0.0302017	0	transc_only	transc_only	transc_only	transc_only	NA	0	0	0	0	0	1	0	35.2252	6.82315
	FBtr0304059_12	FBtr0304059_12|FBtr0309035_12|FBtr0309036_12|FBtr0309037_12|FBtr0309038_11	FBtr0304059	1735	3L	+	lncRNA:CR42862	227214..227318	atgtgcaatcgatacccttttctctcgtattttatagaaatacatgttgtggaacagtttagatgctatggaattgtaccacgtagttggaccaccacacaaatt	mcnrypflsyfieihvveqfrcygivprswtttqi	44.0379	55.1547	104.142	2.36488	0.571282	11.9702	0.232298	1.86004	0.510127	60.5057	99.7842	73.885	44.6236	26.8282	47.2938	330.331	0	12.7791	0.0390853	0.00572518	0.162012	0.00520573	0.0693315	0.0107863	0	transc_only	transc_only	transc_only	transc_only	transc_only	0	0	0	0	0	0	0	0	9.22184
	FBtr0304059_13	FBtr0304059_13|FBtr0309035_13|FBtr0309036_13|FBtr0309037_13|FBtr0309038_12	FBtr0304059	1778	3L	+	lncRNA:CR42862	227257..227322	atgttgtggaacagtttagatgctatggaattgtaccacgtagttggaccaccacacaaatttaat	mlwnsldamelyhvvgpphkfn	54.3825	67.1688	117.602	1.69304	0.757382	7.9903	0.369566	0.338189	0.270522	55.0602	105.081	88.438	48.5971	28.9622	54.3401	468.343	0	14.3508	0.0307489	0.00720762	0.0903491	0.00760468	0.0116769	0.00497831	0	transc_only	transc_only	transc_only	transc_only	transc_only	0	0	0	0	0	0	0	0	6.90405
	FBtr0304059_14	FBtr0304059_14|FBtr0309035_14|FBtr0309036_14|FBtr0309037_14|FBtr0309038_13	FBtr0304059	1850	3L	+	lncRNA:CR42862	227329..227367	atggagaaaaacttttttctgttttcaagctgttcccgt	meknfflfsscsr	66.8268	77.2166	138.448	2.22845	0	11.043	0	5.43703	0	42.354	126.525	96.6188	62.5337	33.5352	56.5909	582.476	0	10.1192	0.0526148	0	0.114295	0	0.162129	0	0	transc_only	transc_only	transc_only	transc_only	transc_only	0	0	0	0	0	0	0	66.0634	2.92095
	FBtr0304059_15	FBtr0304059_15|FBtr0309035_15|FBtr0309037_15|FBtr0309038_14	FBtr0304059	1978	3L	+	lncRNA:CR42862	227457..227528	atggttggatctttacattgctcatttaatactaaagttaatcttctttcccaatacctagacgcttattta	mvgslhcsfntkvnllsqyldayl	46.4375	76.9012	109.299	0.344879	0.138853	3.7843	0	0.542511	0.247978	26.4712	54.4521	36.9425	24.2239	18.8636	21.8953	408.386	0	16.9918	0.0130284	0.00255001	0.102438	0	0.0287597	0.0113256	0	transc_only	transc_only	transc_only	transc_only	transc_only	0	0	0	0	0	0	0	13.4191	3.16436
	FBtr0304059_16	FBtr0304059_16|FBtr0309035_16|FBtr0309036_15|FBtr0309037_16|FBtr0309038_15	FBtr0304059	2049	3L	+	lncRNA:CR42862	227528..227590	atgaattcattgcagtgtttatacagagacatcggtttcaagcaaccagtcttatcaatcaca	mnslqclyrdigfkqpvlsit	111.481	179.163	275.94	0.985367	0	0.41854	0.387164	0.0885732	0	14.9247	42.7033	35.1833	19.7076	15.1707	19.7058	456.249	0	16.9135	0.0660224	0	0.011896	0.0196454	0.00583844	0	0	transc_only	transc_only	transc_only	transc_only	transc_only	0	0	0	0	0	0	0	0	1.35615
	FBtr0304059_17	FBtr0304059_17|FBtr0309035_17|FBtr0309036_17|FBtr0309038_16	FBtr0304059	2184	3L	+	lncRNA:CR42862	227663..227767	atgggaatcaaatgccaacttgaaagcaataacaccaacactaagtcgtcgcagtccaacatccatactacacggcgaattcgaattgaagacgctggtcaggtc	mgikcqlesnntntkssqsnihttrririedagqv	106.061	136.87	264.26	4.72976	1.71385	28.1259	1.85839	4.25151	1.87046	51.0668	113.69	76.6996	59.2635	11.9769	57.4282	347.961	0	14.6584	0.0926191	0.0150748	0.366701	0.031358	0.354977	0.0325705	0	transc_only	ribo-only	variable	variable	variable	0	0	0	1	0	1	0	264.549	43.6681
	FBtr0304059_18	FBtr0304059_18|FBtr0309035_18|FBtr0309036_18|FBtr0309037_18|FBtr0309038_17	FBtr0304059	2343	3L	+	lncRNA:CR42862	227822..227866	atgtggattatctgtcacagaaacttcgtttgtcttgagcgtcgc	mwiichrnfvclerr	123.019	177.548	259.35	11.8638	2.44382	17.9693	2.16812	4.8361	2.77736	67.2017	183.86	108.365	94.9249	31.2995	95.9014	523.946	0	17.5399	0.176541	0.0132917	0.165823	0.0228404	0.15451	0.0289606	0	transc_only	ribo-only	variable	ribo-only	variable	0	0	0	1	0	0	0	91.2501	17.7204
	FBtr0304059_19	FBtr0304059_19|FBtr0309035_19|FBtr0309036_19|FBtr0309037_19|FBtr0309038_18	FBtr0304059	2543	3L	+	lncRNA:CR42862	228022..228117	atgatgatgtgcaccgctccgagctggctaagtctactgctgtgctgctgcaaatcgttaaagggaacccaaaacgatgcatcaagtccatccagt	mmmctapswlslllccckslkgtqndasspss	256.327	367.299	581.975	3.75055	0.41656	4.21155	0.762229	1.86004	0.371967	39.1774	64.216	30.7854	30.6391	11.0037	33.2535	363.99	0	22.6101	0.0957325	0.00648686	0.136804	0.0248776	0.169037	0.0111858	0	transc_only	transc_only	transc_only	transc_only	transc_only	0	0	0	0	0	0	0	618.119	42.7188
	FBtr0304059_2	FBtr0304059_2|FBtr0309035_2|FBtr0309036_2|FBtr0309037_2|FBtr0309038_2	FBtr0304059	206	3L	+	lncRNA:CR42862	225100..225140, 225726..225744	atgcgaaaagcccaccaagcattggtcacggagcacactcgtttcctgctcctcgcacgt	mrkahqalvtehtrflllar	146.372	178.734	300.518	4.5524	0.83312	6.73849	0.813045	6.23113	0.297574	23.2947	46.4157	40.6367	14.288	10.0606	21.3479	159.528	4.13156	222.319	0.195426	0.0179491	0.165823	0.056904	0.619361	0.0139393	0.018584	ribo-only	transc_only	transc_only	transc_only	NA	0	0	0	1	0	1	0	59.0442	0.949307
	FBtr0304059_20	FBtr0304059_20|FBtr0309035_20|FBtr0309036_20|FBtr0309037_20|FBtr0309038_19	FBtr0304059	2619	3L	+	lncRNA:CR42862	228098..228208	atgcatcaagtccatccagttaggcttctcttccaaagcacagctcacctgcgctacaacgacaaccaattcaatcgcacctgcttctgcaagcgatcacaatacgtcaaa	mhqvhpvrllfqstahlryndnqfnrtcfckrsqyvk	182.477	248.591	426.268	1.90149	0.180134	4.11752	0.219742	1.55841	0.321702	23.5809	47.3779	27.2908	22.9034	4.98497	25.5642	333.031	0	19.1991	0.0806371	0.00380207	0.150876	0.00959428	0.312622	0.0125841	0	transc_only	transc_only	transc_only	transc_only	NA	0	0	0	2	0	1	0	0	1.53942
	FBtr0304059_21	FBtr0304059_21|FBtr0309035_21|FBtr0309036_21|FBtr0309037_21|FBtr0309038_20	FBtr0304059	2729	3L	+	lncRNA:CR42862	228208..228261	atgagcatcgagcacagaaagcaagcaaacaaccaggttaatggcttcctctgc	msiehrkqannqvngflc	218.205	308.782	528.768	4.36846	0.370275	6.99891	0	1.55003	0.330638	33.8832	94.3837	49.2566	41.0575	11.1784	49.6293	454.959	0	22.6557	0.128927	0.00392309	0.142091	0	0.138663	0.00666215	0	transc_only	transc_only	transc_only	transc_only	NA	0	0	0	1	0	0	0	38.7664	15.8218
	FBtr0304059_22	FBtr0304059_22|FBtr0309035_22|FBtr0309036_22|FBtr0309037_22|FBtr0309038_21	FBtr0304059	2769	3L	+	lncRNA:CR42862	228248..228379	atggcttcctctgctgactatgaaactatacgcctttacattgcagccaagaagcctcttagtgcatattcaactaccagcacagagcttctcaatgactggagtaagcattgttctgaccgcatcggaccc	massadyetirlyiaakkplsaysttstellndwskhcsdrigp	145.755	199.029	338.355	2.25739	1.13607	4.59442	0	1.64867	0.946826	42.5465	109.997	55.9734	50.9486	11.8135	65.3873	227.975	0	17.9386	0.0530569	0.0103282	0.0820822	0	0.139558	0.0144803	0	transc_only	ribo-only	transc_only	transc_only	ribo-only	0	0	0	0	0	0	0	132.361	10.7876
	FBtr0304059_23	FBtr0304059_23|FBtr0309035_23|FBtr0309036_23|FBtr0309037_23|FBtr0309038_22	FBtr0304059	2788	3L	+	lncRNA:CR42862	228267..228422	atgaaactatacgcctttacattgcagccaagaagcctcttagtgcatattcaactaccagcacagagcttctcaatgactggagtaagcattgttctgaccgcatcggaccctgaccgagtccgacttgggtgcctctggtcgcaagatctacat	mklyaftlqprsllvhiqlpaqsfsmtgvsivltasdpdrvrlgclwsqdlh	141.738	179.473	315.925	3.26308	1.47398	7.49347	0.156355	1.86004	1.03006	46.9152	133.372	73.4113	59.786	15.8002	71.8755	210.655	0	18.2145	0.0695528	0.0110517	0.102075	0.00261524	0.117722	0.0143312	0	transc_only	ribo-only	transc_only	ribo-only	NA	0	0	0	1	0	0	0	193.029	17.3431
	FBtr0304059_24	FBtr0304059_24|FBtr0309035_24|FBtr0309036_24|FBtr0309037_24|FBtr0309038_23	FBtr0304059	3031	3L	+	lncRNA:CR42862	228510..228596	atgtgcgttcggtccacgctaaagggaatcaaatgcgtttggaccgagagccgatacaccgcaccatcaccagtattcgctgtgaag	mcvrstlkgikcvwtesrytapspvfavk	242.331	344.107	623.646	2.28333	0.689478	11.9212	0.841081	3.5918	0.410447	52.8695	90.9046	38.2164	37.5464	13.8766	57.7583	287.007	0	19.9592	0.0431881	0.00758464	0.311939	0.0224011	0.258838	0.00710629	0	transc_only	transc_only	transc_only	transc_only	transc_only	0	0	0	0	0	0	0	36.0928	8.18369
	FBtr0304059_25	FBtr0304059_25|FBtr0309035_25|FBtr0309036_25|FBtr0309037_25|FBtr0309038_24	FBtr0304059	3063	3L	+	lncRNA:CR42862	228542..228601	atgcgtttggaccgagagccgatacaccgcaccatcaccagtattcgctgtgaagtgagc	mrldrepihrtitsircevs	271.403	330.972	651.499	3.72469	0.999744	13.6235	1.21957	4.37109	0.595148	67.7664	121.447	40.6367	49.5153	18.4444	76.8525	389.611	0	24.9944	0.0549637	0.00823193	0.33525	0.0246301	0.236988	0.00774403	0	transc_only	transc_only	ribo-only	transc_only	NA	0	0	0	0	0	1	0	52.3346	11.3917
	FBtr0304059_26	FBtr0304059_26|FBtr0309035_26|FBtr0309036_26|FBtr0309037_26|FBtr0309038_25	FBtr0304059	3125	3L	+	lncRNA:CR42862	228604..228741	atgtgttgtcgttgttacagggctgctgctgcaactgctccacaggtatcctcgcctagcgtcggtaactatcatttgtcaattttagcggccggcagtgtacatcaaacattgaagtccggagtccggagtggcatg	mccrcyraaaatapqvsspsvgnyhlsilaagsvhqtlksgvrsgm	136.137	179.415	331.591	2.69905	0.14489	11.8465	1.06049	2.74962	0.38814	39.5918	55.84	31.5885	27.6335	12.0289	40.1255	293.662	0	18.0166	0.068172	0.00259474	0.375025	0.0383771	0.228584	0.00967315	0	transc_only	transc_only	variable	transc_only	variable	0	0	0	3	0	1	0	89.2664	8.04848
	FBtr0304059_27	FBtr0304059_27|FBtr0309035_27|FBtr0309036_27|FBtr0309037_27|FBtr0309038_26	FBtr0304059	3291	3L	+	lncRNA:CR42862	228770..228820	atggtgctcaagcattccattttaaatctgaagattgtcagcagtaacagt	mvlkhsilnlkivssns	230.787	278.318	480.928	2.67788	1.3722	32.9169	4.78261	3.82949	2.10052	152.973	322.339	198.475	143.749	26.6309	205.172	602.432	0	31.7266	0.0175056	0.004257	0.165849	0.0332705	0.143799	0.0102379	0	transc_only	ribo-only	variable	variable	variable	0	0	0	4	0	1	0	28.417	29.5961
	FBtr0304059_28	FBtr0304059_28|FBtr0309035_28|FBtr0309036_28|FBtr0309037_28|FBtr0309038_27	FBtr0304059	3488	3L	+	lncRNA:CR42862	228967..229035	atgcgattagtgtttgaagaccaagctgggtgtccaatgtgtcgcaccacgattagccagttgagccca	mrlvfedqagcpmcrttisqlsp	225.224	262.128	515.507	1.9793	0.289781	11.8465	1.41399	2.18352	1.55256	113.803	81.3108	68.531	37.0588	18.2257	66.257	464.202	0	21.1623	0.0173923	0.00356386	0.172863	0.0381553	0.119805	0.0234324	0	transc_only	transc_only	variable	variable	variable	0	0	0	2	0	1	0	124.856	17.7479
	FBtr0304059_29	FBtr0304059_29|FBtr0309035_29|FBtr0309036_29|FBtr0309037_29|FBtr0309038_28	FBtr0304059	3600	3L	+	lncRNA:CR42862	229079..229126	atgcgaggtggtactacagcagtcgagctcctcgttgagctcctggtt	mrggttavellvellv	252.083	311.611	543.99	2.32793	0.62484	5.85955	2.03261	3.60382	2.2318	169.416	162.511	103.131	78.2145	33.5352	126.035	550.993	0	24.6655	0.0137409	0.0038449	0.0568166	0.0259877	0.107464	0.0177079	0	transc_only	transc_only	ribo-only	ribo-only	ribo-only	0	0	0	0	0	0	0	57.0313	8.30644
	FBtr0304059_3	FBtr0304059_3|FBtr0309035_3|FBtr0309036_3|FBtr0309037_3|FBtr0309038_3	FBtr0304059	187	3L	+	lncRNA:CR42862	225081..225140, 225726..225803	atgggcgctgccaccatctatgcgaaaagcccaccaagcattggtcacggagcacactcgtttcctgctcctcgcacgttaatggcaacgatgatgaggaacggaacacaaacaagaaactacgtcgcagtgggtcac	mgaatiyaksppsighgahsfpaprtlmatmmrngtqtrnyvavgh	120.86	169.08	278.947	7.64731	3.11514	8.72564	1.76749	3.84138	1.42318	39.4076	70.1428	61.5708	30.4182	12.3935	37.5552	138.824	1.79633	123.542	0.194057	0.0444114	0.141717	0.0581062	0.309953	0.0378957	0.0145402	ribo-only	variable	variable	ribo-only	variable	0	0	1	1	0	0	0	25.6714	17.5416
	FBtr0304059_30	FBtr0304059_30|FBtr0309036_30|FBtr0309037_30|FBtr0309038_29	FBtr0304059	3723	3L	+	lncRNA:CR42862	229202..229255	atgtacagcgacagcggcaggcagggtcacccaatacacaaaggtataccaata	mysdsgrqghpihkgipi	228.864	259.912	453.689	1.60943	0	8.62657	0	1.55003	0.661275	39.5304	49.0695	24.6283	16.6967	6.52074	27.734	523.521	3.06042	32.8874	0.0407138	0	0.35027	0	0.237708	0.0238435	0.0930576	ribo-only	transc_only	transc_only	transc_only	transc_only	0	0	0	0	0	0	0	65.6046	1.05479
	FBtr0304059_31	FBtr0304059_31|FBtr0309036_31|FBtr0309037_31|FBtr0309038_30	FBtr0304059	3776	3L	+	lncRNA:CR42862	229255..229428	atgatcagagttccagtccgtgcaattacgcttttcagaacctctcaaaaactaatctgcacgtgtctaaatctggctgccatgccaggcgcgacatcaatcatattcgccatgttggtctcaaagggaatccaagagacacgcgccccgcggtacaaccaactgaagaccaaa	mirvpvraitlfrtsqklictclnlaampgatsiifamlvskgiqetraprynqlktk	89.1272	88.076	181.583	1.35573	0.17237	7.47598	0.7009	1.76383	0.923505	56.5207	64.721	33.5455	28.0323	7.80561	49.2644	272.244	0.474892	17.2375	0.0239864	0.00266327	0.222861	0.0250033	0.225969	0.0187459	0.0275499	transc_only	transc_only	transc_only	transc_only	NA	0	1	0	0	0	0	0	155.014	11.2935
	FBtr0304059_32	FBtr0304059_32|FBtr0309036_32|FBtr0309037_32|FBtr0309038_31	FBtr0304059	4029	3L	+	lncRNA:CR42862	229508..229549	atgtattctaaacgaatcgtttcattatcttgtaggctttta	myskrivslscrll	81.7628	90.3023	125.881	0.29561	0.238034	2.92978	0.580746	0.797159	0.425106	233.552	279.396	142.492	118.246	34.7329	218.64	522.079	5.90224	14.0946	0.00126571	0.000851961	0.0205609	0.00491136	0.0229511	0.00194432	0.418759	ribo-only	transc_only	transc_only	transc_only	transc_only	0	0	0	0	0	0	0	0	10.8492
	FBtr0304059_33	FBtr0304059_33|FBtr0309036_33|FBtr0309037_33|FBtr0309038_32	FBtr0304059	4115	3L	+	lncRNA:CR42862	229594..229641	atgcagacatccgacttcgctgacgattgcatcgggactgcattaccc	mqtsdfaddcigtalp	220.286	336.214	529.734	12.6743	7.49808	28.1991	6.09783	11.3927	8.18328	489.189	259.962	217.037	107.468	41.919	264.796	451.437	0	34.5317	0.0259088	0.028843	0.129928	0.056741	0.271779	0.0309041	0	transc_only	robust	variable	variable	robust	0	1	1	1	0	2	0	1122.17	137.65
	FBtr0304059_34	FBtr0304059_34|FBtr0309035_31|FBtr0309036_34|FBtr0309037_34|FBtr0309038_33	FBtr0304059	4504	3L	+	lncRNA:CR42862	229983..230042	atgagaagtcctaaaatcctcctcggatcattcctcattatctgcatttggagcaacaag	mrspkillgsfliiciwsnk	166.851	238.69	359.965	7.24245	0.333248	15.5278	1.62609	1.95304	1.1903	476.906	136.093	142.844	54.1959	31.0201	148.45	458.971	0	39.4648	0.0151863	0.00244868	0.108705	0.0300039	0.0629605	0.00801816	0	transc_only	transc_only	ribo-only	ribo-only	ribo-only	0	0	0	0	0	0	0	483.089	34.1751
	FBtr0304059_35	FBtr0304059_35|FBtr0309035_32|FBtr0309036_35|FBtr0309037_35|FBtr0309038_34	FBtr0304059	4655	3L	+	lncRNA:CR42862	230134..230253	atgacgacttcaatccttgtttcaacccgtaccccttcgaaccaatataaaagttggattgcatacagctttcgcttcgctacacactggtcgattctttttctttgtgaggacccttcg	mttsilvstrtpsnqykswiaysfrfathwsilflcedps	130.474	166.583	249.038	8.07016	1.33299	9.96124	1.42283	2.09254	1.63666	840.515	174.96	193.332	68.7302	44.015	214.629	341.897	0	42.0958	0.00960145	0.00761882	0.0515239	0.0207016	0.0475416	0.00762553	0	transc_only	variable	variable	ribo-only	variable	0	2	0	1	0	0	0	38.9155	9.7304
	FBtr0304059_36	FBtr0304059_36|FBtr0309035_33|FBtr0309036_36|FBtr0309037_36|FBtr0309038_35	FBtr0304059	5036	3L	+	lncRNA:CR42862	230515..230934	atggagatgactgcggcgtgggagacggagatcgggactgcagcgagggatcgaggttctggacagcggcgcgggattcttataagattggacggcggcgtgggaccttttttgacggcagcgtgggagtttaggactgcagcgcgggaatttctgacggcggcgagggatcctcggtttaatttttcggcaattggtcagccatcgcattccatatacatgcgtgtcactccatttattgatagttcaaagctgatatacttaggtggcgtgatcagcgtaatcacgcctccaaaaatacgcatccctgattatcccttatatggaaaatcttcattgaatatacatttatttacacttctggaataccggaaagcaaccccaatacttatgccgatg…	memtaaweteigtaardrgsgqrrgilirldggvgpfltaawefrtaarefltaardprfnfsaigqpshsiymrvtpfidsskliylggvisvitppkiripdyplygksslnihlftlleyrkatpilmpmiliheti	74.341	90.6809	168.589	2.45356	7.78372	3.05534	3.94907	0.611155	4.08101	622.18	67.7889	82.8567	24.916	33.8945	88.1129	97.4114	0	27.2495	0.0039435	0.114823	0.036875	0.158495	0.0180311	0.0463157	0	transc_only	robust	ribo-only	transc_only	robust	0	1	2	0	0	1	1	264.549	34.5141
	FBtr0304059_4	FBtr0304059_4|FBtr0309035_4|FBtr0309036_4|FBtr0309037_4	FBtr0304059	328	3L	+	lncRNA:CR42862	225807..225887	atgaatccgcgtcccggtagcaacaatagttcgactatggctggtactggtaaagaagaatcccgaacacgatcgtcgcag	mnprpgsnnsstmagtgkeesrtrssq	209.742	284.137	538.432	17.3206	7.03523	24.7403	4.21579	5.37344	3.30638	114.199	262.038	185.168	141.055	33.5352	181.001	269.999	0	12.6677	0.15167	0.0268482	0.13361	0.0298875	0.160233	0.0182672	0	transc_only	variable	variable	ribo-only	variable	0	1	0	1	0	0	0	367.784	64.6935
	FBtr0304059_5	FBtr0304059_5|FBtr0309035_5|FBtr0309036_5|FBtr0309037_5	FBtr0304059	508	3L	+	lncRNA:CR42862	225987..226154	atggccgattctacacagatcgccggagcagggagcagcagcagcaaacaccaccgagtctcctctgcatgccaatgcccatgcaattcagtcgcagcggacagaacattggggacaaggcggaatgcgcgcggcagcagctccagctcgcatcagcttacctgcgtt	madstqiagagsssskhhrvssacqcpcnsvaadrtlgtrrnargssssshqltcv	148.936	203.991	380.627	2.73439	1.13066	9.57409	0.145187	2.62398	0.425106	44.7742	55.9274	40.9006	28.3297	12.2763	38.825	200.307	0	10.5709	0.0610707	0.0202166	0.234082	0.00512489	0.213744	0.0109493	0	transc_only	ribo-only	transc_only	transc_only	NA	0	0	0	1	0	0	0	123.648	10.1712
	FBtr0304059_6	FBtr0304059_6|FBtr0309035_6|FBtr0309036_6|FBtr0309037_6|FBtr0309038_5	FBtr0304059	576	3L	+	lncRNA:CR42862	226055..226294	atgccaatgcccatgcaattcagtcgcagcggacagaacattggggacaaggcggaatgcgcgcggcagcagctccagctcgcatcagcttacctgcgtttgaagctctcgtgctgttgccaaccaccgacaatcaccacctattctgcattgaacgcttcgcagctgctgatcaccacccacccatccgcacagatacacggtatttggtatatcagctgcgaacaaaatattgctttt	mpmpmqfsrsgqnigdkaecarqqlqlasaylrlklscccqpptittysalnasqllitthpsaqihgiwyisceqniaf	94.2312	121.843	230.232	2.53486	0.749808	10.5472	0.406522	2.92956	0.371967	39.1774	49.7392	36.3268	27.8986	12.3661	34.3209	180.575	0	12.0039	0.064702	0.0150748	0.290342	0.0145714	0.236902	0.0108379	0	transc_only	transc_only	transc_only	transc_only	transc_only	0	0	0	0	0	0	0	478.727	28.5979
	FBtr0304059_7	FBtr0304059_7|FBtr0309035_7|FBtr0309036_7|FBtr0309037_7|FBtr0309038_6	FBtr0304059	632	3L	+	lncRNA:CR42862	226111..226377	atgcgcgcggcagcagctccagctcgcatcagcttacctgcgtttgaagctctcgtgctgttgccaaccaccgacaatcaccacctattctgcattgaacgcttcgcagctgctgatcaccacccacccatccgcacagatacacggtatttggtatatcagctgcgaacaaaatattgctttttaaacaaaattccagagaaaagaacagcggagcattcatttatcatcgaaacgacattgaggaactgctgtaatcctttcggg	mraaaaparislpafealvllpttdnhhlfcierfaaadhhppirtdtrylvyqlrtkycflnkipekrtaehsfiiettlrnccnpfg	64.6953	78.8498	149.213	4.46405	1.01098	12.575	2.28383	3.44838	0.802447	66.8146	81.5706	55.898	44.951	24.1152	49.5227	182.147	0	12.1203	0.0668124	0.0123939	0.224963	0.0508071	0.142996	0.0162036	0	transc_only	variable	variable	transc_only	variable	0	1	0	1	0	0	0	475.248	36.6923
	FBtr0304059_8	FBtr0304059_8|FBtr0309035_8|FBtr0309036_8|FBtr0309037_8|FBtr0309038_7	FBtr0304059	1106	3L	+	lncRNA:CR42862	226585..226722	atgtcacagttgatcggttcctgtgggtgcttttgtttgatgggattgctttgcggtcttcaagtattcacggtcttgagggctccagacgaggatctttccagcaaatctatgcgcaagcaggcgtcaaagagtttg	msqligscgcfclmgllcglqvftvlrapdedlssksmrkqasksl	55.4859	61.714	107.293	13.9451	1.95602	26.8775	4.59547	4.084	1.9407	256.702	104.528	66.9248	55.2669	52.4899	65.1147	216.607	0	17.7306	0.054324	0.0187128	0.401608	0.0831504	0.0778053	0.0298043	0	transc_only	variable	variable	ribo-only	variable	0	2	0	2	0	0	0	675.624	70.7853
	FBtr0304059_9	FBtr0304059_9|FBtr0309035_9|FBtr0309036_9|FBtr0309037_9|FBtr0309038_8	FBtr0304059	1323	3L	+	lncRNA:CR42862	226802..226939	atgtataaatggaatctagcgaggcggaagattgaggtcttcaattctatggccccaaacaacgctcctgcgacatcaatccctcaattagaatatgtgcaaagaagcataactaatcaactgaacaagcgtaaaagc	mykwnlarrkievfnsmapnnapatsipqleyvqrsitnqlnkrks	45.9259	61.6482	109.568	2.24921	0.724452	2.35656	0.530246	0.687405	0.38814	146.95	93.3605	92.0885	49.269	16.0386	46.1229	263.297	0	15.1568	0.0153059	0.00775973	0.0255902	0.0107623	0.0428595	0.00841534	0	transc_only	transc_only	transc_only	transc_only	transc_only	0	0	0	0	0	0	0	59.5109	1.85734
	FBtr0304109_1	FBtr0304109_1	FBtr0304109	115	3R	-	asRNA:CR31514	9782517..9782579	atgggcggcggcggggctgtgcactccaggtactctgtaactggaaaagcgcaaggcttcgat	mggggavhsrysvtgkaqgfd	1.84775	1.94664	1.71114	0	0	0	0	0	0	0	0	1.17278	0.469228	0.798458	0.31279	2.96118	0	0	#NUM!	#NUM!	0	0	0	0	#NUM!	NA	NA	transc_only	NA	transc_only	0	0	0	0	0	0	0	0	0
	FBtr0304109_10	FBtr0304109_10	FBtr0304109	1591	3R	-	asRNA:CR31514	9781047..9781103	atgcagccgaagccgattcgaaagctccggtgctccagttacctatgcacctatggc	mqpkpirklrcssylctyg	0.453832	0.637495	0.493373	0	0	0	0	0	0	0	0	0	0	0	0	1.76232	0	0	#NUM!	#NUM!	#NUM!	#NUM!	#NUM!	#NUM!	#NUM!	NA	NA	NA	NA	NA	0	0	0	0	0	0	0	0	0
	FBtr0304109_11	FBtr0304109_11	FBtr0304109	1643	3R	-	asRNA:CR31514	9780989..9781051	atggctaactacgttaacgaatcccaaacgggtatatctggttttattcacaatttgtcagaa	manyvnesqtgisgfihnlse	0.513263	0.648879	0.446385	0	0	0	0	0	0	0	0	0	0.234614	0	0	2.96118	0	0	#NUM!	#NUM!	#NUM!	0	#NUM!	#NUM!	#NUM!	NA	NA	NA	NA	NA	0	0	0	0	0	0	0	0	0
	FBtr0304109_12	FBtr0304109_12	FBtr0304109	1708	3R	-	asRNA:CR31514	9780903..9780986	atgaaacctgtgaatccaaggcgaaactatttatctgcagttttgcaattaatcttgcatttacttttgattgtccaagtagct	mkpvnprrnylsavlqlilhlllivqva	0.384947	0.702952	0.502183	0	0	0	0	0	0	0.302529	0	0	0.351921	0	0	3.75842	0	0	0	#NUM!	#NUM!	0	#NUM!	#NUM!	#NUM!	NA	NA	NA	NA	NA	0	0	0	0	0	0	0	0	0
	FBtr0304109_13	FBtr0304109_13	FBtr0304109	1635	3R	-	asRNA:CR31514	9780886..9781059	atgcacctatggctaactacgttaacgaatcccaaacgggtatatctggttttattcacaatttgtcagaataatgaaacctgtgaatccaaggcgaaactatttatctgcagttttgcaattaatcttgcatttacttttgattgtccaagtagcttaatggataagcgatct	mhlwlttltnpkrvylvlfticqnnetceskaklficsfainlaftfdcpsslmdkrs	0.185837	0.391565	0.242433	0	0	0	0	0	0	0.146048	0	0	0.25484	0	0	2.06183	0	0	0	#NUM!	#NUM!	0	#NUM!	#NUM!	#NUM!	NA	NA	NA	NA	NA	0	0	0	0	0	0	0	0	0
	FBtr0304109_14	FBtr0304109_14	FBtr0304109	1916	3R	-	asRNA:CR31514	9780500..9780778	atgcaaagggtattccaccatcggtacactttgagtgaccttttcccagacaacttctttgtcactattgtggctgtattcgcattgccactttcgatctttatggtcgaaaccaaaaagctaggtcagtgccagcatcttagaccagtttgcatggctattcgaacaagttgcagcgatcttagatcaacactatgtagccaacataactatagcttgtccagtttattattggacaaccaaaattatctgggcactcacttgttgttgtcgtcgttg	mqrvfhhrytlsdlfpdnffvtivavfalplsifmvetkklgqcqhlrpvcmairtscsdlrstlcsqhnyslssllldnqnylgthlllssl	0.764927	1.35125	0.537582	0	0	0	0	0	0	0	0	0	0.0529774	0	0.07063	2.41744	0	0	#NUM!	#NUM!	#NUM!	0	#NUM!	0	#NUM!	NA	NA	NA	NA	NA	0	0	0	0	0	0	0	0	0
	FBtr0304109_15	FBtr0304109_15	FBtr0304109	2207	3R	-	asRNA:CR31514	9780455..9780487	atgtggttgtcgttgtggttgaggtggatgaag	mwlslwlrwmk	5.87919	5.50564	4.40298	0	0	0	0	0	0	0	0	0	0	0	0	10.0017	0	0	#NUM!	#NUM!	#NUM!	#NUM!	#NUM!	#NUM!	#NUM!	NA	NA	NA	NA	NA	0	0	0	0	0	0	0	0	0
	FBtr0304109_16	FBtr0304109_16	FBtr0304109	2300	3R	-	asRNA:CR31514	9780362..9780394	atgctcccttctgctgctgctgctgctgtcgcc	mlpsaaaaava	3.91946	4.95508	6.24939	0	0	0	0	0	0	0	0	0	0	0	0	17.8292	0	0	#NUM!	#NUM!	#NUM!	#NUM!	#NUM!	#NUM!	#NUM!	NA	NA	NA	NA	NA	0	0	0	0	0	0	0	0	0
	FBtr0304109_17	FBtr0304109_17	FBtr0304109	2378	3R	-	asRNA:CR31514	9780170..9780316	atggagcagggagcgggagcttgtattgtgcaactccgcggcttgtggatgccttggcggccgttgcacaaccgtttgccagatagagagcaaccccagcagccaggagctgcagccagatcaatctcattgcgagtggggatcact	meqgagacivqlrglwmpwrplhnrlpdreqpqqpgaaarsislrvgit	2.24369	1.69945	1.91308	0	0	0.0597914	0	0	0	0	0	0	0.100549	0	0	4.5882	0	0	#NUM!	#NUM!	#NUM!	0	#NUM!	#NUM!	#NUM!	NA	NA	NA	NA	NA	0	0	0	0	0	0	0	0	0
	FBtr0304109_18	FBtr0304109_18	FBtr0304109	2673	3R	-	asRNA:CR31514	9779914..9780021	atgtgcaaaattgctagcttgattttcggcagcggagccagcagaaaaaaacagctaagagagcttaagcgggggctgacccgctctttagcggctcaaactggtttt	mckiaslifgsgasrkkqlrelkrgltrslaaqtgf	1.31737	1.00937	0.347189	0	0	0	0	0	0	0	0	0.68412	0	0	0	1.19586	0	0	#NUM!	#NUM!	0	#NUM!	#NUM!	#NUM!	#NUM!	NA	NA	NA	NA	NA	0	0	0	0	0	0	0	0	0
	FBtr0304109_19	FBtr0304109_19	FBtr0304109	2806	3R	-	asRNA:CR31514	9779850..9779888	atgggctatcattgcaatgggtctccgtgtggataccac	mgyhcngspcgyh	2.32153	4.54215	1.44217	0	0	0	0	0	0	0	0	0	0	0	0	4.78344	0	0	#NUM!	#NUM!	#NUM!	#NUM!	#NUM!	#NUM!	#NUM!	NA	NA	NA	NA	NA	0	0	0	0	0	0	0	0	0
	FBtr0304109_2	FBtr0304109_2	FBtr0304109	102	3R	-	asRNA:CR31514	9782479..9782592	atgaaggtcaaagatgggcggcggcggggctgtgcactccaggtactctgtaactggaaaagcgcaaggcttcgattgatttcggttatcatacggaaaacttttaacttacga	mkvkdgrrrgcalqvlcnwksarlrlisviirktfnlr	1.19131	1.27499	1.06898	0	0	0.154199	0	0	0	0	0	0.648114	0.518621	0.882506	0.172858	2.39172	0	0	#NUM!	#NUM!	0.237919	0	0	0	#NUM!	NA	NA	NA	NA	NA	0	0	0	0	0	0	0	0	0
	FBtr0304109_20	FBtr0304109_20	FBtr0304109	2822	3R	-	asRNA:CR31514	9779837..9779872	atgggtctccgtgtggataccactaacccactagcg	mglrvdttnpla	2.51499	4.41598	1.69254	0	0	0	0	0	0	0	0	0	0	0	0	4.78344	0	0	#NUM!	#NUM!	#NUM!	#NUM!	#NUM!	#NUM!	#NUM!	NA	NA	NA	NA	NA	0	0	0	0	0	0	0	0	0
	FBtr0304109_21	FBtr0304109_21	FBtr0304109	2871	3R	-	asRNA:CR31514	9779767..9779823	atgcaggccaacagccaggagattgcttccggctttcgaaaaggacaccatcacaat	mqansqeiasgfrkghhhn	2.60954	2.15155	1.31566	0	0	0	0	0	0	0.445832	0	1.29623	0	0	0	2.26584	0	0	0	#NUM!	0	#NUM!	#NUM!	#NUM!	#NUM!	NA	NA	transc_only	NA	transc_only	0	0	0	0	0	0	0	0	0
	FBtr0304109_22	FBtr0304109_22	FBtr0304109	2863	3R	-	asRNA:CR31514	9779670..9779831	atgaggaaatgcaggccaacagccaggagattgcttccggctttcgaaaaggacaccatcacaattaaggaggtgaataaacgttcattgactgacacattcgcgtgggaatcaggctggcttacacacggaatttcgttgtcgacaaggagattggaagtt	mrkcrptarrllpafekdtitikevnkrsltdtfawesgwlthgislstrrlev	1.03793	1.26171	0.549715	0	0	0	0	0	0	0.156867	0	0.45608	0	0	0.12164	1.24015	0	0	0	#NUM!	0	#NUM!	#NUM!	0	#NUM!	NA	NA	NA	NA	NA	0	0	0	0	0	0	0	0	0
	FBtr0304109_23	FBtr0304109_23	FBtr0304109	3070	3R	-	asRNA:CR31514	9779592..9779624	atggttattcatttaagtttatcaaatataaaa	mvihlslsnik	0.587919	0.275282	0	0	0	0	0	0	0	0	0	0	0	0	0	6.95773	0	0	#NUM!	#NUM!	#NUM!	#NUM!	#NUM!	#NUM!	#NUM!	NA	NA	NA	NA	NA	0	0	0	0	0	0	0	0	0
	FBtr0304109_3	FBtr0304109_3	FBtr0304109	324	3R	-	asRNA:CR31514	9782248..9782370	atgtctgtggagcactcctggacgtcccaccagagctcggcgagcggtctactcgggcacttgcgaggtatcaagcccagaatggctagcaagagcaataaattgaataatatctatagcagc	msvehswtshqssasgllghlrgikprmasksnklnniyss	1.26188	1.69869	0.952651	0	0	0.142916	0	0	0	0.41321	0	0.600691	0.841178	3.68069	0.160209	1.16669	0	0	0	#NUM!	0.237919	0	0	0	#NUM!	NA	NA	NA	transc_only	transc_only	0	0	0	0	0	0	0	0	0
	FBtr0304109_4	FBtr0304109_4	FBtr0304109	736	3R	-	asRNA:CR31514	9781884..9781958	atgcgaaagggtccatctgtagtgggtttttgtgtgctagttgttgttgcgcttcgactagttgtactcgttctc	mrkgpsvvgfcvlvvvalrlvvlvl	2.7593	3.93653	2.93721	0	0	0	0	0	0	0	0	0	0.591228	0	0	7.65351	0	0	#NUM!	#NUM!	#NUM!	0	#NUM!	#NUM!	#NUM!	NA	NA	NA	NA	NA	0	0	0	0	0	0	0	0	0
	FBtr0304109_5	FBtr0304109_5	FBtr0304109	891	3R	-	asRNA:CR31514	9781648..9781803	atgggcctgcttggtgggcggacgcactgccaccagactctgctggccgaaactccagaagttccgattaaagaagttgaagccgttggccaggctgggacgcggagctggggattggatgtggaaagcgggtttaccagtgtgcttaatgaccat	mgllggrthchqtllaetpevpikeveavgqagtrswgldvesgftsvlndh	1.45095	1.48493	1.14172	0	0	0	0	0	0	0.1629	0	0	0.094748	0	0	3.58758	0	0	0	#NUM!	#NUM!	0	#NUM!	#NUM!	#NUM!	NA	NA	NA	NA	NA	0	0	0	0	0	0	0	0	0
	FBtr0304109_6	FBtr0304109_6	FBtr0304109	1009	3R	-	asRNA:CR31514	9781575..9781685	atgtggaaagcgggtttaccagtgtgcttaatgaccattagtgtttctgctccaaatagcagacattacacgtcaagtaaagcgcagttcccgccgctcatgaagagcgtt	mwkaglpvclmtisvsapnsrhytsskaqfpplmksv	0.52436	0.368283	0.253354	0	0	0	0	0	0	0	0	0	0.133159	0	0	2.1978	0	0	#NUM!	#NUM!	#NUM!	0	#NUM!	#NUM!	#NUM!	NA	NA	NA	NA	NA	0	0	0	0	0	0	0	0	0
	FBtr0304109_7	FBtr0304109_7	FBtr0304109	1235	3R	-	asRNA:CR31514	9781397..9781459	atgcgctccatagacccaacgcaattgtctacttggctgcttgcaacagcaggtggacgcaag	mrsidptqlstwllataggrk	0.821221	1.00937	0.818373	0	0	0	0	0	0	0	0	0	0	0	0	1.82226	0	0	#NUM!	#NUM!	#NUM!	#NUM!	#NUM!	#NUM!	#NUM!	NA	NA	NA	NA	NA	0	0	0	0	0	0	0	0	0
	FBtr0304109_8	FBtr0304109_8	FBtr0304109	1344	3R	-	asRNA:CR31514	9781321..9781350	atgttaacgagatcttcttcgagagcaatt	mltrsssrai	0.862282	0.151405	0.468705	0	0	0	0	0	0	0	0	0	0	0	0	8.13185	0	0	#NUM!	#NUM!	#NUM!	#NUM!	#NUM!	#NUM!	#NUM!	NA	NA	NA	NA	NA	0	0	0	0	0	0	0	0	0
	FBtr0304109_9	FBtr0304109_9	FBtr0304109	1496	3R	-	asRNA:CR31514	9781106..9781198	atgatcacgatcatgcaaattggcaaaggcctaggccccaataattcgtggccttgcatacgcctctccagttcggacttagccaaggtctcc	mitimqigkglgpnnswpcirlsssdlakvs	0.625849	0.683765	0.352788	0	0	0	0	0	0	0	0	0	0	0	0	1.08013	0	0	#NUM!	#NUM!	#NUM!	#NUM!	#NUM!	#NUM!	#NUM!	NA	NA	NA	NA	NA	0	0	0	0	0	0	0	0	0
	FBtr0304110_1	FBtr0304110_1	FBtr0304110	145	3L	-	lncRNA:CR32218	19896206..19896247	atgaatgtacaacaaaatccacttgaccaaaaatgtcttgag	mnvqqnpldqkcle	5.38926	3.2444	5.13343	24.8313	6.42692	6.9059	1.74224	1.72718	5.10127	2.42023	18.9912	35.1833	5.98266	4.79075	25.8052	54.3262	35.4134	7.51711	10.2599	0.338416	0.196284	0.291215	0.360524	0.197684	4.71104	ribo-only	ribo-only	ribo-only	ribo-only	ribo-only	0	0	0	0	0	0	0	0	2.71231
	FBtr0304110_2	FBtr0304110_2	FBtr0304110	149	3L	-	lncRNA:CR32218	19896187..19896243	atgtacaacaaaatccacttgaccaaaaatgtcttgagtaaaagtgtcgcatacgcg	mynkihltknvlsksvaya	4.65178	3.10779	4.35813	18.2967	4.73563	5.08856	1.28375	1.17476	3.75883	1.78333	11.8589	24.6283	3.11172	3.53002	14.8657	43.3027	26.0941	5.53892	10.2599	0.399331	0.206614	0.412554	0.332791	0.252852	4.71104	ribo-only	ribo-only	variable	ribo-only	variable	0	0	0	1	0	0	0	0	0.499636
	FBtr0304110_3	FBtr0304110_3	FBtr0304110	237	3L	-	lncRNA:CR32218	19896105..19896155	atgtattcgtgtgtgtccgccagccaatacaaaagcagcacaaaaagtggt	myscvsasqyksstksg	6.2135	4.27497	6.15749	7.30331	2.35234	3.27446	1.91305	0.54707	1.40035	1.49485	2.12065	8.69235	0.579635	0	1.15916	31.2331	1.62022	4.64292	4.88566	1.10925	0.376706	3.30043	#NUM!	1.20807	0.348966	ribo-only	variable	ribo-only	transc_only	variable	0	1	0	0	0	0	0	0	0
	FBtr0304110_4	FBtr0304110_4	FBtr0304110	410	3L	-	lncRNA:CR32218	19895935..19895982	atgtatctatgcgcaactaaaaaatataataagcagagtcagtgccaa	mylcatkkynkqsqcq	4.98507	2.17645	5.37057	2.32793	0.62484	0.366222	0	0.581262	0	0.529425	6.47793	12.3142	1.23172	1.04798	7.8002	34.082	1.72149	7.39966	4.39709	0.0964568	0.0297399	0	0.554652	0	0.232644	ribo-only	transc_only	transc_only	transc_only	transc_only	0	0	0	0	0	0	0	0	0
	FBtr0304110_5	FBtr0304110_5	FBtr0304110	490	3L	-	lncRNA:CR32218	19895846..19895902	atgatttttagcgaaaaagcgaaaaggaaaaagatcaagcagcagcaacaacaaaaa	mifsekakrkkikqqqqqk	12.7073	5.57808	12.4166	31.3658	2.6309	1.54199	0.427918	0.29369	2.19265	0.891663	1.66025	23.3321	0.518621	0	2.07429	25.4278	17.3961	10.3855	35.1767	1.58465	0.0660887	0.825108	#NUM!	1.05706	1.67504	translated	ribo-only	transc_only	transc_only	NA	1	0	0	1	0	0	0	0	0
	FBtr0304110_6	FBtr0304110_6	FBtr0304110	793	3L	-	lncRNA:CR32218	19895534..19895599	atgcgacacacatacgcacacacattgacacctggcgcaggagtcgcggcttgcggcactttcaaa	mrhtyahtltpgagvaacgtfk	5.97718	3.37221	7.03057	8.65332	4.99872	2.66343	1.1087	1.01457	3.51678	3.85036	5.12089	12.3142	1.3437	2.28649	8.36002	24.5695	2.50398	12.557	2.2474	0.976143	0.21629	0.825108	0.443722	0.420667	0.199409	ribo-only	variable	ribo-only	ribo-only	variable	0	1	0	0	0	0	0	0	0.863007
	FBtr0304110_7	FBtr0304110_7	FBtr0304110	988	3L	-	lncRNA:CR32218	19895369..19895404	atgcctaccttaacccaattaaaataccatattatt	mptltqlkyhii	3.4132	1.51405	2.60391	2.41415	0.277707	0.976592	0.677537	0.310006	0	1.4118	1.50213	14.3665	0.410575	0	1.09476	34.2813	6.88594	8.76996	1.70998	0.184875	0.067977	1.65022	#NUM!	0	0.785173	ribo-only	transc_only	transc_only	transc_only	transc_only	0	0	0	0	0	0	0	0	0
	FBtr0304128_10	FBtr0304128_10	FBtr0304128	1173	3L	-	asRNA:CR42871	14035575..14035664	atgagcgccggacagagggccaagctggatgacaaggccaccgattcaaatggtgccagtgcggccacaaatccatccatgggtcgcaaa	msagqraklddkatdsngasaatnpsmgrk	4.67069	0.403747	0.260391	0.137951	0	0	0	0	0	0	0.450638	0	0	0	0	0.637792	0	0.438498	#NUM!	0	#NUM!	#NUM!	#NUM!	#NUM!	0	NA	NA	NA	NA	NA	0	0	0	0	0	0	0	0	0
	FBtr0304128_11	FBtr0304128_11	FBtr0304128	1201	3L	-	asRNA:CR42871	14035484..14035636	atgacaaggccaccgattcaaatggtgccagtgcggccacaaatccatccatgggtcgcaaatgaaagctggggaatacattcatatcaccctggatctcaaagcgcagctcggacagatgctccaaatagtcagcattggccctcagcgatg	mtrppiqmvpvrpqihpwvaneswgihsyhpgsqsaartdapnsqhwpsam	4.10006	0.385935	0.183806	0	0	0	0	0	0	0	0.353442	0	0	0	0	0.656551	0	0.77382	#NUM!	0	#NUM!	#NUM!	#NUM!	#NUM!	0	NA	NA	NA	NA	NA	0	0	0	0	0	0	0	0	0
	FBtr0304128_12	FBtr0304128_12	FBtr0304128	1262	3L	-	asRNA:CR42871	14035480..14035575	atgaaagctggggaatacattcatatcaccctggatctcaaagcgcagctcggacagatgctccaaatagtcagcattggccctcagcgatgtgag	mkageyihitldlkaqlgqmlqivsigpqrce	5.52399	0.615083	0.195294	0	0	0	0	0	0	0	0.563298	0	0	0	0	1.04638	0	1.23328	#NUM!	0	#NUM!	#NUM!	#NUM!	#NUM!	0	transc_only	NA	NA	NA	NA	0	0	0	0	0	0	0	0	0
	FBtr0304128_13	FBtr0304128_13	FBtr0304128	1368	3L	-	asRNA:CR42871	14035275..14035469	atgtcccgcgtcgcatcgtcggcggttttgctcagcgtcatcatgaggaacactctcagccgcagctcgtcctcctcgataatggtggcggcacgtcgccaaatggccagtcgctgggcgatgggaactagactccaagttccttgcgccgaaagagcagacttaattgccgcctcgatttgcttgcgattggcg	msrvassavllsvimrntlsrsssssimvaarrqmasrwamgtrlqvpcaeradliaasiclrla	2.819	0.37269	0.120181	0	0	0	0	0	0	0	0.277316	0	0	0	0	0.51514	0	1.01192	#NUM!	0	#NUM!	#NUM!	#NUM!	#NUM!	0	transc_only	NA	NA	NA	NA	0	0	0	0	0	0	0	0	0
	FBtr0304128_14	FBtr0304128_14	FBtr0304128	1623	3L	-	asRNA:CR42871	14035161..14035214	atggtgtacactgtatcatcgccgataattgtgggcacctccaacggcctgtgc	mvytvsspiivgtsnglc	3.59284	0.336456	0.347189	0	0	0	0	0	0	0.4706	1.50213	0	0	0.931534	0	1.86023	0	2.92332	0	0	#NUM!	#NUM!	0	#NUM!	0	transc_only	transc_only	NA	NA	transc_only	0	0	0	0	0	0	0	0	0
	FBtr0304128_15	FBtr0304128_15	FBtr0304128	1595	3L	-	asRNA:CR42871	14035135..14035242	atgcgggcagcaaacacgctgagtgtccatggtgtacactgtatcatcgccgataattgtgggcacctccaacggcctgtgctgaatctcctgaatggcatgattaac	mraantlsvhgvhciiadncghlqrpvlnllngmin	2.33535	0.210285	0.216993	0	0	0	0	0	0	0.2353	0.876241	0	0	0.465767	0	0.930114	0	2.55791	0	0	#NUM!	#NUM!	0	#NUM!	0	transc_only	NA	NA	NA	NA	0	0	0	0	0	0	0	0	0
	FBtr0304128_16	FBtr0304128_16	FBtr0304128	1839	3L	-	asRNA:CR42871	14034906..14034998	atgatagccattccaccaaggcgacgacatctgaaggaccatcgagtggggaccgcgagtcccagcttaagcattgcttggacaattttaatt	miaipprrrhlkdhrvgtaspslsiawtili	0.973544	0.0976807	0.0503983	0.133501	0	0	0	0	0	0	0.726836	0	0.158932	0	0	0.925828	0	4.24353	#NUM!	0	#NUM!	0	#NUM!	#NUM!	0	transc_only	NA	NA	NA	NA	0	0	0	0	0	0	0	0	0
	FBtr0304128_17	FBtr0304128_17	FBtr0304128	2116	3L	-	asRNA:CR42871	14034671..14034721	atggcctggaaacaacaaaatattaataataataagaccaaacaatttgtg	mawkqqninnnktkqfv	0.380418	0.801557	0.0919028	0	0	0	0	0	0	0	0	0	0	0	0	14.0689	1.62022	4.64292	#NUM!	#NUM!	#NUM!	#NUM!	#NUM!	#NUM!	0.348966	ribo-only	NA	NA	NA	NA	0	0	0	0	0	0	0	0	0
	FBtr0304128_18	FBtr0304128_18	FBtr0304128	2003	3L	-	asRNA:CR42871	14034664..14034834	atgtgtaatgtgtgtttaaacagtgcgtttcgccgatgtaagacagttgtggaaaaggcagttcgttttctaaatccaaaggcattcaaaacgaagcagattgcaatagttctatggcctggaaacaacaaaatattaataataataagaccaaacaatttgtgtaagcca	mcnvclnsafrrcktvvekavrflnpkafktkqiaivlwpgnnkiliiirpnnlckp	1.05894	0.823431	0.246687	0	0	0	0	0	0	0.148611	0.158119	0	0	0	0	5.4548	0.483224	5.53892	0	0	#NUM!	#NUM!	#NUM!	#NUM!	0.0872415	transc_only	NA	NA	NA	NA	0	0	0	0	0	0	0	0	0
	FBtr0304128_2	FBtr0304128_2	FBtr0304128	192	3L	-	asRNA:CR42871	14036583..14036645	atgggaggtggaccatcaacagtctcctcgatgagcagcggcgagctccagcgcattaggaag	mgggpstvssmssgelqrirk	4.1061	0.432586	0.148795	0.394147	0	0	0	0	0	0	0.21459	0	0	0	0	0.227783	0	0	#NUM!	0	#NUM!	#NUM!	#NUM!	#NUM!	#NUM!	NA	NA	NA	NA	NA	0	0	0	0	0	0	0	0	0
	FBtr0304128_3	FBtr0304128_3	FBtr0304128	544	3L	-	asRNA:CR42871	14036081..14036293	atggatccgacacccggacaatcgttggatcaacgaatctaccagtgctgtcatcacagctgcctccgcacaactgctccatgttcttggtgcgctgcagtagtttctgcatccgccggaagtcatttatatgcaccatcgctcctatatccgtttccgattcgatggggtctccgatggtcagttgctccgtggcctccaccaactcctccc	mdptpgqsldqriyqcchhsclrttapcswcaavvsasagshlyapsllypfpirwglrwsvapwppptpp	2.52005	0.533117	0.132029	0.116579	0.0938726	0	0	0	0	0.238614	0.190411	0	0	0	0.0925153	0.471607	0.775881	1.66753	0.488566	0.493001	#NUM!	#NUM!	#NUM!	0	0.465288	transc_only	NA	NA	NA	NA	0	0	0	0	0	0	0	0	0
	FBtr0304128_4	FBtr0304128_4	FBtr0304128	674	3L	-	asRNA:CR42871	14036065..14036163	atgcaccatcgctcctatatccgtttccgattcgatggggtctccgatggtcagttgctccgtggcctccaccaactcctccctgaggcgtggccacat	mhhrsyirfrfdgvsdgqllrglhqllpeawph	3.26622	0.917607	0.0946878	0.12541	0.100984	0	0	0	0	0.256691	0.273114	0	0	0	0.199048	1.01467	1.66932	1.99317	0.488566	0.369751	#NUM!	#NUM!	#NUM!	0	0.837518	ribo-only	NA	NA	NA	NA	0	0	0	0	0	0	0	0	0
	FBtr0304128_5	FBtr0304128_5	FBtr0304128	624	3L	-	asRNA:CR42871	14035950..14036213	atgttcttggtgcgctgcagtagtttctgcatccgccggaagtcatttatatgcaccatcgctcctatatccgtttccgattcgatggggtctccgatggtcagttgctccgtggcctccaccaactcctccctgaggcgtggccacattgacgagggcacatacatccgggagagcgagttggcatactgtccggcaaagccaaaggccgcctgcacggtggctgagacgacagattccaccttagcgctggcatggacaaaa	mflvrcssfcirrksfictiapisvsdsmgspmvscsvastnsslrrghidegtyireselaycpakpkaactvaettdstlalawtk	2.30268	0.447333	0.106524	0.0470289	0.0378691	0	0	0	0	0.0962591	0.102418	0	0	0	0.074643	0.434858	0.625995	1.94334	0.488566	0.369751	#NUM!	#NUM!	#NUM!	0	0.322122	transc_only	NA	NA	NA	NA	0	0	0	0	0	0	0	0	0
	FBtr0304128_6	FBtr0304128_6	FBtr0304128	933	3L	-	asRNA:CR42871	14035860..14035904	atgtatcgctccattcgatcgctcaccagcttgtgcacatgcctg	myrsirsltslctcl	5.74854	0.706557	0	0	0	0	0	0	0	0	0.300426	0	0	0	0	0.637792	0	1.75399	#NUM!	0	#NUM!	#NUM!	#NUM!	#NUM!	0	transc_only	NA	NA	NA	NA	0	0	0	0	0	0	0	0	0
	FBtr0304128_7	FBtr0304128_7	FBtr0304128	878	3L	-	asRNA:CR42871	14035720..14035959	atggacaaaatgaaagttctgacccgggcactcggccaccagacgaggaaaacagatgtatcgctccattcgatcgctcaccagcttgtgcacatgcctgtaaaaagctgcactcgcttgagtattcagtccggcaaagtgcacggcatccgtgatggtgtccaagaacagacgctcgttggccggcacaaagttgataacgccgctgggcaaacccgcctcctggaaggctctgaaaat	mdkmkvltralghqtrktdvslhsiahqlvhmpvksctrlsiqsgkvhgirdgvqeqtlvgrhkvdnaagqtrllegsen	2.5599	0.264959	0.0781174	0	0	0	0	0	0	0.105885	0.225319	0	0	0	0	0.119586	0	1.31549	0	0	#NUM!	#NUM!	#NUM!	#NUM!	0	transc_only	NA	NA	NA	NA	0	0	0	0	0	0	0	0	0
	FBtr0304128_8	FBtr0304128_8	FBtr0304128	1032	3L	-	asRNA:CR42871	14035716..14035805	atggtgtccaagaacagacgctcgttggccggcacaaagttgataacgccgctgggcaaacccgcctcctggaaggctctgaaaattaaa	mvsknrrslagtklitplgkpaswkalkik	3.30541	0.201874	0.208313	0	0	0	0	0	0	0.28236	0.450638	0	0	0	0	0.159448	0	1.31549	0	0	#NUM!	#NUM!	#NUM!	#NUM!	0	transc_only	NA	NA	NA	NA	0	0	0	0	0	0	0	0	0
	FBtr0304128_9	FBtr0304128_9	FBtr0304128	1144	3L	-	asRNA:CR42871	14035664..14035693	atgagggattccacaacaccgtgttgccca	mrdsttpccp	4.74255	0.30281	0.31247	0.413854	0	0	0	0	0	0	1.80255	0	0	0	0	0	0	1.31549	#NUM!	0	#NUM!	#NUM!	#NUM!	#NUM!	0	transc_only	transc_only	NA	NA	transc_only	0	0	0	0	0	0	0	0	0
	FBtr0304139_1	FBtr0304139_1	FBtr0304139	28	2L	+	lncRNA:CR42874	1989477..1989509	atgactatgcgatactcttgcaatcctggaact	mtmryscnpgt	0	0	0	0	0	0	0	0	0	0	0	0	0	0	0	0	0	0	#NUM!	#NUM!	#NUM!	#NUM!	#NUM!	#NUM!	#NUM!	NA	NA	NA	NA	NA	0	0	0	0	0	0	0	0	0
	FBtr0304139_10	FBtr0304139_10	FBtr0304139	1174	2L	+	lncRNA:CR42874	1990694..1990762	atggggttgggattgggggccaggaggcggcggagtgaaagggggcggtggagaaataaaaatgggaaa	mglglgarrrrsergrwrnkngk	0	0	0.0679282	0	0	0	0	0	0	0	0	0	0	0	0	0	0	0	#NUM!	#NUM!	#NUM!	#NUM!	#NUM!	#NUM!	#NUM!	NA	NA	NA	NA	NA	0	0	0	0	0	0	0	0	0
	FBtr0304139_11	FBtr0304139_11	FBtr0304139	1145	2L	+	lncRNA:CR42874	1990665..1990793	atgcaaaagtgggtggatggagattggggatggggttgggattgggggccaggaggcggcggagtgaaagggggcggtggagaaataaaaatgggaaatgaaaagaaatgtaggcggatgtgggtacac	mqkwvdgdwgwgwdwgpggggvkggggeikmgnekkcrrmwvh	0	0	0.0363337	0	0	0	0	0	0	0	0	0	0	0	0	0	0	0	#NUM!	#NUM!	#NUM!	#NUM!	#NUM!	#NUM!	#NUM!	NA	NA	NA	NA	NA	0	0	0	0	0	0	0	0	0
	FBtr0304139_12	FBtr0304139_12	FBtr0304139	1242	2L	+	lncRNA:CR42874	1990762..1990872	atgaaaagaaatgtaggcggatgtgggtacactaagaaaaaaaatcaccatcctgcagcaaaagataaacggaggtatgggaattctttaaacaagttgactatttgtagc	mkrnvggcgytkkknhhpaakdkrrygnslnkltics	0	0	0.0422256	0	0	0	0	0	0	0	0	0	0	0	0	0	0	0	#NUM!	#NUM!	#NUM!	#NUM!	#NUM!	#NUM!	#NUM!	NA	NA	NA	NA	NA	0	0	0	0	0	0	0	0	0
	FBtr0304139_2	FBtr0304139_2	FBtr0304139	21	2L	+	lncRNA:CR42874	1989470..1989541	atgcaagatgactatgcgatactcttgcaatcctggaacttgacccgatggcttatcttctcgccctcctgt	mqddyaillqswnltrwlifspsc	0	0	0	0	0	0	0	0	0	0	0	0	0	0	0	0	0	0	#NUM!	#NUM!	#NUM!	#NUM!	#NUM!	#NUM!	#NUM!	NA	NA	NA	NA	NA	0	0	0	0	0	0	0	0	0
	FBtr0304139_3	FBtr0304139_3	FBtr0304139	141	2L	+	lncRNA:CR42874	1989590..1989727	atggcgttgataatgagccagctgctcaatcggaatcgaaaacaatgctcgtcagtgttttggtttcgattacggtctacagttcgcattcggattcgtattcgcattcgcattctcgttttctgctctccgttcttc	malimsqllnrnrkqcssvfwfrlrstvriririririlvfcspff	0	0	0	0	0	0	0	0.121307	0	0	0	0	0	0	0	0.103988	0	0	#NUM!	#NUM!	#NUM!	#NUM!	#NUM!	#NUM!	#NUM!	NA	NA	NA	NA	NA	0	0	0	0	0	0	0	0	0
	FBtr0304139_4	FBtr0304139_4	FBtr0304139	68	2L	+	lncRNA:CR42874	1989517..1989738	atggcttatcttctcgccctcctgttagtcaactacattgatatcccagctcttgggacgacttctcaccgacatggcgttgataatgagccagctgctcaatcggaatcgaaaacaatgctcgtcagtgttttggtttcgattacggtctacagttcgcattcggattcgtattcgcattcgcattctcgttttctgctctccgttcttctgaacaaagaa	mayllalllvnyidipalgttshrhgvdnepaaqsesktmlvsvlvsitvysshsdsyshshsrfllsvllnke	0	0	0	0	0	0	0	0.0754069	0	0	0	0	0	0	0	0.0646411	0	0	#NUM!	#NUM!	#NUM!	#NUM!	#NUM!	#NUM!	#NUM!	NA	NA	NA	NA	NA	0	0	0	0	0	0	0	0	0
	FBtr0304139_5	FBtr0304139_5	FBtr0304139	451	2L	+	lncRNA:CR42874	1989971..1990012	atgcaaataatgctggcgggtggaaaagcgtgggggcggtta	mqimlaggkawgrl	0	0.108147	0	0	0	0	0	0	0	0	0	0	0	0	0	0	0	0	#NUM!	#NUM!	#NUM!	#NUM!	#NUM!	#NUM!	#NUM!	NA	NA	NA	NA	NA	0	0	0	0	0	0	0	0	0
	FBtr0304139_6	FBtr0304139_6	FBtr0304139	739	2L	+	lncRNA:CR42874	1990259..1990369	atggttgggagctatttaagaaggtataacaatagagctactaaaaaaacaacaatcctctatagatcccctttaagctttgataatagcaccaatcttataaaaaaaaac	mvgsylrrynnratkkttilyrsplsfdnstnlikkn	0	0	0	0	0	0	0	0	0	0	0	0	0	0	0	0	0	0	#NUM!	#NUM!	#NUM!	#NUM!	#NUM!	#NUM!	#NUM!	NA	NA	NA	NA	NA	0	0	0	0	0	0	0	0	0
	FBtr0304139_7	FBtr0304139_7	FBtr0304139	1035	2L	+	lncRNA:CR42874	1990555..1990614	atgtgggccaagcccccagtccatcctcttaacccgccgacgccgcgctcggccccccct	mwakppvhplnpptprsapp	0	0	0	0	0	0	0	0	0	0	0	0	0.246345	0	0	0	0	0	#NUM!	#NUM!	#NUM!	0	#NUM!	#NUM!	#NUM!	NA	NA	NA	NA	NA	0	0	0	0	0	0	0	0	0
	FBtr0304139_8	FBtr0304139_8	FBtr0304139	994	2L	+	lncRNA:CR42874	1990514..1990642	atgaatccgcataaagcacggcagtccgaaactgcaaaggaatgtgggccaagcccccagtccatcctcttaacccgccgacgccgcgctcggcccccccttaacccatctgtagacacagctgacgtt	mnphkarqsetakecgpspqsilltrrrrarpplnpsvdtadv	0	0	0	0	0	0	0	0	0	0	0	0	0.114579	0	0	0	0	0	#NUM!	#NUM!	#NUM!	0	#NUM!	#NUM!	#NUM!	NA	NA	NA	NA	NA	0	0	0	0	0	0	0	0	0
	FBtr0304139_9	FBtr0304139_9	FBtr0304139	1161	2L	+	lncRNA:CR42874	1990681..1990728	atggagattggggatggggttgggattgggggccaggaggcggcggag	meigdgvgiggqeaae	0	0	0.0976468	0	0	0	0	0	0	0	0	0	0	0	0	0	0	0	#NUM!	#NUM!	#NUM!	#NUM!	#NUM!	#NUM!	#NUM!	NA	NA	NA	NA	NA	0	0	0	0	0	0	0	0	0
	FBtr0304140_1	FBtr0304140_1|FBtr0304141_1	FBtr0304140	107	3R	+	CR42875	7128193..7128282	atggagtccccctcacatgcttctgcaactatttacttaacattctgctcaacaaacggtcacactgctgttataatcctaattgcttac	mespshasatiyltfcstnghtaviiliay	0	0	0	0.137951	0	0.0976592	0	0	0	0	0	0	0	0	0	0	0	0	#NUM!	#NUM!	#NUM!	#NUM!	#NUM!	#NUM!	#NUM!	NA	NA	NA	NA	NA	0	0	0	0	0	0	0	0	0
	FBtr0304140_2	FBtr0304140_2|FBtr0304141_2	FBtr0304140	270	3R	+	CR42875	7128522..7128644	atgcgacacatgatgagtcctgctgaaccgggaggctggtcacctcaactatttcgactaaagaacttggaacaaatagagaagatggaagaggaaatgaatgatcccatcaaatcattgatt	mrhmmspaepggwspqlfrlknleqiekmeeemndpiksli	0.105156	0.369281	0.342955	1.31222	1.70688	2.64395	2.97455	1.86004	2.32253	0.41321	0.989206	4.80553	1.32185	0.408966	1.92251	0	2.0154	0	3.17568	1.7255	0.550189	2.25029	4.54815	1.20807	#NUM!	NA	NA	variable	ribo-only	variable	0	0	0	1	0	0	0	0	1.15769
	FBtr0304140_3	FBtr0304140_3|FBtr0304141_3	FBtr0304140	405	3R	+	CR42875	7128712..7128795	atgcgaaacattttgaaacccggtggttcggtgggtcaccccgacctggaggtttcaaaaaacaatttcatcttatactcgccc	mrnilkpggsvghpdlevsknnfilysp	0.0769894	0.32444	0.0557982	0	0	0	0	0	0	0.302529	0	0.879583	0.703842	0	0.234592	0	0	0.469819	0	#NUM!	0	0	#NUM!	0	0	NA	NA	NA	NA	NA	0	0	0	0	0	0	0	0	0
	FBtr0304147_1	FBtr0304147_1	FBtr0304147	148	211000000000000	-	lncRNA:CR40719	351..467	atggactgggtctccggagatgaggaaaagctgtacggcatgattcacgccccatacatagtgtcgaagcgtggcctgaatgatatgcgccttagaattgtgtccaaagatctcctg	mdwvsgdeeklygmihapyivskrglndmrlrivskdll	#N/A	#N/A	#N/A	0	#N/A	0	#N/A	0	#N/A	0	#N/A	#N/A	#N/A	#N/A	0	#N/A	#N/A	#N/A	#NUM!	#N/A	#N/A	#N/A	#N/A	#N/A	#N/A	#N/A	NA	NA	NA	NA	0	0	0	0	0	1	0	#N/A	#N/A
	FBtr0304147_2	FBtr0304147_2	FBtr0304147	227	211000000000000	-	lncRNA:CR40719	203..388	atgatatgcgccttagaattgtgtccaaagatctcctgtaactggcagaaaaccccgcctgtgggtctcagcgacgtgtggggaaagtccaaggtgaagatctacagcccaagctataacaacgtcttcgtgccgctatccaactggacggagccatgttcgggaccaccttcccgcacatgttct	micalelcpkiscnwqktppvglsdvwgkskvkiyspsynnvfvplsnwtepcsgppsrtcs	#N/A	#N/A	#N/A	0	#N/A	0	#N/A	0	#N/A	0	#N/A	#N/A	#N/A	#N/A	0	#N/A	#N/A	#N/A	#NUM!	#N/A	#N/A	#N/A	#N/A	#N/A	#N/A	#N/A	NA	NA	NA	NA	0	0	0	0	0	0	0	#N/A	#N/A
	FBtr0304883_1	FBtr0304883_1|FBtr0332244_1	FBtr0304883	55	2L	-	lncRNA:CR43097	19911710..19911757	atggggattttccggtgtgtcgatgcctgtgcgagcagcatttcccgt	mgifrcvdacassisr	0.134731	0.473141	0	0	0	0	0	0	0	0	0	0	0	0	0	0	0	0	#NUM!	#NUM!	#NUM!	#NUM!	#NUM!	#NUM!	#NUM!	NA	NA	NA	NA	NA	0	0	0	0	0	0	0	0	0
	FBtr0304883_10	FBtr0304883_10|FBtr0332244_10	FBtr0304883	816	2L	-	lncRNA:CR43097	19910943..19910996	atgggaaaacaaagaaagttacattccaagtatgaagatggttggtattcaaat	mgkqrklhskyedgwysn	0	0.084114	0.0867971	0	0	0	0	0	0	0	0	0	0	0	0	0	0	0	#NUM!	#NUM!	#NUM!	#NUM!	#NUM!	#NUM!	#NUM!	NA	NA	NA	NA	NA	0	0	0	0	0	0	0	0	0
	FBtr0304883_11	FBtr0304883_11|FBtr0332244_11	FBtr0304883	847	2L	-	lncRNA:CR43097	19910933..19910965	atgaagatggttggtattcaaattagcagaagg	mkmvgiqisrr	0	0	0.142032	0	0	0	0	0	0	0	0	0	0	0	0	0	0	0	#NUM!	#NUM!	#NUM!	#NUM!	#NUM!	#NUM!	#NUM!	NA	NA	NA	NA	NA	0	0	0	0	0	0	0	0	0
	FBtr0304883_12	FBtr0304883_12|FBtr0332244_12	FBtr0304883	883	2L	-	lncRNA:CR43097	19910888..19910929	atggagagaatcaagatatcccacaggcaaattatgtttatg	merikishrqimfm	0	0	0.111596	0	0	0	0	0	0	0	0	0	0	0	0	0	0	0	#NUM!	#NUM!	#NUM!	#NUM!	#NUM!	#NUM!	#NUM!	NA	NA	NA	NA	NA	0	0	0	0	0	0	0	0	0
	FBtr0304883_13	FBtr0304883_13|FBtr0332244_13	FBtr0304883	935	2L	-	lncRNA:CR43097	19910839..19910877	atgtttacaacatcgcatcaaggcgagtctctgatcgta	mfttshqgesliv	0	0	0	0	0	0	0	0	0	0	0	0	0	0	0	0	0	0	#NUM!	#NUM!	#NUM!	#NUM!	#NUM!	#NUM!	#NUM!	NA	NA	NA	NA	NA	0	0	0	0	0	0	0	0	0
	FBtr0304883_2	FBtr0304883_2	FBtr0304883	41	2L	-	lncRNA:CR43097	19911703..19911771	atggatgggtatccatggggattttccggtgtgtcgatgcctgtgcgagcagcatttcccgttgacagg	mdgypwgfsgvsmpvraafpvdr	0.0937263	0.39497	0	0	0	0	0	0	0	0	0	0	0	0	0	0	0	0	#NUM!	#NUM!	#NUM!	#NUM!	#NUM!	#NUM!	#NUM!	NA	NA	NA	NA	NA	0	0	0	0	0	0	0	0	0
	FBtr0304883_3	FBtr0304883_3	FBtr0304883	45	2L	-	lncRNA:CR43097	19911651..19911767	atgggtatccatggggattttccggtgtgtcgatgcctgtgcgagcagcatttcccgttgacaggtgagcgttgtcgattgtcgagtcgcctgccattgacaattgaaaatgacatt	mgihgdfpvcrclceqhfpltgercrlssrlpltiendi	0.0552745	0.232931	0.0400602	0	0	0	0	0	0	0	0	0	0	0	0	0	0	0	#NUM!	#NUM!	#NUM!	#NUM!	#NUM!	#NUM!	#NUM!	NA	NA	NA	NA	NA	0	0	0	0	0	0	0	0	0
	FBtr0304883_4	FBtr0304883_4|FBtr0332244_4	FBtr0304883	221	2L	-	lncRNA:CR43097	19911508..19911591	atgcaaattgccgaattttggctggatcggatctggtctttgtggagtggatactcttgtgtatcctgcaggaagttgttaagg	mqiaefwldriwslwsgyscvscrkllr	0.0769894	0.16222	0.0557982	0	0	0	0	0	0	0	0	0	0	0	0	0.170837	0	0	#NUM!	#NUM!	#NUM!	#NUM!	#NUM!	#NUM!	#NUM!	NA	NA	NA	NA	NA	0	0	0	0	0	0	0	0	0
	FBtr0304883_5	FBtr0304883_5|FBtr0332244_5	FBtr0304883	341	2L	-	lncRNA:CR43097	19911418..19911471	atgcggatgagaggtgcttcactgactgtcagctatatacatatgtatgtatgt	mrmrgasltvsyihmyvc	0.119761	0.252342	0	0	0	0	0	0	0	0	0	0	0	0	0	0.265747	0	0	#NUM!	#NUM!	#NUM!	#NUM!	#NUM!	#NUM!	#NUM!	NA	NA	NA	NA	NA	0	0	0	0	0	0	0	0	0
	FBtr0304883_6	FBtr0304883_6	FBtr0304883	154	2L	-	lncRNA:CR43097	19911371..19911658	atgacatttgacatgccgcagcacgagtgtggccctgaattctggctgttgacgtcgagtggattttatgcaaattgccgaattttggctggatcggatctggtctttgtggagtggatactcttgtgtatcctgcaggaagttgttaaggtagtcaagtggctgccaacgcaattaactgcttcacatgcggatgagaggtgcttcactgactgtcagctatatacatatgtatgtatgttgagtatgtggcacaaaaagtgcggccaattgtgcgtggcgctcgaa	mtfdmpqhecgpefwlltssgfyancrilagsdlvfvewillcilqevvkvvkwlptqltashadercftdcqlytyvcmlsmwhkkcgqlcvale	0.0449105	0.0946282	0.0325489	0	0	0	0	0	0	0	0	0	0	0	0	0.0498275	0	0	#NUM!	#NUM!	#NUM!	#NUM!	#NUM!	#NUM!	#NUM!	NA	NA	NA	NA	NA	0	0	0	0	0	0	0	0	0
	FBtr0304883_7	FBtr0304883_7|FBtr0332244_7	FBtr0304883	387	2L	-	lncRNA:CR43097	19911105..19911425	atgtatgttgagtatgtggcacaaaaagtgcggccaattgtgcgtggcgctcgaataaaatggagccagctgagtgaaatgacaccaaagcccatcgaaagtgcagcgaagtctgaactcaatataccacccgaaccggcaattcttccatttaaattccgcttactgcccaccaccaggcgacaaaagaacacgccacatttacaagatacaaatgcggggtccatcttcttggaaacagtcatccatccaaagcaggcgatactcgaagaacggcagtttttggttgactcattggtgtcagcggaggcaacagtgcct	myveyvaqkvrpivrgarikwsqlsemtpkpiesaakselnippepailpfkfrllpttrrqkntphlqdtnagsifletvihpkqaileerqflvdslvsaeatvp	0.0402935	0.0707501	0	0	0	0	0	0	0	0	0	0	0	0	0	0.0447051	0	0	#NUM!	#NUM!	#NUM!	#NUM!	#NUM!	#NUM!	#NUM!	NA	NA	NA	NA	NA	0	0	0	0	0	0	0	0	0
	FBtr0304883_8	FBtr0304883_8|FBtr0332244_8	FBtr0304883	601	2L	-	lncRNA:CR43097	19911062..19911211	atgcggggtccatcttcttggaaacagtcatccatccaaagcaggcgatactcgaagaacggcagtttttggttgactcattggtgtcagcggaggcaacagtgccttaaaaagcgaatttcaggtgactcatggcaactggcgagaaag	mrgpsswkqssiqsrryskngsfwlthwcqrrqqclkkrisgdswqlark	0.0431141	0.030281	0	0	0	0	0	0	0	0	0	0	0	0	0	0	0	0	#NUM!	#NUM!	#NUM!	#NUM!	#NUM!	#NUM!	#NUM!	NA	NA	NA	NA	NA	0	0	0	0	0	0	0	0	0
	FBtr0304883_9	FBtr0304883_9|FBtr0332244_9	FBtr0304883	732	2L	-	lncRNA:CR43097	19911015..19911080	atggcaactggcgagaaagtaagtgctcaccttaggaaccacatatccaatcaaggctcatttcaa	matgekvsahlrnhisnqgsfq	0	0.137641	0	0	0	0	0	0	0	0	0	0	0	0	0	0	0	0	#NUM!	#NUM!	#NUM!	#NUM!	#NUM!	#NUM!	#NUM!	NA	NA	NA	NA	NA	0	0	0	0	0	0	0	0	0
	FBtr0305123_1	FBtr0305123_1|FBtr0309075_1	FBtr0305123	257	3R	+	lncRNA:CR43126	28586304..28586339	atggtcccggataaaacgcattctaatttcgggcca	mvpdkthsnfgp	2.69463	2.52342	1.95294	0	0	0.488296	0	0	0	0	0.751064	0	0	0	0	0	0	0	#NUM!	0	#NUM!	#NUM!	#NUM!	#NUM!	#NUM!	NA	NA	NA	NA	NA	0	0	0	0	0	0	0	0	0
	FBtr0305123_10	FBtr0305123_10|FBtr0309075_10	FBtr0305123	944	3R	+	lncRNA:CR43126	28586991..28587161	atgatcattaaacatcaaacactttcggtgactgagcacatatgtactcaaatccttatgtgcacttctaataaccgtaatgtgcttaaatatttaatatttttattgtatttcacaggcaattcaagtggctttggctcattaatgtttgccgtgtgggcgttgggttgg	miikhqtlsvtehictqilmctsnnrnvlkylifllyftgnssgfgslmfavwalgw	0.378194	0.132812	0.0822289	0.072606	0.175394	0.102799	0	0	0	0.148611	0.316237	0	0.0864368	0	0.230477	0.16784	0	0	0.488566	0.554626	#NUM!	0	#NUM!	0	#NUM!	NA	NA	NA	NA	NA	0	0	0	0	0	0	0	0	0
	FBtr0305123_11	FBtr0305123_11|FBtr0309075_11	FBtr0305123	1183	3R	+	lncRNA:CR43126	28587230..28587295	atgccaggcagtccaaaaatgtgtacttatttacctttagtcatttatctatttatttatttgctt	mpgspkmctylplviylfiyll	0.587919	0.550564	0.0710158	0.752462	0.302953	0.133172	0	0	0	0	1.43385	0	0.22395	2.28649	0.298572	0.434858	0	0	#NUM!	0.211286	#NUM!	0	0	0	#NUM!	NA	transc_only	NA	transc_only	transc_only	0	0	0	0	0	0	0	0	0
	FBtr0305123_12	FBtr0305123_12|FBtr0309075_12	FBtr0305123	1279	3R	+	lncRNA:CR43126	28587326..28587394	atggcgatttacattgcgattcggattcagattggctgcctttttgatacagtcggatgtattcggctc	maiyiairiqigclfdtvgcirl	0.656084	0.0658283	0.271713	1.61943	2.31825	0.254763	0.706995	0.161742	0	0.736591	1.17558	1.0708	0	1.45805	0.571181	0	0	0	2.19855	1.97201	0.237919	#NUM!	0.11093	0	#NUM!	NA	ribo-only	transc_only	transc_only	ribo-only	0	0	0	0	0	0	0	0	0
	FBtr0305123_13	FBtr0305123_13|FBtr0309075_13	FBtr0305123	1335	3R	+	lncRNA:CR43126	28587382..28587414	atgtattcggctctaagccatggtcaaactttt	mysalshgqtf	1.56778	0	0.284063	1.88116	3.33248	0	1.47826	0.338189	0	1.54015	0.819342	2.23894	0	3.04866	0	0	0	0	1.22141	4.06726	0	#NUM!	0.11093	#NUM!	#NUM!	NA	variable	transc_only	transc_only	variable	0	0	1	0	0	0	0	0	0
	FBtr0305123_14	FBtr0305123_14|FBtr0309075_14	FBtr0305123	1406	3R	+	lncRNA:CR43126	28587453..28587503	atggttatttatggaaaatatttgctttactacttttttgccgctttgttt	mviygkyllyyffaalf	1.01445	0.356247	0.183806	0	0	0.17234	0	0	0	0	0.530163	0	0	0	0	0	0	0	#NUM!	0	#NUM!	#NUM!	#NUM!	#NUM!	#NUM!	NA	NA	NA	NA	NA	0	0	0	0	0	0	0	0	0
	FBtr0305123_15	FBtr0305123_15|FBtr0309075_15	FBtr0305123	1416	3R	+	lncRNA:CR43126	28587463..28587513	atggaaaatatttgctttactacttttttgccgctttgttttgattttcgt	menicfttflplcfdfr	1.01445	0.534371	0.459514	0	0	0	0	0	0	0	0.265081	0	0	0	0	0	0	0	#NUM!	0	#NUM!	#NUM!	#NUM!	#NUM!	#NUM!	NA	NA	NA	NA	NA	0	0	0	0	0	0	0	0	0
	FBtr0305123_16	FBtr0305123_16|FBtr0309075_16	FBtr0305123	1471	3R	+	lncRNA:CR43126	28587518..28587550	atggctttaaaatgctgcgctttctgtttgttt	malkccafclf	0.391946	0.688205	0.994222	0.376231	0.302953	0	0	0	0	0	0.409671	0	0	0	0	0	0	0	#NUM!	0.739502	#NUM!	#NUM!	#NUM!	#NUM!	#NUM!	NA	NA	NA	NA	NA	0	0	0	0	0	0	0	0	0
	FBtr0305123_17	FBtr0305123_17|FBtr0309075_17	FBtr0305123	1482	3R	+	lncRNA:CR43126	28587529..28587648	atgctgcgctttctgtttgttttaagcatttatgtgacgcatgcgccgtgtggcaatgactttacaaaatcatatacatatatatcaaccggagaatttgaccaacatttctcagataga	mlrflfvlsiyvthapcgndftksytyistgefdqhfsdr	0.21557	0.264959	0.390587	0.310391	0.41656	0.0732444	0	0.139503	0	0.63531	0.901277	0	0	0.838381	0.164215	0	0	0	0.488566	0.462189	#NUM!	#NUM!	0.166396	0	#NUM!	NA	NA	NA	NA	NA	0	0	0	0	0	0	0	0	0
	FBtr0305123_18	FBtr0305123_18|FBtr0309075_18	FBtr0305123	1522	3R	+	lncRNA:CR43126	28587569..28587697	atgcgccgtgtggcaatgactttacaaaatcatatacatatatatcaaccggagaatttgaccaacatttctcagatagatgacgtccgcagctgtatctgtttctatatctatatcggcgtggtggca	mrrvamtlqnhihiyqpenltnisqiddvrscicfyiyigvva	0.200531	0.176052	0.218002	0.19249	0.309998	0.0681344	0	0.12977	0	0.590986	1.048	0	0.114579	1.16983	0.305516	0	0	0	0.325711	0.295801	#NUM!	0	0.11093	0	#NUM!	NA	transc_only	NA	transc_only	transc_only	0	0	0	0	0	0	0	0	0
	FBtr0305123_19	FBtr0305123_19|FBtr0309075_19	FBtr0305123	1601	3R	+	lncRNA:CR43126	28587648..28587776	atgacgtccgcagctgtatctgtttctatatctatatcggcgtggtggcataatacgaataatatttatttttattgttattattggttattgttgatttatttgtttgaacaatattttcgcacaaat	mtsaavsvsisisawwhntnniyfycyywllliylfeqyfrtn	0.200531	0.211263	0.145335	0.19249	0.154999	0.0681344	0	0.12977	0	1.37897	1.78159	0	0.114579	1.55978	0.305516	0	0	0	0.13959	0.0870002	#NUM!	0	0.0831978	0	#NUM!	NA	transc_only	NA	transc_only	transc_only	0	0	0	0	0	0	0	0	0
	FBtr0305123_2	FBtr0305123_2|FBtr0309075_2	FBtr0305123	406	3R	+	lncRNA:CR43126	28586453..28586485	atgtgtgtgagccaggctcattattgcgtgtca	mcvsqahycvs	0.979865	1.23877	1.13625	0	0.302953	0.532687	0	0	0	1.54015	0	0	0	0	0	0	0	0	0	#NUM!	#NUM!	#NUM!	#NUM!	#NUM!	#NUM!	NA	transc_only	NA	NA	transc_only	0	0	0	0	0	0	0	0	0
	FBtr0305123_20	FBtr0305123_20|FBtr0309075_20	FBtr0305123	1747	3R	+	lncRNA:CR43126	28587794..28587832	atgggacatcggacgatggacatccatatcaatgtcgtt	mghrtmdihinvv	1.16076	1.39759	0.360542	2.22845	2.81979	0.450735	0	0	0	2.6064	3.1198	0	0	1.28982	0	0	0	0	0.85499	0.903836	#NUM!	#NUM!	0	#NUM!	#NUM!	NA	ribo-only	NA	transc_only	ribo-only	0	0	0	0	0	0	0	0	0
	FBtr0305123_21	FBtr0305123_21|FBtr0309075_21	FBtr0305123	1778	3R	+	lncRNA:CR43126	28587825..28587899	atgtcgtttaaacggttttcgttgtcttatttgctttgtattttttggcttaacccaattatcggggctcatttg	msfkrfslsyllcifwlnpiigahl	0.689825	0.726745	0.187482	0.827709	1.06639	0.234382	0	0	0	0	0.540766	0	0	0.670704	0.262743	0	0	0	#NUM!	1.97201	#NUM!	#NUM!	0	0	#NUM!	NA	NA	NA	NA	NA	0	0	0	0	0	0	0	0	0
	FBtr0305123_22	FBtr0305123_22|FBtr0309075_22	FBtr0305123	1734	3R	+	lncRNA:CR43126	28587781..28587933	atgcccggccaccatgggacatcggacgatggacatccatatcaatgtcgtttaaacggttttcgttgtcttatttgctttgtattttttggcttaacccaattatcggggctcatttgtgattatttaaccatttgcaacagcagcaacaga	mpghhgtsddghpyqcrlngfrclicfvffgltqlsglicdylticnssnr	0.380418	0.445309	0.153171	0.568035	0.980141	0.114893	0	0	0	0.664376	0.795244	0	0	0.328777	0.257592	0	0	0	0.85499	1.2325	#NUM!	#NUM!	0	0	#NUM!	NA	NA	NA	NA	NA	0	0	0	0	0	0	0	0	0
	FBtr0305123_23	FBtr0305123_23|FBtr0309075_23	FBtr0305123	1905	3R	+	lncRNA:CR43126	28587952..28587999	atgcagcgcaaacaattcgagatcttgcagtgtttcataaagtttact	mqrkqfeilqcfikft	0.134731	0.283885	0.195294	0	0.20828	0	0	0	0	0.529425	0	0	0.307931	0	0.410537	0	0	0	0	#NUM!	#NUM!	0	#NUM!	0	#NUM!	NA	NA	NA	NA	NA	0	0	0	0	0	0	0	0	0
	FBtr0305123_24	FBtr0305123_24|FBtr0309075_24	FBtr0305123	1978	3R	+	lncRNA:CR43126	28588025..28588087	atggatatactgtatagagaatcttgggagtgtatgcaaattaaagaaggggttgtcgccaat	mdilyreswecmqikegvvan	0.102653	0.0720977	0	0.394147	0.158689	0	0	0	0	0.403371	0.21459	1.17278	0.469228	1.59692	0.31279	0	0	0	0.977132	0.739502	0	0	0	0	#NUM!	NA	NA	transc_only	transc_only	transc_only	0	0	0	0	0	0	0	0	0
	FBtr0305123_3	FBtr0305123_3|FBtr0309075_3	FBtr0305123	469	3R	+	lncRNA:CR43126	28586516..28586632	atgttttgctcaattaagatctacctgagcgggaggaaaagcggggaatttccgcattacttttccatttgtcaatgcagcagttctttctcctctcacttttttgtagccttcatc	mfcsikiylsgrksgefphyfsicqcsssfsshffvafi	0.608019	0.271753	0.200301	1.06116	0.683585	0.0751225	0	0	0	0.4344	0.69329	0	0.252661	0	0.336851	0	0	0	2.44283	0.986003	#NUM!	0	#NUM!	0	#NUM!	NA	NA	NA	NA	NA	0	0	0	0	0	0	0	0	0
	FBtr0305123_4	FBtr0305123_4|FBtr0309075_4	FBtr0305123	543	3R	+	lncRNA:CR43126	28586590..28586655	atgcagcagttctttctcctctcacttttttgtagccttcatctaggcgctgagacattgaatttt	mqqffllslfcslhlgaetlnf	0.29396	0.206462	0.355079	0.376231	1.66624	0	0	0	0	0	0.614507	0	0.22395	0	0.298572	0	0	0	#NUM!	2.71151	#NUM!	0	#NUM!	0	#NUM!	NA	NA	NA	NA	NA	0	0	0	0	0	0	0	0	0
	FBtr0305123_5	FBtr0305123_5|FBtr0309075_5	FBtr0305123	620	3R	+	lncRNA:CR43126	28586667..28586732	atgaaatgtaatgaaacatttcgcttgtgggagaaatcacatttttatgatcgccccatttccgag	mkcnetfrlwekshfydrpise	0.29396	0.137641	0.213048	1.31681	0.302953	0	0	0	0	0	1.02418	0	0	0	0	0	0	0	#NUM!	0.295801	#NUM!	#NUM!	#NUM!	#NUM!	#NUM!	NA	transc_only	NA	NA	transc_only	0	0	0	0	0	0	0	0	0
	FBtr0305123_6	FBtr0305123_6|FBtr0309075_6	FBtr0305123	630	3R	+	lncRNA:CR43126	28586677..28586745	atgaaacatttcgcttgtgggagaaatcacatttttatgatcgccccatttccgagtaattataatgac	mkhfacgrnhifmiapfpsnynd	0.281179	0.131657	0.203785	1.43949	0	0	0	0	0	0	0.979648	0	0	0	0	0	0	0	#NUM!	0	#NUM!	#NUM!	#NUM!	#NUM!	#NUM!	NA	NA	NA	NA	NA	0	0	0	0	0	0	0	0	0
	FBtr0305123_7	FBtr0305123_7|FBtr0309075_7	FBtr0305123	708	3R	+	lncRNA:CR43126	28586755..28586793	atgtcatatagagccgtttccccttcacaaaagcactac	msyravspsqkhy	0.663293	0.349396	0	0.955048	0	0.225367	0	0	0	0	0.69329	0	0.378992	0	0.505276	0	0	0	#NUM!	0	#NUM!	0	#NUM!	0	#NUM!	NA	NA	NA	NA	NA	0	0	0	0	0	0	0	0	0
	FBtr0305123_8	FBtr0305123_8|FBtr0309075_8	FBtr0305123	694	3R	+	lncRNA:CR43126	28586741..28586797	atgactaatgacttatgtcatatagagccgtttccccttcacaaaagcactactgag	mtndlchiepfplhkstte	0.56729	0.318748	0	0.871272	0	0.154199	0	0	0	0	0.711534	0	0.25931	0	0.345715	0	0	0	#NUM!	0	#NUM!	0	#NUM!	0	#NUM!	NA	NA	NA	NA	NA	0	0	0	0	0	0	0	0	0
	FBtr0305123_9	FBtr0305123_9|FBtr0309075_9	FBtr0305123	874	3R	+	lncRNA:CR43126	28586921..28586998	atggtattcataatatttaacctgtttaacattgtttggcttgccactcggatatctatatcccatcgtgatgatcat	mvfiifnlfnivwlatrisishrddh	0.49747	0.0582327	0	0	0.769034	0.112684	0	0	0	0	0.346645	0	0	0	0	0	0	0	#NUM!	2.21851	#NUM!	#NUM!	#NUM!	#NUM!	#NUM!	NA	NA	NA	NA	NA	0	0	0	0	0	0	0	0	0
	FBtr0305496_1	FBtr0305496_1|FBtr0309039_1	FBtr0305496	75	2L	+	lncRNA:CR43148	21624753..21624938	atgtccagtaaaaaagtaattgcgaacaacggaattaaaactgtaaggaaggtggctgctctattgtttggaaaacagttaaatagctgttttctgtttacaaaacattccaatagcaaacattttgcaaaaaccagagcagacttaaaaacgaaatcaaaagatttggccacgatttgctacgat	msskkvianngiktvrkvaallfgkqlnscflftkhsnskhfaktradlktkskdlaticyd	0.243386	0.757026	0.680378	0.667507	0.859995	0.661563	0.917954	0.0600012	0.0959916	0.136626	0.79952	4.36954	0.556263	1.08178	1.69512	1.7745	0	0	4.88566	1.07564	0.151403	1.65022	0.0554652	0.0566282	#NUM!	NA	NA	transc_only	transc_only	NA	0	1	0	0	0	0	0	0	0.459342
	FBtr0305496_2	FBtr0305496_2|FBtr0309039_2	FBtr0305496	340	2L	+	lncRNA:CR43148	21625018..21625080	atgacaatatgctctgcgaaggaaaataaattgaacataaaaacaacagagaatgctatagtc	mticsakenklnikttenaiv	0.513263	1.80244	1.56235	11.4303	11.743	13.6723	22.4555	9.83163	7.08509	0	1.50213	7.03666	1.40768	0.798458	7.50696	3.87231	0	0	#NUM!	7.81759	1.94301	15.9521	12.3133	0.943804	#NUM!	NA	ribo-only	ribo-only	ribo-only	ribo-only	0	0	0	0	0	0	0	0	0.452051
	FBtr0305496_3	FBtr0305496_3|FBtr0309039_3	FBtr0305496	458	2L	+	lncRNA:CR43148	21625136..21625234	atgcttaatctcaacgcagcttttatagttcctgaaatctcgacgttcatacggccgacaaaatatcttataaaatacatgcttaataatatgagtacg	mlnlnaafivpeistfirptkylikymlnnmst	0.130649	0.504684	0.284063	0.627052	0.100984	1.15415	0.492754	1.69094	0.541044	0.770073	1.09246	2.23894	1.0451	1.01622	0.597144	2.4642	0	0.398635	0.814276	0.0924377	0.515492	0.47149	1.66396	0.906052	0	NA	transc_only	transc_only	transc_only	transc_only	0	0	0	0	0	0	0	0	0
	FBtr0305496_4	FBtr0305496_4|FBtr0309039_4	FBtr0305496	603	2L	+	lncRNA:CR43148	21625281..21625337	atgtttaaaaagatttccactcctacaagccgacaaaaaatcgcgcgcccacacctt	mfkkistptsrqkiarphl	0.113458	0.557808	0.411144	2.17818	0.876968	3.54657	5.99085	0.195793	2.81912	0	0.948712	1.29623	0.777931	0	1.03715	2.76936	0	0	#NUM!	0.924377	2.73607	7.70101	#NUM!	2.71816	#NUM!	NA	NA	ribo-only	transc_only	NA	0	1	0	0	0	0	0	0	0
	FBtr0305608_1	FBtr0305608_1|FBtr0343099_2	FBtr0305608	72	X	-	lncRNA:CR43157	11919408..11919446	atgcgttttgctaactcaaatactcgccattgctttttg	mrfansntrhcfl	0	0.349396	0.961445	0	0	0.676102	0.625419	0.572319	0.915612	0	0.346645	9.47243	0.378992	2.57963	2.52638	0.735914	0	0	#NUM!	0	0.0713758	1.65022	0.221861	0.362421	#NUM!	NA	NA	transc_only	transc_only	transc_only	0	0	0	0	0	0	0	0	0
	FBtr0305608_2	FBtr0305608_2|FBtr0343099_3	FBtr0305608	123	X	-	lncRNA:CR43157	11919281..11919306, 11919359..11919395	atggcacggattgcaaagcaaccgctttacacgaaaactgaagaacgagcagtaagattcctt	mariakqplytkteeravrfl	0	0.216293	0.818373	0	0	0.976592	0	0.885732	0.850211	0.403371	0	5.86388	0.703842	3.19383	2.81511	0.455566	0	0	0	#NUM!	0.166544	0	0.277326	0.302017	#NUM!	NA	NA	transc_only	transc_only	transc_only	0	0	0	0	0	0	0	0	0
	FBtr0305611_1	FBtr0305611_1	FBtr0305611	19	3L	-	asRNA:CR43159	15521462..15521536	atgatttcgttgccctcggctgtgatgttggctagtttggcacatcgtacgacagctccgaatttggggataaca	mislpsavmlaslahrttapnlgit	0.776053	0.363372	0.187482	0.165542	0	0	0	0	0	0	0	0	0.197076	0	0	0.191338	0	0	#NUM!	#NUM!	#NUM!	0	#NUM!	#NUM!	#NUM!	NA	NA	NA	NA	NA	0	0	0	0	0	0	0	0	0
	FBtr0305611_10	FBtr0305611_10	FBtr0305611	1012	3L	-	asRNA:CR43159	15520377..15520481	atggggaccagcattggagtgtttctctattcacttgtggtcccaaaaaaaaaaagcttaccaatttcaatcggagaatatcgaaatcatgacacagtttcctct	mgtsigvflyslvvpkkkslpisigeyrnhdtvss	0.0615915	0.0432586	0	0	0	0	0	0	0	0.726068	0.386261	0	0.563074	0	0	0	0	0	0	0	#NUM!	0	#NUM!	#NUM!	#NUM!	NA	NA	NA	NA	NA	0	0	0	0	0	0	0	0	0
	FBtr0305611_2	FBtr0305611_2	FBtr0305611	118	3L	-	asRNA:CR43159	15521316..15521333, 15521396..15521437	atgatcatgctgcgactgctgcccagaagactgcccaaatgttctgtccaccgtactgta	mimlrllprrlpkcsvhrtv	0.538926	0.30281	0.31247	0	0	0	0	0	0	0.84708	0.450638	0	0.49269	0	0	0	0	0	0	0	#NUM!	0	#NUM!	#NUM!	#NUM!	NA	NA	NA	NA	NA	0	0	0	0	0	0	0	0	0
	FBtr0305611_3	FBtr0305611_3	FBtr0305611	156	3L	-	asRNA:CR43159	15521290..15521333, 15521396..15521399	atgttctgtccaccgtactgtatagatcaccatcctggtcggagagta	mfcppycidhhpgrrv	0.269463	0.662397	0.488234	0	0	0	0	0	0	0.529425	0.563298	0	0.307931	0	0	0	0	0	0	0	#NUM!	0	#NUM!	#NUM!	#NUM!	NA	NA	NA	NA	NA	0	0	0	0	0	0	0	0	0
	FBtr0305611_4	FBtr0305611_4	FBtr0305611	227	3L	-	asRNA:CR43159	15521237..15521266	atgaaatccactggcttgatgggaaacgat	mkstglmgnd	1.07785	0.757026	0.624939	0	0	0	0	0	0	0.84708	0.901277	0	0	0	0.656859	0	0	0	0	0	#NUM!	#NUM!	#NUM!	0	#NUM!	NA	NA	NA	NA	NA	0	0	0	0	0	0	0	0	0
	FBtr0305611_5	FBtr0305611_5	FBtr0305611	364	3L	-	asRNA:CR43159	15521031..15521129	atggcgctcgtgctcgcatcccggactcttgggtcccatttggacagtcagaaagtgggtgtcattagcacctatatggtgtccacaatcgattctcaa	malvlasrtlgshldsqkvgvistymvstidsq	0.195973	0.779966	0.378751	0	0	0	0	0	0	0.256691	0.955899	0	0.2986	0.508109	0	0.434858	0	0	0	0	#NUM!	0	0	#NUM!	#NUM!	NA	NA	NA	NA	NA	0	0	0	0	0	0	0	0	0
	FBtr0305611_6	FBtr0305611_6	FBtr0305611	533	3L	-	asRNA:CR43159	15520886..15520960	atgtccatgacccacagtcgactcagtgcatccacctgggaccagtgtgcctgttgtaccagagagcaatcatca	msmthsrlsastwdqcacctreqss	0.862282	0.30281	0.437458	0	0	0	0	0	0	0.338832	1.08153	0.985133	0	0	0	0.574013	0	0	0	0	0	#NUM!	#NUM!	#NUM!	#NUM!	NA	transc_only	NA	NA	transc_only	0	0	0	0	0	0	0	0	0
	FBtr0305611_7	FBtr0305611_7	FBtr0305611	632	3L	-	asRNA:CR43159	15520829..15520861	atgtggggaaagacgacagtgggcatgggaaaa	mwgkttvgmgk	0.783892	0.688205	0.142032	0	0	0	0	0	0	0.770073	0.409671	0	0	0	0	1.30458	0	0	0	0	#NUM!	#NUM!	#NUM!	#NUM!	#NUM!	NA	NA	NA	NA	NA	0	0	0	0	0	0	0	0	0
	FBtr0305611_8	FBtr0305611_8	FBtr0305611	607	3L	-	asRNA:CR43159	15520740..15520886	atgatcccccatggaatgaacatcgatgtggggaaagacgacagtgggcatgggaaaataggaaaccggccattgcgcctcgatcaaagtgggcgcatcgttgctttctacatttacgctgagaaacactcgcgaaaagtgcatcga	miphgmnidvgkddsghgkignrplrldqsgrivafyiyaekhsrkvhr	0.43994	0.30899	0.191308	0	0	0	0	0	0	0.691494	1.1036	0.502619	0.201098	0	0.268106	0.683349	0	0	0	0	0	0	#NUM!	0	#NUM!	NA	transc_only	NA	NA	transc_only	0	0	0	0	0	0	0	0	0
	FBtr0305611_9	FBtr0305611_9	FBtr0305611	836	3L	-	asRNA:CR43159	15520484..15520657	atgagaaatcccaagccgaggacaccatgtgtgaccatctttaaacgcgaattcagactgagcttagggctagagaactctgcttacgttgtaagtgcccgttcaagaagtccaccaaagtgtctacatcagcagttgggatcgggtgtcgccgaatatatcggcgacctgcat	mrnpkprtpcvtifkrefrlslglensayvvsarsrsppkclhqqlgsgvaeyigdlh	0.483175	0.313252	0.107748	0	0	0	0	0	0	0.87629	0.932355	0	0.25484	0	0.113251	0	0	0	0	0	#NUM!	0	#NUM!	0	#NUM!	NA	NA	NA	NA	NA	0	0	0	0	0	0	0	0	0
	FBtr0305615_1	FBtr0305615_1	FBtr0305615	261	2R	+	asRNA:CR43160	20897254..20897304	atgtgcgccgcaaaagagcgagaatgtttccaaatcgtccgatgtcaaatg	mcaakerecfqivrcqm	3.67738	9.52962	3.3085	0	0	0	0	0	0	0	0	0	0	0	0	0	0	0	#NUM!	#NUM!	#NUM!	#NUM!	#NUM!	#NUM!	#NUM!	NA	NA	NA	NA	NA	0	0	0	0	0	0	0	0	0
	FBtr0305615_2	FBtr0305615_2	FBtr0305615	71	2R	+	asRNA:CR43160	20897064..20897309, 20897375..20897386	atgatttcctacgtctcgggttggttactggctctgattttcggcaacatactctttttgttgttttcgaatgtattgaaaatgattctgctgcaattggcaatagttattccaccgatctttgcctgtacatacgtttggtatcaatccgcaggtgcaactcgtagcaattcccaattaaacggatacaatgtgcgccgcaaaagagcgagaatgtttccaaatcgtccgatgtcaaatgtgaatatggatttggac	misyvsgwllalifgnilfllfsnvlkmillqlaivippifactyvwyqsagatrsnsqlngynvrrkrarmfpnrpmsnvnmdld	1.25332	3.23937	0.981009	0	0	0	0	0	0	0	0	0	0	0	0	0	0	0	#NUM!	#NUM!	#NUM!	#NUM!	#NUM!	#NUM!	#NUM!	NA	NA	NA	NA	NA	0	0	0	0	0	0	0	0	0
	FBtr0305615_3	FBtr0305615_3	FBtr0305615	567	2R	+	asRNA:CR43160	20897625..20897660	atgccaaaaacagtaacgaacgtgagagagcgaagc	mpktvtnvrers	0	0	0.390587	0	0	0	0	0	0	0	0	0	0	0	0	0	0	0	#NUM!	#NUM!	#NUM!	#NUM!	#NUM!	#NUM!	#NUM!	NA	NA	NA	NA	NA	0	0	0	0	0	0	0	0	0
	FBtr0305615_4	FBtr0305615_4	FBtr0305615	863	2R	+	asRNA:CR43160	20897997..20898098	atgtacgtgcgagagagactccggcccaactctttccgcccgattccctttgtggcccggactcaactgttgctgcaagtcaaacatttactcatcgccggt	myvrerlrpnsfrpipfvartqlllqvkhlliag	0	0.133593	0	0	0	0	0	0	0	0	0	0	0	0	0	0	0	0	#NUM!	#NUM!	#NUM!	#NUM!	#NUM!	#NUM!	#NUM!	NA	NA	NA	NA	NA	0	0	0	0	0	0	0	0	0
	FBtr0305615_5	FBtr0305615_5	FBtr0305615	1140	2R	+	asRNA:CR43160	20898274..20898375	atgctcctccacctccacctccacctcccaggtcaatcctttccagttgcaatccatttcaatttctcaagcggacaacgcagcactctcgattgccgactt	mllhlhlhlpgqsfpvaihfnfssgqrstldcrl	0	0.0890618	0.0459514	0	0	0	0	0	0	0	0	0	0	0	0	0	0	0	#NUM!	#NUM!	#NUM!	#NUM!	#NUM!	#NUM!	#NUM!	NA	NA	NA	NA	NA	0	0	0	0	0	0	0	0	0
	FBtr0305615_6	FBtr0305615_6	FBtr0305615	1111	2R	+	asRNA:CR43160	20898245..20898409	atgcaaatcacaagtaagcggaaaaaaacatgctcctccacctccacctccacctcccaggtcaatcctttccagttgcaatccatttcaatttctcaagcggacaacgcagcactctcgattgccgactttgatgttggcggtggcgggaatggcggctctcaa	mqitskrkktcsstststsqvnpfqlqsisisqadnaalsiadfdvggggnggsq	0	0.0825846	0.0284063	0	0	0	0	0	0	0	0	0	0.08958	0	0	0	0	0	#NUM!	#NUM!	#NUM!	0	#NUM!	#NUM!	#NUM!	NA	NA	NA	NA	NA	0	0	0	0	0	0	0	0	0
	FBtr0305615_7	FBtr0305615_7	FBtr0305615	1275	2R	+	asRNA:CR43160	20898409..20898543	atgatttttattgttttcgggatggacctgttaaaatttcggcatacatcacagacgcacacgtacgtcagaaatgcggagcgatacaagatacgcgatgccatcgaattcactggtcgctcagcagtcagcagg	mifivfgmdllkfrhtsqthtyvrnaerykirdaieftgrsavsr	0	0.0336456	0.0694377	0	0	0	0	0	0	0	0	0	0.109487	0	0	0	0	0	#NUM!	#NUM!	#NUM!	0	#NUM!	#NUM!	#NUM!	NA	NA	NA	NA	NA	0	0	0	0	0	0	0	0	0
	FBtr0305615_8	FBtr0305615_8	FBtr0305615	1073	2R	+	asRNA:CR43160	20898207..20898575	atggcaactggccagtttccgctgaaagcgagtccgaaatgcaaatcacaagtaagcggaaaaaaacatgctcctccacctccacctccacctcccaggtcaatcctttccagttgcaatccatttcaatttctcaagcggacaacgcagcactctcgattgccgactttgatgttggcggtggcgggaatggcggctctcaatgatttttattgttttcgggatggacctgttaaaatttcggcatacatcacagacgcacacgtacgtcagaaatgcggagcgatacaagatacgcgatgccatcgaattcactggtcgctcagcagtcagcaggtgaacgagttcagggcgtcgagagacgccaca	matgqfplkaspkcksqvsgkkhapppppppprsilsscnpfqflkrttqhsrlptlmlavagmaalndfycfrdgpvkisayitdahvrqkcgaiqdtrchrihwslssqqvnefrasrdat	0	0.0369281	0.0381061	0	0	0	0	0	0	0	0	0	0.0400561	0	0	0	0	0	#NUM!	#NUM!	#NUM!	0	#NUM!	#NUM!	#NUM!	NA	NA	NA	NA	NA	0	0	0	0	0	0	0	0	0
	FBtr0305615_9	FBtr0305615_9	FBtr0305615	1348	2R	+	asRNA:CR43160	20898482..20898583	atgcggagcgatacaagatacgcgatgccatcgaattcactggtcgctcagcagtcagcaggtgaacgagttcagggcgtcgagagacgccacataaaacca	mrsdtryampsnslvaqqsagervqgverrhikp	0	0	0.0919028	0	0	0	0	0	0	0	0	0	0	0	0	0	0	0	#NUM!	#NUM!	#NUM!	#NUM!	#NUM!	#NUM!	#NUM!	NA	NA	NA	NA	NA	0	0	0	0	0	0	0	0	0
	FBtr0306291_1	FBtr0306291_1	FBtr0306291	105	3R	-	lncRNA:CR43238	30746892..30747068	atgagccgtgcaattgtcgtgctgcctcctattgacagctcccagttcgatagtcaaatagttcgatgcatatgtacatctcgcgacgggacctcatccttggacccgcgggattcgtctcgagtttcagagtcgcagcgtggagcactcctgcattttcacatctcggggcttccc	msraivvlppidssqfdsqivrcictsrdgtssldprdssrvsesqrgallhfhisglp	0	0.0769857	0	0	0	0	0	0	0	0	0	0	0	0	0	0.162151	0	0	#NUM!	#NUM!	#NUM!	#NUM!	#NUM!	#NUM!	#NUM!	NA	NA	NA	NA	NA	0	0	0	0	0	0	0	0	0
	FBtr0306291_2	FBtr0306291_2	FBtr0306291	349	3R	-	lncRNA:CR43238	30746777..30746824	atggcgcggggtgccgaaatcaattggttttgtgcccggcagatgcct	margaeinwfcarqmp	0.134731	0	0	0	0	0	0	0	0	0	0	0	0	0	0	0	0	0	#NUM!	#NUM!	#NUM!	#NUM!	#NUM!	#NUM!	#NUM!	NA	NA	NA	NA	NA	0	0	0	0	0	0	0	0	0
	FBtr0306294_1	FBtr0306294_1|FBtr0339798_1|FBtr0345642_1	FBtr0306294	35	2L	-	lncRNA:CR43239	17354530..17354634	atgtggtctattaagaggtcctccttttttcttgccactttcgcaatatttttaatcattgcaagccaatgcacatttcctctcctttgtctacataaaaatgtt	mwsikrssfflatfaifliiasqctfpllclhknv	0	0	0	0	0	0	0	0	0	0	0	0	0	0	0	0	0	0	#NUM!	#NUM!	#NUM!	#NUM!	#NUM!	#NUM!	#NUM!	NA	NA	NA	NA	NA	0	0	0	0	0	0	0	0	0
	FBtr0306294_2	FBtr0306294_2	FBtr0306294	135	2L	-	lncRNA:CR43239	17354401..17354452, 17354518..17354534	atgtttaacattgtgagccttctttttaaggattatgtaagatcatgtctgtgcacagggagaacctgt	mfnivsllfkdyvrsclctgrtc	0	0	0	0	0	0	0	0	0	0	0	0	0	0	0	0.207976	0	0	#NUM!	#NUM!	#NUM!	#NUM!	#NUM!	#NUM!	#NUM!	NA	NA	NA	NA	NA	0	0	0	0	0	0	0	0	0
	FBtr0306294_3	FBtr0306294_3|FBtr0339798_2|FBtr0345642_2	FBtr0306294	179	2L	-	lncRNA:CR43239	17354384..17354425	atgtctgtgcacagggagaacctgttaaatggaaacaataaa	msvhrenllngnnk	0	0	0	0	0	0	0	0	0	0	0	0	0	0	0	0.341674	0	0	#NUM!	#NUM!	#NUM!	#NUM!	#NUM!	#NUM!	#NUM!	NA	NA	NA	NA	NA	0	0	0	0	0	0	0	0	0
	FBtr0306294_4	FBtr0306294_4|FBtr0339798_3|FBtr0345642_3	FBtr0306294	207	2L	-	lncRNA:CR43239	17354329..17354397	atggaaacaataaataagttaattgccctcttttggcaatttgttttcactttgctgctcttgagtatt	metinklialfwqfvftllllsi	0	0	0	0	0	0	0	0	0	0	0	0	0	0	0	0.207976	0	0	#NUM!	#NUM!	#NUM!	#NUM!	#NUM!	#NUM!	#NUM!	NA	NA	NA	NA	NA	0	0	0	0	0	0	0	0	0
	FBtr0306294_5	FBtr0306294_5|FBtr0339798_4|FBtr0345642_4	FBtr0306294	298	2L	-	lncRNA:CR43239	17354274..17354306	atgactataccaattcgattcagacacgccggt	mtipirfrhag	0	0.137641	0	0	0	0	0	0	0	0	0	0	0	0	0	0.434858	0	0	#NUM!	#NUM!	#NUM!	#NUM!	#NUM!	#NUM!	#NUM!	NA	NA	NA	NA	NA	0	0	0	0	0	0	0	0	0
	FBtr0306294_6	FBtr0306294_6|FBtr0339798_5|FBtr0345642_5	FBtr0306294	387	2L	-	lncRNA:CR43239	17354164..17354217	atgctaaaaatcgtaattgcctttgaatacgaagtacactttttttataaattg	mlkiviafeyevhffykl	0	0	0	0	0	0	0	0	0	0	0	0	0	0	0	0	0	0	#NUM!	#NUM!	#NUM!	#NUM!	#NUM!	#NUM!	#NUM!	NA	NA	NA	NA	NA	0	0	0	0	0	0	0	0	0
	FBtr0306294_7	FBtr0306294_7|FBtr0339798_6|FBtr0345642_6	FBtr0306294	484	2L	-	lncRNA:CR43239	17354013..17354120	atggagacccaccgaagctctttttggattctagcaatacttgcaagaatttcaacgacctttggaatgtgtgatccacgttgtgccgggtttggagattgctgccca	methrssfwilailaristtfgmcdprcagfgdccp	0	0	0	0	0	0	0	0	0	0	0	0	0	0	0	0	0	0	#NUM!	#NUM!	#NUM!	#NUM!	#NUM!	#NUM!	#NUM!	NA	NA	NA	NA	NA	0	0	0	0	0	0	0	0	0
	FBtr0306296_4	FBtr0306296_4|FBtr0306297_4	FBtr0306296	509	2L	+	lncRNA:CR43241	22132317..22132388	atgtttgggacctacttgagttttcaaactccaaaccaaaaatttggttttcgtagcatacggaggcataca	mfgtylsfqtpnqkfgfrsirrht	0.089821	0.378513	0.585881	1.20708	0.41656	2.31941	3.04892	0.620012	0.247978	4.9413	0.563298	7.18326	1.6423	8.38381	3.0106	17.34	1.14766	9.31809	0.244283	0.739502	0.322891	1.85649	0.0739536	0.0823683	0.123164	ribo-only	transc_only	ribo-only	transc_only	ribo-only	0	0	0	0	0	0	0	0	1.97772
	FBtr0306299_1	FBtr0306299_1	FBtr0306299	72	2L	+	lncRNA:CR43242	23069076..23069171	atgcttgagagagccagtaagagcgtcgtctgtttagccgaaccatttgattttgtaatggtttttgtagcgataaattgtgcaacagttaatgta	mlerasksvvclaepfdfvmvfvaincatvnv	0.404194	0.378513	0.585881	8.7944	6.14426	19.3182	13.212	7.5564	10.4151	1.85299	5.63298	7.69635	12.4712	2.61994	3.48956	10.4638	12.9111	3.28874	4.74607	1.09077	2.51005	1.0594	2.88419	2.98464	3.92587	translated	robust	variable	ribo-only	robust	1	1	1	0	1	0	0	8.38696	55.4752
	FBtr0306299_2	FBtr0306299_2	FBtr0306299	163	2L	+	lncRNA:CR43242	23069167..23069208	atgtatagtggattgaactgtagttactcgattgccaagaca	mysglncsysiakt	0.307958	0.432586	0.89277	31.0391	19.5188	45.8301	29.6181	8.63589	18.7046	3.63034	9.01277	15.8325	22.523	5.98843	7.97614	14.0087	17.7067	3.75856	8.5499	2.16568	2.89469	1.31502	1.44209	2.34508	4.71104	ribo-only	ribo-only	variable	variable	variable	0	0	0	3	0	3	0	0	26.445
	FBtr0306299_3	FBtr0306299_3	FBtr0306299	407	2L	+	lncRNA:CR43242	23070041..23070079	atggaccttggaccccgacaaagtggagagaccgtgaac	mdlgprqsgetvn	2.48735	4.77508	4.20632	13.689	9.48475	5.85955	13.7592	6.72475	18.3122	13.032	5.54632	13.2614	10.2328	0	8.08441	24.6531	23.3063	7.08343	1.05042	1.7101	0.44185	1.34462	#NUM!	2.26513	3.29025	ribo-only	ribo-only	ribo-only	ribo-only	ribo-only	0	0	0	0	0	0	0	0	62.8003
	FBtr0306299_4	FBtr0306299_4	FBtr0306299	247	2L	+	lncRNA:CR43242	23069251..23069261, 23069892..23070141	atgtgcttttcggcacgacatgcggatttcatacgtcgcgagctgaatactgtgaggagtcttaaaactctcaaaaaatacaacttaggaaagctgcttagcaacagcgaagacggctggaatgtgagagttgtcaggcggccaggtcgaacggaaaataatggaccttggaccccgacaaagtggagagaccgtgaactaacggtattgcgctggacctttgactcgagctctggacggccaaggcccaaggtcgaacgg	mcfsarhadfirrelntvrslktlkkynlgkllsnsedgwnvrvvrrpgrtenngpwtptkwrdreltvlrwtfdsssgrprpkver	0.768124	1.25301	1.14931	7.80139	7.85239	8.5536	11.5882	5.90081	11.7661	4.28408	3.31504	10.191	5.83299	1.15639	4.45456	5.60817	3.79914	3.17533	1.82102	2.36872	0.839327	1.98667	5.1028	2.64137	1.19645	ribo-only	variable	variable	ribo-only	variable	0	0	2	1	0	0	0	0	22.3687
	FBtr0306299_5	FBtr0306299_5	FBtr0306299	513	2L	+	lncRNA:CR43242	23070147..23070182	atgcggactttggacgagcacaaagaggacgcacct	mrtldehkedap	2.69463	3.9113	5.07763	11.7259	32.4917	14.4047	18.2935	8.21517	26.7817	18.3534	12.017	22.576	27.9191	2.7946	22.9901	29.4979	6.88594	5.48123	0.638894	2.7038	0.638057	0.655233	2.93966	1.16492	1.25628	ribo-only	variable	variable	variable	variable	0	0	4	0	1	0	1	0	53.003
	FBtr0306299_6	FBtr0306299_6	FBtr0306299	817	2L	+	lncRNA:CR43242	23070451..23070555	atgcagagatccgcggagcacgataacacaagaacctggtcagaagggacagtggagtcagtggtcggtaagggtagtccctggccgagtgttgccttaaccagt	mqrsaehdntrtwsegtvesvvgkgspwpsvalts	1.84775	2.76855	2.27656	2.24664	3.04684	4.01798	3.25218	2.44462	2.04051	10.165	2.96134	13.3697	9.14995	7.66519	9.94672	6.15014	4.72179	5.63783	0.221018	1.02887	0.30053	0.355431	0.318925	0.205144	0.837518	ribo-only	robust	ribo-only	variable	robust	0	2	1	0	0	1	0	0	10.8492
	FBtr0306299_7	FBtr0306299_7	FBtr0306299	1000	2L	+	lncRNA:CR43242	23070634..23070693	atgaaggcaaggcgtcgcaggagcaacgccgcgcagcagacggcgatcagcagtcagccg	mkarrrrsnaaqqtaissqp	1.07785	0.529918	0.703057	0.206927	0	0	0	0	0	3.38832	0.901277	3.69425	0.739035	5.03028	1.97058	2.15255	0	4.60423	0.0610707	0	0	0	0	0	0	transc_only	transc_only	transc_only	transc_only	transc_only	0	0	0	0	0	0	0	0	0
	FBtr0306314_1	FBtr0306314_1	FBtr0306314	39	2R	+	lncRNA:CR43256	5127287..5127342, 5127403..5127430	atgctgaatctcaacattttggctgatcttgatgctgatatggacagacggacatgtcggaaacgcttccttcctcctgctaca	mlnlniladldadmdrrtcrkrflppat	1.4628	1.78442	0.781174	0.886831	2.14231	3.76686	2.32298	0.863589	0.637658	1.81517	4.50638	2.63875	2.28749	0.598843	0	2.05005	0.983706	0.939639	0.488566	0.475394	1.42752	1.01552	1.44209	#NUM!	1.0469	NA	transc_only	ribo-only	NA	ribo-only	0	0	0	0	0	0	0	126.523	5.76365
	FBtr0306314_2	FBtr0306314_2	FBtr0306314	70	2R	+	lncRNA:CR43256	5127318..5127342, 5127403..5127446	atgctgatatggacagacggacatgtcggaaacgcttccttcctcctgctacatagttttcaacggatc	mliwtdghvgnasflllhsfqri	1.31217	1.71154	0.815138	1.79937	3.0427	3.18454	2.12099	0.566098	0.77628	1.84148	4.31045	4.28319	3.21319	0.729027	0.571181	2.70368	1.19755	1.71586	0.977132	0.705888	0.743498	0.660086	0.776513	1.35908	0.697932	ribo-only	ribo-only	ribo-only	NA	ribo-only	0	0	0	0	0	0	0	154.028	10.3186
	FBtr0306314_3	FBtr0306314_3	FBtr0306314	92	2R	+	lncRNA:CR43256	5127340..5127342, 5127403..5127471	atgtcggaaacgcttccttcctcctgctacatagttttcaacggatctaggaaccctgttactctacgggta	msetlpsscyivfngsrnpvtlrv	1.16767	1.32479	0.846272	1.55195	2.22165	1.70904	1.69384	0.465009	0.743935	1.4118	3.75532	4.10472	2.87402	0.69865	0.547382	2.59103	1.14766	2.19249	1.09927	0.591602	0.416359	0.589363	0.665582	1.35908	0.523449	ribo-only	ribo-only	ribo-only	NA	ribo-only	0	0	0	0	0	0	0	147.61	9.88862
	FBtr0306314_4	FBtr0306314_4	FBtr0306314	195	2R	+	lncRNA:CR43256	5127503..5127523, 5128973..5129050	atgactaaaggatgtagtgaagttgcactttttttgatgacatccgattgtttattgcgactccgcgcggcaatgtgcttccttctacattcttggctt	mtkgcsevalflmtsdcllrlraamcfllhswl	0.195973	0.871727	0.615471	0.752462	0.403937	0.79903	0.492754	0.338189	0.360696	2.8236	1.9118	1.49263	2.6874	3.55677	1.79143	1.44953	4.1733	3.98635	0.26649	0.211286	0.535319	0.183357	0.0950832	0.201345	1.0469	ribo-only	transc_only	transc_only	transc_only	transc_only	0	0	0	0	0	0	0	0	3.45203
	FBtr0306315_1	FBtr0306315_1	FBtr0306315	63	2R	+	lncRNA:CR43256	5128988..5129050	atgacatccgattgtttattgcgactccgcgcggcaatgtgcttccttctacattcttggctt	mtsdcllrlraamcfllhswl	0.307958	0.93727	0.743975	0.985367	0.317379	1.11611	0.774328	0.531439	0.566808	4.43708	2.78967	2.34555	3.98844	5.5892	2.81511	0	3.93482	5.63783	0.222075	0.11377	0.475839	0.194143	0.0950832	0.201345	0.697932	ribo-only	transc_only	transc_only	transc_only	transc_only	0	0	0	0	0	0	0	0	0.904102
	FBtr0306316_1	FBtr0306316_1	FBtr0306316	217	2R	+	asRNA:CR43257	24794080..24794146, 24794592..24794644	atgcgacggcgccatcatcctgtttgggaattcaattcgcgggcagatcgtttaattcaattaaaagaggtgttttttggacttaccaaaagaggcatttgttttctgggattattcaac	mrrrhhpvwefnsradrliqlkevffgltkrgicflglfn	0.323356	0.189256	0.234352	1.03464	0.583184	0.0732444	0	0	0.148787	0	1.80255	0	0.246345	0	0.164215	1.19586	0.688594	4.60423	#NUM!	0.323532	#NUM!	0	#NUM!	0.906052	0.149557	transc_only	transc_only	NA	NA	transc_only	0	0	0	0	0	0	0	0	2.6106
	FBtr0306316_2	FBtr0306316_2	FBtr0306316	180	2R	+	asRNA:CR43257	24793986..24794021, 24794079..24794146, 24794592..24794697	atgagccgcgggattactggattgtggcgaattctgaatgcgacggcgccatcatcctgtttgggaattcaattcgcgggcagatcgtttaattcaattaaaagaggtgttttttggacttaccaaaagaggcatttgttttctgggattattcaactgaaaagatatttaaattttttcttggaccattttcaaggttccggatatatt	msrgitglwrilnatapssclgiqfagrsfnsikrgvfwtyqkrhlfsgiiqlkrylnffldhfqgsgyi	1.63218	0.951689	2.27656	0.709465	0.428462	0.041854	0	0	0.0850211	0.363034	1.48067	0	0.140768	0.479075	0.0938369	1.09336	1.18045	5.26198	1.95426	0.28937	#NUM!	0	0	0.906052	0.224335	ribo-only	transc_only	NA	NA	NA	0	1	1	0	0	0	0	0	5.01777
	FBtr0306316_3	FBtr0306316_3	FBtr0306316	524	2R	+	asRNA:CR43257	24794904..24795215	atgggaacgaagctgccaaagctgagagtctgcttgaggtgctggtccggacggcgtcccagctggataaccttgctgtacagatcggcatctgcctggagggcacgatcgaaatccttccagtggacgaacttcacctgctcgctgggaatagcgttgttgtcaagcagctcaaggagcgtattcgagttgacgggctgcaccacgttaagttcctgctccttcgctggggattcccctgcgggtaagcgccgcttgcttggactcgtttccaaatcccatagccacgccagcagaggagtaacagagctc	mgtklpklrvclrcwsgrrpswitllyrsasawrarsksfqwtnftcslgiallssssrsvfeltgcttlsscsfagdspagkrrllglvskshshasrgvtel	6.5293	3.88704	8.74314	2.10907	3.55678	0.0845128	0.234532	0.017885	0.171677	1.87335	4.11641	0.236811	0.47374	0.161227	0.568435	5.10541	2.91328	6.83045	1.12583	0.86405	0.356879	0.495065	0.11093	0.302017	0.426514	ribo-only	robust	NA	NA	robust	0	2	5	0	0	0	0	0	6.20701
	FBtr0306316_4	FBtr0306316_4	FBtr0306316	878	2R	+	asRNA:CR43257	24795258..24795305	atgggtataacttacgtgctcactgcgtcctatgcgaggaatggtctt	mgityvltasyarngl	3.09882	1.89256	6.34704	0	0	0	0	0	0	1.05885	3.37979	0	0.307931	0	0.410537	5.08241	0	10.6884	0	0	#NUM!	0	#NUM!	0	0	transc_only	transc_only	NA	NA	transc_only	0	0	0	0	0	0	0	0	0
	FBtr0306316_5	FBtr0306316_5	FBtr0306316	909	2R	+	asRNA:CR43257	24795289..24795513	atgcgaggaatggtctttaggttctttatggcaaagttctcgcctcgcttgcccagccgcggtacgttcttggtgatctttaggaagaatcctggactactgtcgtctgcctggcttatggccacaagacccaccaagagcgaaacagacaggactgttatgattctcatgctgatgcgactgaagcttcacctgactcctgctccacaattggtggcctttata	mrgmvfrffmakfsprlpsrgtflvifrknpgllssawlmatrptksetdrtvmilmlmrlklhltpapqlvafi	5.1162	2.34173	3.47883	0.110361	0.133299	0.0390637	0	0.049601	0	4.96954	6.18877	0.328378	0.919688	0	1.4013	3.63542	0	7.01597	0.0222075	0.0215389	0.11896	0	#NUM!	0	0	transc_only	transc_only	NA	transc_only	transc_only	0	0	0	0	0	0	0	0	0.379723
	FBtr0306316_6	FBtr0306316_6	FBtr0306316	1169	2R	+	asRNA:CR43257	24795549..24795599	atgcgggtgactccaggaattagcattatcgatcggaaagtgcaaagcaga	mrvtpgisiidrkvqsr	3.42376	1.06874	0.459514	0.243444	0.196028	0	0	0	0	13.9519	6.62703	1.44872	1.44909	0.98633	1.15916	7.31585	0	15.4764	0.0174488	0.0295801	0	0	0	0	0	transc_only	transc_only	transc_only	transc_only	transc_only	0	0	0	0	0	0	0	0	1.11683
	FBtr0306316_7	FBtr0306316_7	FBtr0306316	1338	2R	+	asRNA:CR43257	24795718..24795747	atgcttgtcttttctcttatatacgtttta	mlvfsliyvl	1.07785	0.605621	0	0	0	0	0	0	0	6.77664	2.70383	4.92566	0	0	0.656859	5.26179	0	13.1549	0	0	0	#NUM!	#NUM!	0	0	transc_only	transc_only	transc_only	NA	transc_only	0	0	0	0	0	0	0	0	0
	FBtr0306319_1	FBtr0306319_1|FBtr0306320_1	FBtr0306319	48	3R	+	lncRNA:CR43258	19329842..19329934	atgaaagatctcgacttttccttggcaggtgcggtccgggaaaaattcccatccgttttttcccacacaggatgcaaatgtaacagaaccgaa	mkdldfslagavrekfpsvfshtgckcnrte	0.208616	0.0488404	0	0	0	0	0	0	0	0	0	0	0	0	0	0	0	0	#NUM!	#NUM!	#NUM!	#NUM!	#NUM!	#NUM!	#NUM!	NA	NA	NA	NA	NA	0	0	0	0	0	0	0	0	0
	FBtr0306319_2	FBtr0306319_2	FBtr0306319	299	3R	+	lncRNA:CR43258	19330093..19330242	atgtggatgtggtctagaggatcctgcgggatatctatccagaaaaggactcacagcctcttcccagggagctcgaaaacagctgcttttcaatcttttcgtgtacgaatttttaagatttttatgtcttatgattttactgtttcaggt	mwmwsrgscgisiqkrthslfpgssktaafqsfrvrifkifmsydftvsg	0.603597	0.030281	0	0	0.0666496	0	0	0	0	0	0.0901277	0	0	0	0	0	0	0	#NUM!	0.739502	#NUM!	#NUM!	#NUM!	#NUM!	#NUM!	NA	NA	NA	NA	NA	0	0	0	0	0	0	0	0	0
	FBtr0306319_3	FBtr0306319_3	FBtr0306319	171	3R	+	lncRNA:CR43258	19329965..19330264	atgcaaaacacaaacgggaaatcgggaaacacaaaactggaaaccccaaaacgagtatcgaggcctctcgtgaggataaaacgaaggacgaacatgtgcgcttcccacagactctcatcagcaggtacatgtggatgtggtctagaggatcctgcgggatatctatccagaaaaggactcacagcctcttcccagggagctcgaaaacagctgcttttcaatcttttcgtgtacgaatttttaagatttttatgtcttatgattttactgtttcaggttgatggtggaagtgtcgctact	mqntngksgntkletpkrvsrplvrikrrtnmcashrlssagtcgcgledpagylsrkgltassqgarkqllfnlfvyeflrflclmillfqvdggsvat	0.776053	0.0454215	0	0	0.0333248	0	0	0	0	0	0.0450638	0	0	0	0	0	0	0	#NUM!	0.739502	#NUM!	#NUM!	#NUM!	#NUM!	#NUM!	NA	NA	NA	NA	NA	0	0	0	0	0	0	0	0	0
	FBtr0306319_4	FBtr0306319_4|FBtr0306320_3	FBtr0306319	451	3R	+	lncRNA:CR43258	19330245..19330289	atggtggaagtgtcgctacttaaagatgcgaacttcacttccgtg	mvevsllkdanftsv	3.88027	0.201874	0	0.275903	0.222165	0	0	0	0	0	0.300426	0	0	0	0	0	0	0	#NUM!	0.739502	#NUM!	#NUM!	#NUM!	#NUM!	#NUM!	NA	NA	NA	NA	NA	0	0	0	0	0	0	0	0	0
	FBtr0306319_5	FBtr0306319_5|FBtr0306320_4	FBtr0306319	476	3R	+	lncRNA:CR43258	19330270..19330392	atgcgaacttcacttccgtgtgaatttttttttcggatttcgcacaacaacaacagctggctagttaatcctttgccagttgttagacgcaggattcctcgactttcgcttaattggaaggag	mrtslpcefffrishnnnswlvnplpvvrrriprlslnwke	3.31242	0.147712	0	0.5047	0.16256	0	0	0	0	0	0.439647	0	0	0	0	0	0	0	#NUM!	0.369751	#NUM!	#NUM!	#NUM!	#NUM!	#NUM!	NA	NA	NA	NA	NA	0	0	0	0	0	0	0	0	0
	FBtr0306320_2	FBtr0306320_2	FBtr0306320	171	3R	+	lncRNA:CR43258	19329965..19330088, 19330241..19330242	atgcaaaacacaaacgggaaatcgggaaacacaaaactggaaaccccaaaacgagtatcgaggcctctcgtgaggataaaacgaaggacgaacatgtgcgcttcccacagactctcatcagcaggt	mqntngksgntkletpkrvsrplvrikrrtnmcashrlssag	0.615915	0.0720977	0	0	0.0793447	0	0	0	0	0	0	0	0	0	0	0	0	0	#NUM!	#NUM!	#NUM!	#NUM!	#NUM!	#NUM!	#NUM!	NA	NA	NA	NA	NA	0	0	0	0	0	0	0	0	0
	FBtr0306321_1	FBtr0306321_1|FBtr0306322_1	FBtr0306321	75	3R	-	asRNA:CR43259	25906539..25906567, 25906662..25906692	atggattttacaactttaaaaaagaaaaaggaggtaacacggttatcaggcgttggggcg	mdfttlkkkkevtrlsgvga	0	0	0.624939	0	0	0	0	0	0	0	0	0	0.246345	1.67676	1.97058	0	0	0	#NUM!	#NUM!	#NUM!	0	0	0	#NUM!	NA	NA	NA	transc_only	transc_only	0	0	0	0	0	0	0	0	0
	FBtr0306321_2	FBtr0306321_2|FBtr0306322_2	FBtr0306321	44	3R	-	asRNA:CR43259	25906510..25906567, 25906662..25906723	atgctgtatataaaaatgcatatcccttggaatggattttacaactttaaaaaagaaaaaggaggtaacacggttatcaggcgttggggcgtgagccaaatcgctgtgtccgccggagat	mlyikmhipwngfynfkkekggntvirrwgvsqiavsagd	0	0	0.429646	0	0	0	0	0.0465009	0.148787	0	0	0	0.123172	1.67676	0.985288	0	0	0	#NUM!	#NUM!	#NUM!	0	0.0277326	0.151009	#NUM!	NA	NA	NA	transc_only	NA	0	0	0	0	0	0	1	0	0
	FBtr0306321_3	FBtr0306321_3|FBtr0306322_3	FBtr0306321	276	3R	-	asRNA:CR43259	25906350..25906397	atgtcgagcatgaatttcaccaatgctggcatccatttcgcagtaatt	mssmnftnagihfavi	0	0	0.683527	0	0	0	0	0	0	0	0	0	0	0	0	0	0	0	#NUM!	#NUM!	#NUM!	#NUM!	#NUM!	#NUM!	#NUM!	NA	NA	NA	NA	NA	0	0	0	0	0	0	0	0	0
	FBtr0306321_4	FBtr0306321_4|FBtr0306322_4	FBtr0306321	350	3R	-	asRNA:CR43259	25906174..25906323	atgtccaaccaagtgtgctggcatggccatatccgatcggcaatgactagcaggcaaatcaagttaaagttcagcacaataaataaatacatagaaacagccgaaaagcgagtcagatgtgtacgccattttattggatttaatgcacat	msnqvcwhghirsamtsrqiklkfstinkyietaekrvrcvrhfigfnah	0	0	0.406211	0	0	0.0585955	0	0.111602	0	0	0	0	0.295614	0	0.394115	0	0	0	#NUM!	#NUM!	#NUM!	0	#NUM!	0	#NUM!	NA	NA	NA	NA	NA	0	0	0	0	0	0	0	0	0
	FBtr0306321_5	FBtr0306321_5|FBtr0306322_5	FBtr0306321	492	3R	-	asRNA:CR43259	25905976..25906006, 25906072..25906181	atgcacattaatgggcgcacaatggcaatgatatcatcgctggaattgtgcgccaattactcgattgcacttgcacaaaggctatcatttccagcgaaatatgttgtaagcaattacttacgtctgctgcagggtcgaatg	mhingrtmamisslelcanysialaqrlsfpakyvvsnylrllqgrm	0	0	0.432139	0	0	0.0623357	0	0	0	0	0	0	0.209655	0.356758	0	0	0	0	#NUM!	#NUM!	#NUM!	0	0	#NUM!	#NUM!	NA	NA	NA	NA	NA	0	0	0	0	0	0	0	0	0
	FBtr0306321_6	FBtr0306321_6	FBtr0306321	809	3R	-	asRNA:CR43259	25905770..25905799	atgagcaaaagtcaaaaaaataataataat	msksqknnnn	0	0	0.156235	0	0	0	0	0	0	0.84708	0	0	0	1.67676	5.91173	0	0	0	0	#NUM!	#NUM!	#NUM!	0	0	#NUM!	NA	NA	NA	transc_only	transc_only	0	0	0	0	0	0	0	0	0
	FBtr0306322_10	FBtr0306322_10	FBtr0306322	1205	3R	-	asRNA:CR43259	25903000..25903038	atgggtcgcttttcgttctggttctgcaacttgtgggag	mgrfsfwfcnlwe	0	0	0.360542	0	0	0	0	0	0	0	0	0	0	1.28982	0	0	0	0	#NUM!	#NUM!	#NUM!	#NUM!	0	#NUM!	#NUM!	NA	NA	NA	transc_only	transc_only	0	0	0	0	0	0	0	0	0
	FBtr0306322_11	FBtr0306322_11	FBtr0306322	1131	3R	-	asRNA:CR43259	25902960..25903112	atggcagaccatcattgggtccttgcaaaatccaggcatccgaacagctcgtcaatccgtgttgaagaaggacaatgggtcgcttttcgttctggttctgcaacttgtgggagtaggggattcggaaaactcccaggatgtaaccatcttcgg	madhhwvlaksrhpnsssirveegqwvafrsgsatcgsrgfgklpgcnhlr	0	0	0.153171	0	0	0	0	0	0	0	0	0	0	0.328777	0	0	0	0	#NUM!	#NUM!	#NUM!	#NUM!	0	#NUM!	#NUM!	NA	NA	NA	NA	NA	0	0	0	0	0	0	0	0	0
	FBtr0306322_12	FBtr0306322_12	FBtr0306322	1294	3R	-	asRNA:CR43259	25902881..25902949	atggtgctccgaaggatatccgtgagcggcagtgcggtcagcctaaggtcggcaaatataattaaatac	mvlrrisvsgsavslrsaniiky	0	0	0	0	0	0	0	0	0	0	0	0	0	0	0	0	0	0	#NUM!	#NUM!	#NUM!	#NUM!	#NUM!	#NUM!	#NUM!	NA	NA	NA	NA	NA	0	0	0	0	0	0	0	0	0
	FBtr0306322_6	FBtr0306322_6	FBtr0306322	659	3R	-	asRNA:CR43259	25904411..25904590	atgcccagacgaaagcccagaaatcaacttggcccttgggggagttgcgatgatgccaagaaccatgaaatgggaatgaaaagcttgaatatgcattattccttcggctggccggctatcaactggcaatcagaagttggccgagtggaaaaatcaaatgtatttctctgttcgaatgtg	mprrkprnqlgpwgscddaknhemgmkslnmhysfgwpainwqsevgrveksnvflcsnv	0	0	0.31247	0	0	0.0976592	0	0	0.0991913	0	0	0	0.16423	0.55892	0.656859	0	0	0	#NUM!	#NUM!	#NUM!	0	0	0.151009	#NUM!	NA	NA	NA	NA	NA	0	0	0	0	0	0	0	0	0
	FBtr0306322_7	FBtr0306322_7	FBtr0306322	856	3R	-	asRNA:CR43259	25904337..25904393	atgaaaagcgattgtggttacaaggaaaagcgtctgaaaagttggccatccataagc	mksdcgykekrlkswpsis	0	0	0.328915	0	0	0	0	0	0	0.445832	0	0	0.25931	0	0.345715	0	0	0	0	#NUM!	#NUM!	0	#NUM!	0	#NUM!	NA	NA	NA	NA	NA	0	0	0	0	0	0	0	0	0
	FBtr0306322_8	FBtr0306322_8	FBtr0306322	816	3R	-	asRNA:CR43259	25904320..25904433	atgtatttctctgttcgaatgtgtgaagaggccggggggaatgaaaagcgattgtggttacaaggaaaagcgtctgaaaagttggccatccataagctaaagttcgtaaagagt	myfsvrmceeaggnekrlwlqgkaseklaihklkfvks	0	0	0.328915	0	0	0.154199	0	0	0	0.222916	0	0	0.129655	0	1.03715	0	0	0	0	#NUM!	#NUM!	0	#NUM!	0	#NUM!	NA	NA	NA	transc_only	transc_only	0	0	0	0	0	0	0	0	0
	FBtr0306322_9	FBtr0306322_9	FBtr0306322	1039	3R	-	asRNA:CR43259	25903118..25903204	atgatccggggagagcgtcgtgtgatttctcgaataggaagttccacgagcattgcccatccaaacatcgaatcccgcatccgccag	mirgerrvisrigsstsiahpniesrirq	0	0	0.215496	0	0	0	0	0	0	0	0	0	0	0	0	0.164946	0	0	#NUM!	#NUM!	#NUM!	#NUM!	#NUM!	#NUM!	#NUM!	NA	NA	NA	NA	NA	0	0	0	0	0	0	0	0	0
	FBtr0306338_1	FBtr0306338_1	FBtr0306338	127	3R	-	lncRNA:iab8	16846498..16846530, 16859111..16859148, 16874309..16874314, 16890072..16890127, 16896151..16896167	atggagtacgccccaagtttgattacacatcgacccctggagcgaggacttaacccgacggcagctgcatcagtttcagttctccgagggacatgtagatggatactctgggccctcatctgcgtcttcgcgtgtgtttgtgtgttttta	meyapslithrplerglnptaaasvsvlrgtcrwilwalicvfacvcvfl	0.517369	0.333091	0.0624939	0.413854	1.53294	0.644551	6.82957	1.07882	1.1903	0	0.360511	0	0	0	0	0	0	0	#NUM!	4.25214	#NUM!	#NUM!	#NUM!	#NUM!	#NUM!	NA	NA	NA	NA	NA	0	0	0	0	2	1	0	0	0
	FBtr0306338_2	FBtr0306338_2|FBtr0306339_2|FBtr0306340_11|FBtr0309897_11|FBtr0336887_2|FBtr0336888_1|FBtr0336889_1	FBtr0306338	225	3R	-	lncRNA:iab8	16833770..16833790, 16846421..16846530, 16859111..16859129	atggatactctgggccctcatctgcgtcttcgcgtgtgtttgtgtgtttttataacatttgtggattacgcctataaaaactacacttcaccgcgaagccagcgaagtgggcaccagctacaacaaaggacaacaattattctgcaaaaa	mdtlgphlrlrvclcvfitfvdyayknytsprsqrsghqlqqrttiilqk	0.646711	0.333091	0.0624939	0.165542	1.39964	0.585955	5.69131	0.967219	1.07127	0	0.270383	0	0	0.335352	0	0	0	0	#NUM!	5.17651	#NUM!	#NUM!	2.88419	#NUM!	#NUM!	NA	NA	NA	NA	NA	0	0	0	0	0	0	0	0	0
	FBtr0306338_3	FBtr0306338_3|FBtr0306339_3|FBtr0306340_12|FBtr0309897_12|FBtr0336887_3|FBtr0336888_2|FBtr0336889_2|FBtr0336890_5|FBtr0336891_4	FBtr0306338	374	3R	-	lncRNA:iab8	16832410..16832472, 16833768..16833770	atgatacaacctgtcgctcgagagattacaaacggagctgcttttatggtttgttccgcttttgtt	miqpvareitngaafmvcsafv	2.44966	1.65169	1.13625	0.188116	0.302953	0	0.739131	0	0.270522	0	1.02418	0	0.22395	0	0.298572	0	0	0	#NUM!	0.295801	#NUM!	3.30043	#NUM!	0.906052	#NUM!	NA	transc_only	NA	NA	transc_only	0	0	0	0	0	0	0	0	0
	FBtr0306338_4	FBtr0306338_4|FBtr0306339_4|FBtr0306340_13|FBtr0309897_13|FBtr0336887_4|FBtr0336888_3|FBtr0336889_3|FBtr0336890_6|FBtr0336891_5	FBtr0306338	687	3R	-	lncRNA:iab8	16832115..16832162	atggggctcgctcgctggttattgctgttgttgtgttgcttgcaccag	mglarwlllllcclhq	4.7156	3.6905	1.75764	0.775977	0.83312	0.732444	0	0.116252	0	4.2354	4.22473	1.53927	0.615862	2.09595	0.410537	0	0	0	0.183212	0.197201	0.475839	0	0.0554652	0	#NUM!	NA	transc_only	transc_only	transc_only	transc_only	0	0	0	0	0	0	0	0	0
	FBtr0306338_5	FBtr0306338_5|FBtr0306339_5|FBtr0306340_14|FBtr0309897_14|FBtr0336887_5|FBtr0336888_4|FBtr0336889_4|FBtr0336890_7|FBtr0336891_6	FBtr0306338	790	3R	-	lncRNA:iab8	16832000..16832059	atgggcgttttacatttttccggtcgttgggcggcccacctgccacgggcccaccgctta	mgvlhfsgrwaahlprahrl	4.95812	2.57389	1.64047	0.206927	0.83312	1.46489	0.406522	0.372007	0	0.42354	6.08362	0	2.70979	3.35352	1.31372	0	0	0	0.488566	0.136945	#NUM!	0.15002	0.11093	0	#NUM!	NA	transc_only	transc_only	transc_only	transc_only	0	0	0	0	0	0	0	0	0
	FBtr0306338_6	FBtr0306338_6|FBtr0306339_6|FBtr0306340_15|FBtr0309897_15|FBtr0336887_6|FBtr0336888_5|FBtr0336889_5|FBtr0336890_8|FBtr0336891_7	FBtr0306338	1124	3R	-	lncRNA:iab8	16831600..16831725	atgtataaattagtaatatgtcataaaaatagtttaattcaatactatttcgttacaataatacgaattttgcatcatcaaaggttatacaaaataaaattaccagttatattttcagtgcatgag	myklvichknsliqyyfvtiirilhhqrlykiklpvifsvhe	1.69377	1.58615	0.483584	0	0	0	0	0	0	0	1.07295	2.93194	0.234614	0.399229	0.156395	0	0	0	#NUM!	0	0	0	0	0	#NUM!	NA	transc_only	transc_only	NA	transc_only	0	0	0	0	0	0	0	0	0
	FBtr0306338_7	FBtr0306338_7|FBtr0306339_7|FBtr0306340_16|FBtr0309897_16|FBtr0336887_7|FBtr0336888_6|FBtr0336889_6|FBtr0336890_9|FBtr0336891_8	FBtr0306338	1245	3R	-	lncRNA:iab8	16831566..16831604	atgagtaaatccactcattcgcactcgctgtatgaccca	msksthshslydp	5.30635	4.07629	1.32199	0.636699	0	0	0	0	0	1.3032	11.4393	13.2614	2.65294	2.57963	3.03166	0	0	0	0.488566	0	0	0	0	0	#NUM!	NA	transc_only	transc_only	transc_only	transc_only	0	0	0	0	0	0	0	0	0
	FBtr0306338_8	FBtr0306338_8|FBtr0306339_8|FBtr0306340_17|FBtr0309897_17|FBtr0336887_8|FBtr0336888_7|FBtr0336889_7|FBtr0336890_10|FBtr0336891_9	FBtr0306338	1276	3R	-	lncRNA:iab8	16831514..16831573	atgacccataagcagaaaccaaagtgtggcaaaatgcttaatttagaatttatgagcaat	mthkqkpkcgkmlnlefmsn	3.77248	2.42248	0.859292	1.65542	1.99949	0.439467	0	0	0	1.27062	11.7166	9.85133	2.70979	1.67676	2.95586	0	0	0	1.30284	0.170654	0.0446099	0	0	0	#NUM!	NA	ribo-only	transc_only	transc_only	ribo-only	0	0	0	0	0	0	0	0	0
	FBtr0306338_9	FBtr0306338_9|FBtr0306339_9|FBtr0306340_18|FBtr0309897_18|FBtr0336887_9|FBtr0336888_8|FBtr0336889_8|FBtr0336890_11|FBtr0336891_10	FBtr0306338	1463	3R	-	lncRNA:iab8	16831339..16831386	atggatcaattattcaattgttatagccaaagagttggcaatccaatt	mdqlfncysqrvgnpi	1.75151	1.23017	0.683527	0.258659	0.20828	0.183111	0	0	0	1.05885	2.81649	4.61781	0.307931	1.04798	0.410537	0	0	0	0.244283	0.0739502	0.0396532	0	0	0	#NUM!	NA	transc_only	transc_only	transc_only	transc_only	0	0	0	0	0	0	0	0	0
	FBtr0306339_1	FBtr0306339_1	FBtr0306339	127	3R	-	lncRNA:iab8	16846476..16846530, 16859111..16859148, 16874217..16874314, 16890072..16890127, 16896151..16896167	atggagtacgccccaagtttgattacacatcgacccctggagcgaggacttaacccgacggcagctgcatcagtttcaggtaattgtcaccaagccgatttaacccgtttaagctgctctaagcatattcaatattttggttatttaacacgaagggaatgggagaataagttctccgagggacatgtagatggatactctgggccctcatctgcgtcttcgcgtgtgtttgtgtgtttttataacatttgtggattacgccta	meyapslithrplerglnptaaasvsgnchqadltrlscskhiqyfgyltrrewenkfseghvdgysgpssassrvfvcfynicglrl	0.342953	0.223667	0.0532619	0.282173	0.870989	0.399515	4.06522	0.612967	0.743935	0	0.256044	0	0	0.190541	0	0	0	0	#NUM!	3.40171	#NUM!	#NUM!	3.21698	#NUM!	#NUM!	NA	NA	NA	NA	NA	0	0	0	0	1	0	0	0	0
	FBtr0306340_1	FBtr0306340_1|FBtr0309897_1|FBtr0336892_1|FBtr0336893_1|FBtr0336894_1	FBtr0306340	248	3R	-	lncRNA:iab8	16922838..16922984	atgggaacccaaaagtatacgagaagtctacccaaagtatataaagaaaatgaaagaagtggctgtaaatcaaaaagagccggttcggcatcgtttgttgccaaaaataccaaaattaattataataatgacaaagaacaagcactt	mgtqkytrslpkvykenersgckskragsasfvakntkinynndkeqal	0.615915	1.11236	0.605809	1.35136	1.49621	2.51124	0.829637	0.34164	1.09313	0.864367	0.735736	4.52357	1.30714	0.342196	0.804317	0	0	0	1.56341	2.03363	0.555145	0.634698	0.998373	1.35908	#NUM!	NA	NA	transc_only	NA	NA	0	0	0	0	0	0	0	0	0
	FBtr0306340_10	FBtr0306340_10|FBtr0309897_10|FBtr0336887_1|FBtr0336893_10|FBtr0336894_10	FBtr0306340	1211	3R	-	lncRNA:iab8	16846498..16846530, 16859111..16859148, 16874309..16874314, 16890072..16890127, 16899623..16899663	atgcagaaacaaaggccgacggacgaaggaagttgcccaggtttgattacacatcgacccctggagcgaggacttaacccgacggcagctgcatcagtttcagttctccgagggacatgtagatggatactctgggccctcatctgcgtcttcgcgtgtgtttgtgtgttttta	mqkqrptdegscpglithrplerglnptaaasvsvlrgtcrwilwalicvfacvcvfl	0.631844	0.757026	0.161622	0.428125	1.60878	0.757701	7.28936	0.994158	1.12873	0.292096	0.388481	0.424626	0.169893	0.578193	0.113251	0	0	0	1.4657	4.14121	1.7844	42.9056	1.71942	9.96657	#NUM!	NA	NA	NA	NA	NA	0	0	0	0	2	0	0	0	0
	FBtr0306340_2	FBtr0306340_2|FBtr0309897_2|FBtr0336892_2|FBtr0336893_2|FBtr0336894_2	FBtr0306340	297	3R	-	lncRNA:iab8	16922672..16922935	atgaaagaagtggctgtaaatcaaaaagagccggttcggcatcgtttgttgccaaaaataccaaaattaattataataatgacaaagaacaagcactttgaccccgcgtccgcatccgcattcgaatccgcatccgcgcgcgttcggttggccaattgtgaatgtggattacaaattcgcgtgtgcgacttgagaaaaatattggatatgaaaagcctggacaaaaatgtatttaccagcatttccgccttgcggtttggcagc	mkevavnqkepvrhrllpkipkliiimtknkhfdpasasafesasarvrlancecglqirvcdlrkildmksldknvftsisalrfgs	0.710402	1.27318	0.532619	2.06927	2.6887	2.53026	2.67935	0.549557	1.01446	0.577554	0.512089	2.51881	1.11975	0.190541	0.74643	0	0	0	3.58282	5.25046	1.00455	2.39281	2.88419	1.35908	#NUM!	NA	NA	variable	NA	variable	0	0	2	0	1	0	0	0	0
	FBtr0306340_3	FBtr0306340_3|FBtr0309897_3|FBtr0336892_3|FBtr0336893_3|FBtr0336894_3	FBtr0306340	523	3R	-	lncRNA:iab8	16922656..16922709	atgtatttaccagcatttccgccttgcggtttggcagctgaagggacagtggtg	mylpafppcglaaegtvv	2.39523	2.77576	1.21516	0	0	0	0	0	0	0	0	0	0.547433	0	0	0	0	0	#NUM!	#NUM!	#NUM!	0	#NUM!	#NUM!	#NUM!	NA	NA	NA	NA	NA	0	0	0	0	0	0	0	0	0
	FBtr0306340_4	FBtr0306340_4|FBtr0309897_4|FBtr0336892_4|FBtr0336893_4|FBtr0336894_4	FBtr0306340	458	3R	-	lncRNA:iab8	16922610..16922774	atgtggattacaaattcgcgtgtgcgacttgagaaaaatattggatatgaaaagcctggacaaaaatgtatttaccagcatttccgccttgcggtttggcagctgaagggacagtggtgtagcttttggaccggctcccttgagtttgcggggcgtgacttcaat	mwitnsrvrleknigyekpgqkciyqhfrlavwqlkgqwcsfwtgslefagrdfn	1.52859	1.73428	0.738565	2.18214	3.09012	2.18402	3.54783	0.507283	0.649252	0.154015	0.409671	0.447788	0.71664	0.304866	0.955431	0	0	0	14.1684	7.54292	4.87735	4.95065	1.66396	0.679539	#NUM!	NA	NA	NA	NA	NA	0	0	0	0	0	0	0	0	0
	FBtr0306340_5	FBtr0306340_5|FBtr0309897_5|FBtr0336892_5|FBtr0336893_5|FBtr0336894_5	FBtr0306340	781	3R	-	lncRNA:iab8	16900004..16900084, 16922443..16922451	atgtctccgccccgaaaatgcccaacaaaatgccgtcggcggaatcgaaaatgtcggcaattcggattcccggcgaagaggcagtggatt	mspprkcptkcrrrnrkcrqfgfpakrqwi	1.006	1.31218	0.468705	0.413854	0.333248	0.195318	0.271015	0.186004	0	0.56472	0.300426	0.820944	0.49269	0.55892	0	0	0	0	0.732849	1.10925	0.237919	0.550072	0.332791	#NUM!	#NUM!	NA	NA	NA	NA	NA	0	0	0	0	0	0	0	0	0
	FBtr0306340_6	FBtr0306340_6|FBtr0309897_6|FBtr0336892_6|FBtr0336893_6|FBtr0336894_6	FBtr0306340	798	3R	-	lncRNA:iab8	16899933..16900076	atgcccaacaaaatgccgtcggcggaatcgaaaatgtcggcaattcggattcccggcgaagaggcagtggatttaatggagccccatgatggccgagctgaaaatgaagaagaagaggcgagacagcggcagccatcatggatg	mpnkmpsaeskmsairipgeeavdlmephdgraeneeeearqrqpswm	1.61678	1.48251	0.781174	0.344879	0.20828	0.183111	0.338769	0.193754	0	0.176475	0.187766	0.51309	0.410575	0.349325	0	0	0	0	1.95426	1.10925	0.356879	0.825108	0.554652	#NUM!	#NUM!	NA	NA	NA	NA	NA	0	0	0	0	0	0	0	0	0
	FBtr0306340_7	FBtr0306340_7|FBtr0309897_7|FBtr0336892_7|FBtr0336893_7|FBtr0336894_7	FBtr0306340	883	3R	-	lncRNA:iab8	16899809..16899991	atgatggccgagctgaaaatgaagaagaagaggcgagacagcggcagccatcatggatgtgaaagagagcgtgctcttggcctctctcgctcgcgctcgtgcctacgacagtgcggtattccacagcggccatgctcgctccatgctgctctgctcgccactcacctgcgacgtcgtctgttg	mmaelkmkkkrrdsgshhgcereralglsrsrsclrqcgipqrpcslhaallathlrrrll	1.62561	1.73744	0.845205	0.13569	0	0.192117	0.133286	0.12197	0	0.416597	0.369376	0	0.565382	0.274879	0.323045	0	0	0	0.325711	0	#NUM!	0.235745	0.443722	0	#NUM!	NA	NA	NA	NA	NA	0	0	0	0	0	0	0	0	0
[truncated: 15,360 more rows]
[truncated: 22 more columns]
