# Supplementary material for: Translation and natural selection of micropeptides from long non-canonical RNAs
Source: Nat Commun. 2022 Oct 31;13:6515. doi: 10.1038/s41467-022-34094-y (PMC9622821; doi:10.1038/s41467-022-34094-y)
Supplement: Supplementary file 5 — Supplementary Data 2 [file 41467_2022_34094_MOESM5_ESM.xlsx]

## Sheet: table_dn_ds
ORF_main_ID	dN.dS_Dsim	dN.dS_Dsec	dn_ds_Nondegenerate_Transitions_Dsim	dn_ds_Twofold._Transitions_Dsim	dn_ds_Fourfold_Transitions_Dsim	dn_ds_Nondegenerate_Transversions_Dsim	dn_ds_Twofold_Transversions_Dsim	dn_ds_Fourfold_Transversions_Dsim	dn_ds_Nondegenerate_Transitions_Dsec	dn_ds_Twofold._Transitions_Dsec	dn_ds_Fourfold_Transitions_Dsec	dn_ds_Nondegenerate_Transversions_Dsec	dn_ds_Twofold_Transversions_Dsec	dn_ds_Fourfold_Transversions_Dsec
FBtr0070634_1	Inf	Inf	2	0	0	1	0	0	2	0	0	3	0	1
FBtr0070634_10	Inf	2.28595	1	0	1	3	0	1	1	0	1	1	0	1
FBtr0070634_11	0.998001	0.505877	3	0	0	2	0	0	2	0	0	3	0	0
FBtr0070634_12	Inf	Inf	0	0	1	0	0	1	0	0	1	0	0	1
FBtr0070634_13	0	0	2	0	0	2	1	0	2	0	0	2	1	1
FBtr0070634_14	-73.2974	2.08899	5	1	0	1	0	0	4	1	0	2	0	0
FBtr0070634_15	2.61498	2.35875	3	2	0	0	0	2	1	2	0	0	0	2
FBtr0070634_16	0.316392	0.102748	0	0	1	3	0	0	0	0	0	3	0	1
FBtr0070634_18	1.23681	0.865066	0	0	0	1	1	0	0	0	0	2	1	0
FBtr0070634_19	-13.2781	-19.2624	0	0	0	0	1	1	0	0	0	0	1	1
FBtr0070634_2	0.204137	0.214985	6	2	6	2	0	4	5	2	5	2	0	3
FBtr0070634_20	0.305105	0.322257	0	0	0	1	0	0	0	0	0	1	0	0
FBtr0070634_21	Inf	Inf	0	0	0	1	0	0	0	0	0	2	0	0
FBtr0070634_22	Inf	Inf	1	0	0	1	0	0	0	0	0	0	0	0
FBtr0070634_23	Inf	NA	1	0	0	3	0	0	0	0	0	3	0	0
FBtr0070634_24	Inf	Inf	1	0	0	2	0	0	1	0	0	2	0	0
FBtr0070634_25	Inf	Inf	1	1	0	4	0	1	1	1	0	4	0	1
FBtr0070634_26	1.04039	1.04039	0	0	0	0	0	0	0	0	0	0	0	0
FBtr0070634_3	0	0	1	0	0	0	0	0	1	0	0	0	0	0
FBtr0070634_4	Inf	Inf	0	0	0	0	0	0	0	0	0	0	0	0
FBtr0070634_5	NA	NA	2	1	0	4	0	0	1	1	0	4	1	0
FBtr0070634_6	2.85454	2.7519	4	0	1	3	0	1	4	0	1	4	0	2
FBtr0070634_7	1.56175	1.13281	0	0	0	1	0	0	0	0	0	1	0	0
FBtr0070634_8	Inf	Inf	1	1	1	1	0	0	2	1	1	1	0	0
FBtr0070634_9	0.501067	0.75687	0	0	0	0	0	0	0	0	0	0	0	0
FBtr0070635_3	0.250488	0.250488	0	0	0	0	0	0	0	0	0	0	0	0
FBtr0071016_1	NA	NA	1	0	0	0	0	0	1	0	0	0	0	0
FBtr0071016_10	Inf	Inf	1	0	0	2	0	1	1	0	0	3	0	1
FBtr0071016_11	1.17066	1.49654	3	0	1	2	2	3	2	0	1	4	3	4
FBtr0071016_2	0.355141	0.448095	1	0	1	0	0	0	1	0	1	0	0	1
FBtr0071016_3	0.51091	0.241523	2	0	1	2	0	1	1	0	0	0	0	0
FBtr0071016_4	0.929164	Inf	1	0	1	2	0	0	0	0	0	0	0	0
FBtr0071016_5	1.45447	NA	0	0	0	1	1	0	0	0	0	1	1	0
FBtr0071016_6	-30.3724	-30.3724	0	0	0	0	0	1	0	0	0	0	0	1
FBtr0071016_7	0	0	6	1	1	3	1	3	8	2	1	2	0	2
FBtr0071016_8	0.894347	0.838219	1	0	0	0	0	0	1	0	1	1	0	0
FBtr0071016_9	Inf	0.978388	5	0	0	3	0	0	4	0	0	2	0	0
FBtr0073162_1	Inf	Inf	3	0	0	2	0	1	2	0	0	3	0	0
FBtr0073162_10	2.05013	Inf	0	0	0	1	0	2	1	0	0	1	0	2
FBtr0073162_11	0.20041	0.425451	6	0	2	0	0	1	6	0	1	0	0	0
FBtr0073162_2	1.00822	3.33559	0	0	0	0	0	1	0	0	0	1	0	0
FBtr0073162_4	0.592835	0.827265	1	0	0	1	0	0	0	0	0	1	0	0
FBtr0073162_5	Inf	Inf	0	0	0	1	0	0	NA	NA	NA	NA	NA	NA
FBtr0073162_6	Inf	NA	0	0	0	2	0	0	0	0	0	2	0	0
FBtr0073162_7	Inf	Inf	0	0	0	1	0	1	0	0	0	1	0	1
FBtr0073162_8	0.458861	0.458861	0	0	0	0	0	0	0	0	1	0	0	0
FBtr0073162_9	NA	0	0	0	1	2	0	0	1	0	1	2	0	0
FBtr0073514_1	0.903409	1.40724	NA	NA	NA	NA	NA	NA	1	0	0	0	0	0
FBtr0073514_2	NA	Inf	NA	NA	NA	NA	NA	NA	0	0	0	0	1	0
FBtr0073514_3	NA	-23.6762	NA	NA	NA	NA	NA	NA	4	1	0	2	1	0
FBtr0073514_4	NA	3.0442	NA	NA	NA	NA	NA	NA	2	0	1	1	0	1
FBtr0073514_5	NA	0.612482	NA	NA	NA	NA	NA	NA	2	0	0	0	0	0
FBtr0073514_6	NA	Inf	NA	NA	NA	NA	NA	NA	0	1	0	0	0	1
FBtr0073515_1	NA	0	NA	NA	NA	NA	NA	NA	1	0	0	0	0	0
FBtr0073515_10	NA	Inf	NA	NA	NA	NA	NA	NA	4	0	0	2	1	0
FBtr0073515_8	NA	-202.016	NA	NA	NA	NA	NA	NA	5	1	0	1	0	3
FBtr0073515_9	NA	0.698463	NA	NA	NA	NA	NA	NA	1	0	0	0	0	0
FBtr0073593_1	NA	Inf	NA	NA	NA	NA	NA	NA	NA	NA	NA	NA	NA	NA
FBtr0073593_2	NA	NA	3	0	0	4	0	1	NA	NA	NA	NA	NA	NA
FBtr0073593_3	2.14498	NA	2	2	3	5	0	1	4	0	3	5	0	1
FBtr0073625_1	0	1.22449	NA	NA	NA	NA	NA	NA	NA	NA	NA	NA	NA	NA
FBtr0073625_2	NA	NA	1	1	3	3	0	1	1	0	2	2	1	1
FBtr0073626_1	0.340279	0.671443	0	1	0	1	1	0	2	1	0	1	0	0
FBtr0073626_2	0.0202246	1.17101	5	0	1	5	0	3	4	0	2	5	0	2
FBtr0073626_3	1.22252	1.13848	4	0	2	5	1	2	4	0	2	2	1	2
FBtr0073626_4	1.06265	0.75205	2	0	1	4	0	2	1	0	2	3	0	3
FBtr0073626_5	0.965468	0.368203	0	1	1	4	0	2	2	0	0	2	0	3
FBtr0073627_1	0.441692	0.619069	0	1	0	1	1	0	2	1	0	1	0	0
FBtr0076899_1	NA	1.08551	2	0	0	0	0	0	2	0	0	0	0	1
FBtr0076899_10	Inf	0.827838	0	0	0	0	0	0	0	0	0	0	0	0
FBtr0076899_11	NA	NA	2	1	0	0	0	0	1	1	0	0	0	0
FBtr0076899_12	0.784568	0.43324	1	1	0	2	0	0	1	1	0	2	0	0
FBtr0076899_13	1.13078	1.13078	3	0	0	5	0	4	4	0	0	3	0	4
FBtr0076899_14	0.771497	0.702071	1	0	0	0	0	0	1	0	0	1	0	0
FBtr0076899_15	Inf	Inf	4	1	2	0	0	0	2	0	1	0	0	0
FBtr0076899_16	0.593144	1.00988	3	0	0	2	0	0	1	0	1	1	0	0
FBtr0076899_17	Inf	0.977517	8	2	1	0	0	0	4	2	0	0	0	0
FBtr0076899_18	1.34145	0.92274	10	0	3	2	0	0	5	0	3	1	0	0
FBtr0076899_19	2.06177	1.01394	2	0	0	1	0	2	4	0	0	2	0	3
FBtr0076899_2	0.664717	0.87204	0	0	0	0	0	0	1	0	0	0	0	0
FBtr0076899_3	NA	Inf	4	0	0	2	0	0	3	0	1	2	1	3
FBtr0076899_4	Inf	0.622649	4	0	0	3	0	0	3	0	0	2	0	2
FBtr0076899_5	Inf	1.04417	3	0	2	0	1	1	2	0	2	0	1	0
FBtr0076899_6	0.554632	0.706328	0	0	0	0	0	0	0	0	0	0	0	0
FBtr0076899_7	NA	NA	5	0	0	2	0	2	5	0	0	2	0	2
FBtr0076899_8	1.59765	1.59765	0	0	0	0	0	0	0	0	0	0	0	0
FBtr0076899_9	NA	NA	1	0	0	0	0	0	3	0	0	0	0	0
FBtr0079906_1	Inf	Inf	4	0	2	0	0	2	2	0	2	0	0	1
FBtr0079906_2	0.451542	0.323296	0	0	1	1	0	1	1	0	0	0	0	2
FBtr0079906_3	0.180073	0.183865	0	0	0	1	0	1	1	0	0	2	0	0
FBtr0079906_4	0.478028	Inf	1	0	1	0	0	0	1	0	1	0	0	0
FBtr0081385_1	0.431742	0.431742	4	0	0	2	2	3	3	0	0	4	2	2
FBtr0081385_2	0.916591	1.53694	1	0	0	1	0	0	0	0	0	1	0	0
FBtr0081385_3	Inf	Inf	2	0	2	1	0	0	1	0	1	1	0	0
FBtr0081385_4	0.697078	0.934602	0	0	0	1	0	0	0	0	0	1	0	0
FBtr0081385_5	Inf	Inf	1	0	2	1	0	1	0	0	0	2	0	2
FBtr0081385_6	0.280737	0.312744	1	0	0	2	0	0	0	0	0	1	0	0
FBtr0081385_7	Inf	Inf	0	0	0	2	0	1	1	0	1	2	0	1
FBtr0081385_8	0.692655	0.552022	1	0	0	3	0	1	0	0	0	0	0	1
FBtr0081624_1	1.51265	0	0	0	0	0	0	0	1	0	0	0	0	0
FBtr0082678_1	0.563917	0.563917	0	0	0	2	0	0	0	0	0	2	0	0
FBtr0082678_2	Inf	Inf	NA	NA	NA	NA	NA	NA	NA	NA	NA	NA	NA	NA
FBtr0082678_3	NA	NA	NA	NA	NA	NA	NA	NA	NA	NA	NA	NA	NA	NA
FBtr0082678_4	NA	NA	NA	NA	NA	NA	NA	NA	NA	NA	NA	NA	NA	NA
FBtr0082678_5	NA	NA	NA	NA	NA	NA	NA	NA	NA	NA	NA	NA	NA	NA
FBtr0082678_6	NA	NA	NA	NA	NA	NA	NA	NA	NA	NA	NA	NA	NA	NA
FBtr0082678_7	NA	NA	NA	NA	NA	NA	NA	NA	NA	NA	NA	NA	NA	NA
FBtr0082678_8	NA	NA	NA	NA	NA	NA	NA	NA	NA	NA	NA	NA	NA	NA
FBtr0083341_10	NA	NA	1	0	0	0	0	0	1	0	0	0	0	0
FBtr0083341_11	Inf	Inf	0	0	0	2	0	0	0	0	0	3	0	0
FBtr0083341_2	Inf	Inf	NA	NA	NA	NA	NA	NA	0	0	0	1	0	0
FBtr0083341_3	NA	Inf	NA	NA	NA	NA	NA	NA	0	0	0	1	0	0
FBtr0083341_4	NA	Inf	NA	NA	NA	NA	NA	NA	0	0	1	4	0	0
FBtr0083341_5	NA	1.93729	NA	NA	NA	NA	NA	NA	1	0	1	0	0	0
FBtr0083341_6	NA	0.483277	NA	NA	NA	NA	NA	NA	4	1	3	3	1	1
FBtr0083341_7	NA	0.736242	0	0	0	1	0	0	0	0	0	1	0	0
FBtr0083341_8	Inf	Inf	0	0	0	0	0	0	0	0	0	0	0	0
FBtr0083341_9	NA	NA	1	0	0	1	0	0	2	0	0	2	0	0
FBtr0083342_10	Inf	Inf	1	0	1	1	0	1	2	0	1	1	0	1
FBtr0083342_7	0	0.145973	0	0	0	0	0	0	0	0	0	0	0	1
FBtr0083342_8	NA	0	0	0	0	1	0	1	0	0	1	1	0	1
FBtr0083342_9	0.376836	0.209034	0	0	1	1	0	0	0	0	2	1	0	0
FBtr0083343_1	0.545794	0.255796	0	0	0	0	0	0	0	0	0	0	0	0
FBtr0083343_2	NA	NA	1	0	0	0	0	0	1	0	0	1	0	0
FBtr0083343_3	Inf	Inf	1	0	0	1	0	0	1	0	0	1	0	0
FBtr0083344_1	Inf	Inf	1	0	1	4	0	1	0	0	1	4	0	1
FBtr0083344_2	1.23309	0.974475	0	0	1	3	0	0	0	1	2	2	0	0
FBtr0083362_1	1.68249	0.357546	1	1	0	1	0	0	1	1	0	1	0	0
FBtr0083362_10	0.947364	0.947364	1	0	0	0	0	1	2	0	0	0	0	1
FBtr0083362_11	0.438053	0.882365	0	0	0	0	0	0	1	0	0	0	0	1
FBtr0083362_12	NA	0.439319	1	0	2	0	0	1	2	1	2	0	0	0
FBtr0083362_13	0.163826	0.344917	1	1	2	2	0	0	1	1	2	2	0	0
FBtr0083362_14	0.457015	0.457015	0	0	0	0	0	0	0	0	0	0	0	0
FBtr0083362_15	NA	NA	1	0	1	1	1	1	2	0	0	1	1	1
FBtr0083362_16	0.671973	1.66486	1	0	0	3	0	0	1	0	1	3	1	0
FBtr0083362_2	Inf	2.73472	1	0	0	0	0	0	0	0	0	0	0	0
FBtr0083362_3	Inf	NA	0	0	0	2	0	0	0	0	1	2	0	0
FBtr0083362_4	Inf	0.980139	0	0	0	2	0	0	0	0	0	3	0	0
FBtr0083362_5	Inf	Inf	1	0	0	2	0	1	1	0	0	2	1	0
FBtr0083362_6	1.39999	-10.9034	0	0	0	0	0	0	3	1	1	0	0	0
FBtr0083362_7	NA	0.747476	1	1	0	0	0	1	5	1	0	1	0	1
FBtr0083362_8	0.239266	1.43861	1	1	1	0	0	0	1	1	2	0	0	0
FBtr0083362_9	0.253714	0.167493	0	0	2	2	0	0	1	0	3	1	0	0
FBtr0084057_1	0.473083	0.322669	1	0	0	2	0	1	1	0	0	1	0	0
FBtr0084057_2	1.02561	Inf	NA	NA	NA	NA	NA	NA	2	0	0	3	0	0
FBtr0084057_3	NA	Inf	NA	NA	NA	NA	NA	NA	1	0	1	1	0	0
FBtr0084057_4	NA	1.02266	NA	NA	NA	NA	NA	NA	0	0	0	0	0	0
FBtr0084057_5	NA	NA	NA	NA	NA	NA	NA	NA	1	0	0	0	0	0
FBtr0084057_6	NA	Inf	NA	NA	NA	NA	NA	NA	0	0	1	0	0	0
FBtr0084057_7	NA	0	0	0	0	0	0	0	0	0	0	0	0	0
FBtr0084057_8	NA	NA	1	0	0	0	0	0	1	0	1	1	0	1
FBtr0084058_10	Inf	0.45281	NA	NA	NA	NA	NA	NA	0	0	0	0	0	0
FBtr0084058_15	NA	NA	0	0	0	2	0	0	0	0	0	2	0	0
FBtr0084058_16	Inf	Inf	0	0	0	4	0	3	0	0	0	4	0	3
FBtr0084058_17	0.449616	0.458209	2	1	0	3	0	1	2	0	1	5	1	3
FBtr0084058_18	1.06561	0.726207	1	0	0	1	0	1	1	0	1	2	0	1
FBtr0084058_19	0.791314	0.68957	1	0	1	4	1	1	2	1	2	8	1	1
FBtr0084058_20	1.2939	1.15286	1	0	3	9	0	1	4	0	3	4	1	1
FBtr0084058_21	0.970086	1.03322	10	1	1	16	2	5	12	2	4	19	5	6
FBtr0084058_22	1.56949	1.25783	NA	NA	NA	NA	NA	NA	8	0	1	12	3	5
FBtr0084058_23	NA	1.65325	9	2	1	6	0	2	9	0	1	11	2	2
FBtr0084058_24	0	3.38606	NA	NA	NA	NA	NA	NA	4	0	1	12	2	4
FBtr0084058_25	NA	1.58093	NA	NA	NA	NA	NA	NA	4	4	1	6	1	6
FBtr0084058_26	NA	0.382664	NA	NA	NA	NA	NA	NA	5	1	1	6	1	3
FBtr0084058_27	NA	0.897433	NA	NA	NA	NA	NA	NA	5	0	2	10	4	1
FBtr0084058_28	NA	3.95993	15	0	5	17	4	4	4	0	1	6	1	2
FBtr0084058_29	2.01562	1.52924	4	0	2	9	1	1	5	1	1	11	3	3
FBtr0084058_30	1.73647	1.40582	NA	NA	NA	NA	NA	NA	4	1	0	14	1	5
FBtr0084058_31	NA	1.33008	NA	NA	NA	NA	NA	NA	NA	NA	NA	NA	NA	NA
FBtr0084058_32	NA	NA	NA	NA	NA	NA	NA	NA	NA	NA	NA	NA	NA	NA
FBtr0084058_33	NA	NA	NA	NA	NA	NA	NA	NA	1	0	1	6	1	2
FBtr0084058_34	NA	0.959933	6	2	4	12	3	3	5	0	1	4	1	2
FBtr0084058_35	0.945092	1.46938	4	1	2	8	1	4	3	0	1	7	4	2
FBtr0084058_36	0.766425	2.54213	2	2	2	6	1	3	2	2	0	5	1	2
FBtr0084058_37	0.409769	0.62291	NA	NA	NA	NA	NA	NA	5	1	0	7	1	2
FBtr0084058_38	NA	1.8999	NA	NA	NA	NA	NA	NA	5	0	1	10	1	2
FBtr0084058_39	NA	2.21256	NA	NA	NA	NA	NA	NA	3	0	0	6	1	2
FBtr0084058_40	NA	2.27501	NA	NA	NA	NA	NA	NA	8	1	2	13	2	4
FBtr0084058_41	NA	1.2342	4	0	0	5	1	0	4	2	0	4	1	1
FBtr0084058_42	-155.476	1.19008	5	2	2	9	0	1	2	2	1	12	0	1
FBtr0084058_43	1.1783	1.52144	3	2	2	6	1	4	7	1	4	10	1	4
FBtr0084058_44	0.507637	0.823076	NA	NA	NA	NA	NA	NA	NA	NA	NA	NA	NA	NA
FBtr0084058_45	NA	NA	NA	NA	NA	NA	NA	NA	NA	NA	NA	NA	NA	NA
FBtr0084058_46	NA	NA	NA	NA	NA	NA	NA	NA	NA	NA	NA	NA	NA	NA
FBtr0084058_47	NA	NA	NA	NA	NA	NA	NA	NA	NA	NA	NA	NA	NA	NA
FBtr0084058_48	NA	NA	NA	NA	NA	NA	NA	NA	0	0	0	1	0	0
FBtr0084058_49	NA	NA	NA	NA	NA	NA	NA	NA	NA	NA	NA	NA	NA	NA
FBtr0084058_5	NA	NA	NA	NA	NA	NA	NA	NA	1	1	1	0	0	0
FBtr0084058_50	NA	0.231096	NA	NA	NA	NA	NA	NA	NA	NA	NA	NA	NA	NA
FBtr0084058_51	NA	NA	3	1	2	3	1	1	6	2	1	7	1	1
FBtr0084058_52	0.739973	1.55982	NA	NA	NA	NA	NA	NA	NA	NA	NA	NA	NA	NA
FBtr0084058_53	NA	NA	NA	NA	NA	NA	NA	NA	NA	NA	NA	NA	NA	NA
FBtr0084058_54	NA	NA	NA	NA	NA	NA	NA	NA	NA	NA	NA	NA	NA	NA
FBtr0084058_55	NA	NA	NA	NA	NA	NA	NA	NA	NA	NA	NA	NA	NA	NA
FBtr0084058_56	NA	NA	NA	NA	NA	NA	NA	NA	NA	NA	NA	NA	NA	NA
FBtr0084058_57	NA	NA	NA	NA	NA	NA	NA	NA	NA	NA	NA	NA	NA	NA
FBtr0084058_58	NA	NA	NA	NA	NA	NA	NA	NA	NA	NA	NA	NA	NA	NA
FBtr0084058_59	NA	NA	11	2	6	11	0	4	5	1	2	10	0	1
FBtr0084058_6	0.660986	1.63172	NA	NA	NA	NA	NA	NA	1	1	2	3	0	3
FBtr0084058_60	NA	0.29872	NA	NA	NA	NA	NA	NA	NA	NA	NA	NA	NA	NA
FBtr0084058_61	NA	NA	1	0	0	4	1	1	NA	NA	NA	NA	NA	NA
FBtr0084058_62	3.87275	NA	NA	NA	NA	NA	NA	NA	NA	NA	NA	NA	NA	NA
FBtr0084058_63	NA	NA	1	1	0	1	1	0	2	1	1	0	1	0
FBtr0084058_64	1.08474	0.603208	2	0	0	3	0	3	4	0	0	3	0	2
FBtr0084058_65	0.55111	1.27561	0	0	0	2	0	2	2	0	0	1	0	2
FBtr0084058_7	0.602671	0.712518	NA	NA	NA	NA	NA	NA	3	0	1	4	0	0
FBtr0084058_8	NA	3.68015	NA	NA	NA	NA	NA	NA	3	0	1	6	0	0
FBtr0084058_9	NA	4.77377	NA	NA	NA	NA	NA	NA	1	2	1	5	1	0
FBtr0085007_1	NA	0.992281	1	0	0	0	0	0	2	0	0	0	0	0
FBtr0085007_2	Inf	Inf	2	0	0	1	0	1	1	1	0	1	0	1
FBtr0085007_3	1.29889	0.437872	1	0	0	1	0	0	1	0	0	1	0	0
FBtr0085007_4	Inf	Inf	1	0	0	0	0	0	1	0	0	0	0	0
FBtr0085391_1	0	0	1	0	0	1	0	0	1	0	0	1	0	0
FBtr0085391_10	Inf	Inf	1	0	0	0	0	0	1	0	0	0	0	0
FBtr0085391_11	Inf	Inf	2	0	0	2	1	0	3	0	0	2	1	0
FBtr0085391_12	-277.041	-324.042	0	1	0	1	0	0	0	1	0	0	0	0
FBtr0085391_13	0.452123	0	1	0	1	2	0	1	0	0	0	4	0	1
FBtr0085391_14	0.675867	1.71393	4	0	0	3	2	1	3	0	0	2	1	1
FBtr0085391_15	4.75646	2.56024	2	0	1	2	1	0	6	0	2	3	1	1
FBtr0085391_16	2.5792	1.57997	0	0	0	0	0	0	0	0	0	0	0	0
FBtr0085391_17	NA	NA	1	0	0	1	1	0	3	1	0	1	0	1
FBtr0085391_18	-119.181	0.877055	0	1	1	3	1	0	3	2	1	3	1	0
FBtr0085391_19	0.924728	1.08864	0	0	0	0	0	0	0	0	0	0	0	0
FBtr0085391_2	NA	NA	1	0	1	2	0	0	1	0	0	2	0	0
FBtr0085391_20	1.39914	Inf	0	0	1	1	1	0	0	0	1	0	1	0
FBtr0085391_21	1.0725	0.555551	0	0	1	0	0	0	0	0	1	0	0	0
FBtr0085391_22	0	0	0	0	2	2	0	0	0	1	2	2	0	0
FBtr0085391_23	0.495996	0.324087	3	0	0	0	0	1	3	0	0	0	0	1
FBtr0085391_24	1.24825	1.24825	2	0	1	3	0	1	1	0	1	3	0	0
FBtr0085391_25	0.958512	1.66821	3	1	1	4	0	2	4	1	0	2	0	2
FBtr0085391_26	0.747505	0.837577	3	0	2	1	0	1	3	0	1	1	0	1
FBtr0085391_27	0.661244	0.997472	0	1	1	0	0	0	0	1	1	0	0	0
FBtr0085391_28	0	0	0	0	0	0	0	0	0	0	0	0	0	0
FBtr0085391_29	NA	NA	3	0	1	4	1	0	3	0	1	6	1	0
FBtr0085391_3	3.98491	4.97104	1	0	0	1	0	0	1	0	0	1	0	0
FBtr0085391_30	Inf	Inf	1	0	0	0	0	0	1	0	0	0	0	0
FBtr0085391_31	Inf	Inf	0	0	0	1	0	1	0	0	0	1	0	1
FBtr0085391_32	0.434312	0.434312	0	0	1	0	0	0	1	0	0	0	0	0
FBtr0085391_33	0	Inf	3	0	2	1	0	1	3	0	3	1	0	1
FBtr0085391_34	0.6416	0.4875	1	0	0	1	0	0	2	0	0	1	0	0
FBtr0085391_35	Inf	Inf	1	1	1	1	1	1	2	1	1	3	1	1
FBtr0085391_36	0.462497	0.911109	0	0	0	0	0	0	0	0	0	0	0	0
FBtr0085391_37	NA	NA	0	0	1	0	0	0	1	0	1	3	1	0
FBtr0085391_38	0	2.53355	1	0	0	0	0	1	1	0	0	1	0	2
FBtr0085391_39	0.456884	0.428803	2	0	0	0	0	0	2	0	1	0	0	0
FBtr0085391_4	Inf	0.946941	0	0	0	0	0	0	0	0	0	0	0	0
FBtr0085391_40	NA	NA	0	0	2	1	0	0	0	0	1	1	0	0
FBtr0085391_5	0.177303	0.384285	2	0	0	0	0	0	2	0	0	1	0	0
FBtr0085391_6	Inf	Inf	1	0	1	3	0	0	1	0	1	4	0	0
FBtr0085391_7	1.96415	2.44028	0	0	1	0	0	1	0	0	1	0	0	1
FBtr0085391_8	0	0	0	0	0	0	0	0	0	0	0	1	0	0
FBtr0085391_9	NA	Inf	0	0	0	0	0	0	0	0	0	1	0	0
FBtr0086842_1	0.52062	0.52062	0	0	0	1	0	0	0	0	0	0	0	0
FBtr0086842_2	Inf	NA	1	0	0	2	0	1	3	1	1	2	0	1
FBtr0086842_3	1.21078	0.772772	NA	NA	NA	NA	NA	NA	2	0	0	0	1	0
FBtr0086842_4	NA	NA	6	0	3	1	1	0	3	1	1	3	0	1
FBtr0086842_5	0.870329	0.614796	4	0	1	2	0	3	4	0	0	2	0	3
FBtr0086842_6	0.695989	0.952798	2	0	1	1	0	0	1	0	1	1	0	0
FBtr0086842_7	1.60966	1.03393	5	0	1	5	1	5	6	0	1	5	1	5
FBtr0086842_8	NA	NA	5	0	0	2	1	1	6	0	0	1	1	0
FBtr0088361_1	3.62137	-54.8323	2	0	1	6	0	0	2	0	1	7	0	0
FBtr0088361_10	3.95337	4.41153	0	0	0	5	0	2	0	0	0	5	0	2
FBtr0088361_11	1.1453	1.1453	2	0	1	6	1	3	2	0	1	7	1	3
FBtr0088361_12	1.08678	1.20885	5	1	2	2	0	1	5	1	2	2	0	1
FBtr0088361_13	0.831796	0.83335	2	0	1	2	0	0	2	0	1	2	0	0
FBtr0088361_14	2.39188	2.3435	3	0	0	1	0	0	NA	NA	NA	NA	NA	NA
FBtr0088361_15	Inf	NA	2	1	0	2	0	0	2	1	0	2	0	1
FBtr0088361_2	1.37027	0.796289	2	1	2	1	0	1	1	0	0	0	0	0
FBtr0088361_3	0.3274	Inf	2	0	1	1	1	3	2	0	0	1	1	3
FBtr0088361_4	0.516921	0.690984	4	1	2	7	0	2	3	2	2	7	0	3
FBtr0088361_5	0.987594	0.606131	1	0	1	1	0	0	1	0	1	1	0	0
FBtr0088361_6	0.940004	0.917376	0	0	0	0	0	0	0	0	0	0	0	0
FBtr0088361_7	NA	NA	0	0	0	0	0	0	0	0	1	0	0	0
FBtr0088361_8	NA	0	2	0	2	3	0	2	4	0	3	3	0	1
FBtr0088361_9	0.574097	0.842725	1	0	0	1	1	0	1	0	0	1	0	0
FBtr0091662_2	NA	NA	0	0	0	0	0	0	0	0	0	1	0	0
FBtr0091662_3	NA	Inf	0	0	1	0	0	0	0	0	0	0	0	0
FBtr0091662_4	0	NA	2	0	1	3	0	0	0	0	0	3	0	0
FBtr0091948_1	0.212773	0.479245	3	0	0	1	0	2	3	0	0	0	0	1
FBtr0091953_1	0.878396	1.38676	1	0	0	0	0	0	1	0	0	1	0	0
FBtr0091953_2	Inf	Inf	0	0	1	0	0	0	1	0	1	0	0	1
FBtr0091956_1	0	0.235782	0	0	0	0	0	1	1	0	0	0	0	1
FBtr0091956_10	0	0.43427	0	0	0	1	0	0	0	0	0	1	0	1
FBtr0091956_11	Inf	0.469577	1	0	1	1	0	2	1	0	0	4	0	2
FBtr0091956_12	0.294936	1.04673	2	0	1	2	1	1	5	0	2	1	1	1
FBtr0091956_13	1.15335	1.13955	2	1	1	1	0	0	3	1	1	1	0	0
FBtr0091956_14	0.762723	1.03463	0	0	0	1	0	0	0	0	0	1	0	0
FBtr0091956_15	Inf	Inf	1	0	1	2	0	0	1	0	1	1	0	0
FBtr0091956_16	1.42498	0.946384	0	0	1	2	1	1	0	0	1	1	0	1
FBtr0091956_2	0.718013	0.223038	0	0	0	1	0	0	NA	NA	NA	NA	NA	NA
FBtr0091956_3	Inf	NA	1	0	1	2	0	2	2	0	1	2	0	2
FBtr0091956_4	0.373077	0.481329	1	2	0	0	0	0	1	2	0	1	0	0
FBtr0091956_5	0	0	7	0	1	4	0	3	8	0	2	5	1	4
FBtr0091956_6	1.17072	0.975673	1	0	0	0	0	0	1	0	0	2	0	0
FBtr0091956_7	Inf	Inf	0	2	1	0	0	0	1	2	1	3	0	1
FBtr0091956_8	0	0.471779	0	0	0	0	0	0	1	0	0	1	0	1
FBtr0091956_9	NA	0.861552	NA	NA	NA	NA	NA	NA	NA	NA	NA	NA	NA	NA
FBtr0091959_1	NA	NA	1	0	0	5	0	1	2	1	1	5	0	1
FBtr0091959_3	1.10025	0.732991	2	0	0	0	1	0	2	0	0	0	1	0
FBtr0100004_1	-8.21302	-8.21302	0	0	0	2	0	1	0	0	0	1	0	1
FBtr0100004_2	0.83084	0.43133	5	0	1	1	0	0	5	0	1	1	0	0
FBtr0100004_3	2.74917	2.74917	5	0	2	3	0	1	5	0	2	4	0	1
FBtr0100004_4	1.33232	1.51705	1	0	0	1	0	1	2	0	0	1	0	1
FBtr0100004_5	0.817457	1.35013	0	0	2	2	0	2	0	0	2	2	0	2
FBtr0100850_1	1.16518	0.879403	0	0	1	0	0	0	0	0	0	0	0	1
FBtr0100850_2	0	0	2	0	1	2	0	0	3	0	1	2	0	0
FBtr0100850_3	1.97662	2.45607	NA	NA	NA	NA	NA	NA	NA	NA	NA	NA	NA	NA
FBtr0100850_4	NA	NA	0	0	0	0	0	0	0	0	0	0	0	0
FBtr0100850_5	NA	NA	1	0	2	0	0	0	1	0	2	0	0	1
FBtr0100850_6	0.24262	0.145278	2	0	0	2	0	0	1	0	0	2	0	0
FBtr0100850_7	Inf	Inf	0	0	0	2	0	1	0	0	0	2	0	0
FBtr0100850_8	0.768656	Inf	0	0	1	2	0	1	1	0	1	1	0	1
FBtr0111044_1	0	0.254593	NA	NA	NA	NA	NA	NA	8	1	3	9	0	1
FBtr0111044_2	NA	1.40815	NA	NA	NA	NA	NA	NA	1	0	0	4	0	1
FBtr0111044_3	NA	1.50893	NA	NA	NA	NA	NA	NA	2	1	0	1	1	2
FBtr0111044_4	NA	0.364044	NA	NA	NA	NA	NA	NA	NA	NA	NA	NA	NA	NA
FBtr0111045_4	NA	NA	NA	NA	NA	NA	NA	NA	2	2	0	2	0	0
FBtr0111045_5	NA	0.723588	NA	NA	NA	NA	NA	NA	4	0	1	0	1	1
FBtr0111045_6	NA	0.904472	NA	NA	NA	NA	NA	NA	4	0	2	2	0	0
FBtr0111045_7	NA	1.38832	NA	NA	NA	NA	NA	NA	2	0	0	2	0	0
FBtr0111045_8	NA	Inf	NA	NA	NA	NA	NA	NA	2	0	1	4	1	1
FBtr0111045_9	NA	1.37216	NA	NA	NA	NA	NA	NA	NA	NA	NA	NA	NA	NA
FBtr0114267_1	NA	NA	2	0	1	3	0	0	2	0	1	3	0	0
FBtr0114267_2	2.24535	2.24535	NA	NA	NA	NA	NA	NA	NA	NA	NA	NA	NA	NA
FBtr0114267_3	NA	NA	NA	NA	NA	NA	NA	NA	NA	NA	NA	NA	NA	NA
FBtr0114267_4	NA	NA	3	0	1	0	0	1	3	0	1	0	0	0
FBtr0114267_5	0.801356	1.78758	1	0	1	1	0	0	1	0	1	0	0	0
FBtr0114267_6	0.826384	0.453219	0	0	0	1	0	0	0	0	0	1	0	0
FBtr0300134_1	NA	NA	NA	NA	NA	NA	NA	NA	NA	NA	NA	NA	NA	NA
FBtr0300134_2	NA	NA	NA	NA	NA	NA	NA	NA	NA	NA	NA	NA	NA	NA
FBtr0300135_1	Inf	Inf	NA	NA	NA	NA	NA	NA	NA	NA	NA	NA	NA	NA
FBtr0300135_2	NA	NA	NA	NA	NA	NA	NA	NA	NA	NA	NA	NA	NA	NA
FBtr0300135_3	NA	NA	NA	NA	NA	NA	NA	NA	NA	NA	NA	NA	NA	NA
FBtr0300135_4	NA	NA	NA	NA	NA	NA	NA	NA	NA	NA	NA	NA	NA	NA
FBtr0300135_5	NA	NA	NA	NA	NA	NA	NA	NA	NA	NA	NA	NA	NA	NA
FBtr0300135_6	NA	NA	NA	NA	NA	NA	NA	NA	NA	NA	NA	NA	NA	NA
FBtr0300135_7	NA	NA	NA	NA	NA	NA	NA	NA	NA	NA	NA	NA	NA	NA
FBtr0300135_8	NA	NA	NA	NA	NA	NA	NA	NA	NA	NA	NA	NA	NA	NA
FBtr0300136_1	NA	NA	NA	NA	NA	NA	NA	NA	NA	NA	NA	NA	NA	NA
FBtr0300136_2	NA	NA	NA	NA	NA	NA	NA	NA	NA	NA	NA	NA	NA	NA
FBtr0300136_3	NA	NA	NA	NA	NA	NA	NA	NA	NA	NA	NA	NA	NA	NA
FBtr0300136_4	NA	NA	NA	NA	NA	NA	NA	NA	NA	NA	NA	NA	NA	NA
FBtr0300136_5	NA	NA	NA	NA	NA	NA	NA	NA	NA	NA	NA	NA	NA	NA
FBtr0300136_6	NA	NA	NA	NA	NA	NA	NA	NA	NA	NA	NA	NA	NA	NA
FBtr0300136_7	NA	NA	NA	NA	NA	NA	NA	NA	NA	NA	NA	NA	NA	NA
FBtr0300136_8	NA	NA	NA	NA	NA	NA	NA	NA	NA	NA	NA	NA	NA	NA
FBtr0300136_9	NA	NA	NA	NA	NA	NA	NA	NA	NA	NA	NA	NA	NA	NA
FBtr0300137_1	NA	NA	NA	NA	NA	NA	NA	NA	NA	NA	NA	NA	NA	NA
FBtr0300137_2	NA	NA	NA	NA	NA	NA	NA	NA	NA	NA	NA	NA	NA	NA
FBtr0300137_3	NA	NA	NA	NA	NA	NA	NA	NA	NA	NA	NA	NA	NA	NA
FBtr0300137_4	NA	NA	NA	NA	NA	NA	NA	NA	NA	NA	NA	NA	NA	NA
FBtr0300137_5	NA	NA	NA	NA	NA	NA	NA	NA	NA	NA	NA	NA	NA	NA
FBtr0300137_6	NA	NA	NA	NA	NA	NA	NA	NA	NA	NA	NA	NA	NA	NA
FBtr0300137_7	NA	NA	NA	NA	NA	NA	NA	NA	NA	NA	NA	NA	NA	NA
FBtr0300137_8	NA	NA	NA	NA	NA	NA	NA	NA	NA	NA	NA	NA	NA	NA
FBtr0300137_9	NA	NA	NA	NA	NA	NA	NA	NA	NA	NA	NA	NA	NA	NA
FBtr0300138_2	NA	NA	NA	NA	NA	NA	NA	NA	NA	NA	NA	NA	NA	NA
FBtr0300138_3	NA	NA	NA	NA	NA	NA	NA	NA	NA	NA	NA	NA	NA	NA
FBtr0300138_4	NA	NA	NA	NA	NA	NA	NA	NA	NA	NA	NA	NA	NA	NA
FBtr0300138_5	NA	NA	NA	NA	NA	NA	NA	NA	NA	NA	NA	NA	NA	NA
FBtr0300138_6	NA	NA	NA	NA	NA	NA	NA	NA	NA	NA	NA	NA	NA	NA
FBtr0300138_7	NA	NA	NA	NA	NA	NA	NA	NA	NA	NA	NA	NA	NA	NA
FBtr0300138_8	NA	NA	NA	NA	NA	NA	NA	NA	NA	NA	NA	NA	NA	NA
FBtr0300139_1	NA	NA	NA	NA	NA	NA	NA	NA	NA	NA	NA	NA	NA	NA
FBtr0300139_2	NA	NA	NA	NA	NA	NA	NA	NA	NA	NA	NA	NA	NA	NA
FBtr0300139_3	NA	NA	NA	NA	NA	NA	NA	NA	NA	NA	NA	NA	NA	NA
FBtr0300139_4	NA	NA	NA	NA	NA	NA	NA	NA	NA	NA	NA	NA	NA	NA
FBtr0300139_5	NA	NA	NA	NA	NA	NA	NA	NA	NA	NA	NA	NA	NA	NA
FBtr0300139_6	NA	NA	NA	NA	NA	NA	NA	NA	NA	NA	NA	NA	NA	NA
FBtr0300139_7	NA	NA	NA	NA	NA	NA	NA	NA	NA	NA	NA	NA	NA	NA
FBtr0300140_1	NA	NA	NA	NA	NA	NA	NA	NA	NA	NA	NA	NA	NA	NA
FBtr0300140_2	NA	NA	NA	NA	NA	NA	NA	NA	NA	NA	NA	NA	NA	NA
FBtr0300140_3	NA	NA	NA	NA	NA	NA	NA	NA	NA	NA	NA	NA	NA	NA
FBtr0300140_4	NA	NA	NA	NA	NA	NA	NA	NA	NA	NA	NA	NA	NA	NA
FBtr0300140_5	NA	NA	NA	NA	NA	NA	NA	NA	NA	NA	NA	NA	NA	NA
FBtr0300140_6	NA	NA	NA	NA	NA	NA	NA	NA	NA	NA	NA	NA	NA	NA
FBtr0300140_7	NA	NA	NA	NA	NA	NA	NA	NA	NA	NA	NA	NA	NA	NA
FBtr0300141_2	NA	NA	NA	NA	NA	NA	NA	NA	NA	NA	NA	NA	NA	NA
FBtr0300141_3	NA	NA	NA	NA	NA	NA	NA	NA	NA	NA	NA	NA	NA	NA
FBtr0300141_4	NA	NA	NA	NA	NA	NA	NA	NA	NA	NA	NA	NA	NA	NA
FBtr0300141_5	NA	NA	NA	NA	NA	NA	NA	NA	NA	NA	NA	NA	NA	NA
FBtr0300141_6	NA	NA	NA	NA	NA	NA	NA	NA	NA	NA	NA	NA	NA	NA
FBtr0300141_7	NA	NA	NA	NA	NA	NA	NA	NA	NA	NA	NA	NA	NA	NA
FBtr0300143_1	NA	NA	NA	NA	NA	NA	NA	NA	NA	NA	NA	NA	NA	NA
FBtr0300143_2	NA	NA	NA	NA	NA	NA	NA	NA	NA	NA	NA	NA	NA	NA
FBtr0300143_3	NA	NA	NA	NA	NA	NA	NA	NA	NA	NA	NA	NA	NA	NA
FBtr0300144_1	NA	NA	NA	NA	NA	NA	NA	NA	NA	NA	NA	NA	NA	NA
FBtr0300144_2	NA	NA	NA	NA	NA	NA	NA	NA	NA	NA	NA	NA	NA	NA
FBtr0300144_3	NA	NA	NA	NA	NA	NA	NA	NA	NA	NA	NA	NA	NA	NA
FBtr0300144_4	NA	NA	NA	NA	NA	NA	NA	NA	NA	NA	NA	NA	NA	NA
FBtr0300144_5	NA	NA	NA	NA	NA	NA	NA	NA	NA	NA	NA	NA	NA	NA
FBtr0300144_6	NA	NA	NA	NA	NA	NA	NA	NA	NA	NA	NA	NA	NA	NA
FBtr0300145_1	NA	NA	NA	NA	NA	NA	NA	NA	NA	NA	NA	NA	NA	NA
FBtr0300145_2	NA	NA	NA	NA	NA	NA	NA	NA	NA	NA	NA	NA	NA	NA
FBtr0300145_3	NA	NA	NA	NA	NA	NA	NA	NA	NA	NA	NA	NA	NA	NA
FBtr0300145_4	NA	NA	NA	NA	NA	NA	NA	NA	NA	NA	NA	NA	NA	NA
FBtr0300145_5	NA	NA	NA	NA	NA	NA	NA	NA	NA	NA	NA	NA	NA	NA
FBtr0300146_1	NA	NA	NA	NA	NA	NA	NA	NA	NA	NA	NA	NA	NA	NA
FBtr0300146_2	NA	NA	NA	NA	NA	NA	NA	NA	NA	NA	NA	NA	NA	NA
FBtr0300146_3	NA	NA	NA	NA	NA	NA	NA	NA	NA	NA	NA	NA	NA	NA
FBtr0300146_4	NA	NA	NA	NA	NA	NA	NA	NA	NA	NA	NA	NA	NA	NA
FBtr0300146_5	NA	NA	NA	NA	NA	NA	NA	NA	NA	NA	NA	NA	NA	NA
FBtr0300146_6	NA	NA	NA	NA	NA	NA	NA	NA	NA	NA	NA	NA	NA	NA
FBtr0300146_7	NA	NA	NA	NA	NA	NA	NA	NA	NA	NA	NA	NA	NA	NA
FBtr0300146_8	NA	NA	NA	NA	NA	NA	NA	NA	NA	NA	NA	NA	NA	NA
FBtr0300148_1	NA	NA	NA	NA	NA	NA	NA	NA	NA	NA	NA	NA	NA	NA
FBtr0300148_2	NA	NA	NA	NA	NA	NA	NA	NA	NA	NA	NA	NA	NA	NA
FBtr0300148_3	NA	NA	NA	NA	NA	NA	NA	NA	NA	NA	NA	NA	NA	NA
FBtr0300148_4	NA	NA	NA	NA	NA	NA	NA	NA	NA	NA	NA	NA	NA	NA
FBtr0300149_1	NA	NA	NA	NA	NA	NA	NA	NA	NA	NA	NA	NA	NA	NA
FBtr0300149_2	NA	NA	NA	NA	NA	NA	NA	NA	NA	NA	NA	NA	NA	NA
FBtr0300149_3	NA	NA	NA	NA	NA	NA	NA	NA	NA	NA	NA	NA	NA	NA
FBtr0300149_4	NA	NA	NA	NA	NA	NA	NA	NA	NA	NA	NA	NA	NA	NA
FBtr0300151_1	NA	NA	NA	NA	NA	NA	NA	NA	NA	NA	NA	NA	NA	NA
FBtr0300151_2	NA	NA	NA	NA	NA	NA	NA	NA	NA	NA	NA	NA	NA	NA
FBtr0300151_3	NA	NA	NA	NA	NA	NA	NA	NA	NA	NA	NA	NA	NA	NA
FBtr0300151_4	NA	NA	NA	NA	NA	NA	NA	NA	NA	NA	NA	NA	NA	NA
FBtr0300151_5	NA	NA	NA	NA	NA	NA	NA	NA	NA	NA	NA	NA	NA	NA
FBtr0300151_6	NA	NA	NA	NA	NA	NA	NA	NA	NA	NA	NA	NA	NA	NA
FBtr0300151_7	NA	NA	NA	NA	NA	NA	NA	NA	NA	NA	NA	NA	NA	NA
FBtr0300151_8	NA	NA	NA	NA	NA	NA	NA	NA	NA	NA	NA	NA	NA	NA
FBtr0300152_1	NA	NA	NA	NA	NA	NA	NA	NA	NA	NA	NA	NA	NA	NA
FBtr0300152_2	NA	NA	NA	NA	NA	NA	NA	NA	NA	NA	NA	NA	NA	NA
FBtr0300152_3	NA	NA	NA	NA	NA	NA	NA	NA	NA	NA	NA	NA	NA	NA
FBtr0300152_4	NA	NA	NA	NA	NA	NA	NA	NA	NA	NA	NA	NA	NA	NA
FBtr0300152_5	NA	NA	NA	NA	NA	NA	NA	NA	NA	NA	NA	NA	NA	NA
FBtr0300152_6	NA	NA	NA	NA	NA	NA	NA	NA	NA	NA	NA	NA	NA	NA
FBtr0300152_7	NA	NA	NA	NA	NA	NA	NA	NA	NA	NA	NA	NA	NA	NA
FBtr0300152_8	NA	NA	NA	NA	NA	NA	NA	NA	NA	NA	NA	NA	NA	NA
FBtr0300152_9	NA	NA	NA	NA	NA	NA	NA	NA	NA	NA	NA	NA	NA	NA
FBtr0300153_1	NA	NA	NA	NA	NA	NA	NA	NA	NA	NA	NA	NA	NA	NA
FBtr0300153_10	NA	NA	NA	NA	NA	NA	NA	NA	NA	NA	NA	NA	NA	NA
FBtr0300153_11	NA	NA	NA	NA	NA	NA	NA	NA	NA	NA	NA	NA	NA	NA
FBtr0300153_2	NA	NA	NA	NA	NA	NA	NA	NA	NA	NA	NA	NA	NA	NA
FBtr0300153_3	NA	NA	NA	NA	NA	NA	NA	NA	NA	NA	NA	NA	NA	NA
FBtr0300153_4	NA	NA	NA	NA	NA	NA	NA	NA	NA	NA	NA	NA	NA	NA
FBtr0300153_5	NA	NA	NA	NA	NA	NA	NA	NA	NA	NA	NA	NA	NA	NA
FBtr0300153_6	NA	NA	NA	NA	NA	NA	NA	NA	NA	NA	NA	NA	NA	NA
FBtr0300153_7	NA	NA	NA	NA	NA	NA	NA	NA	NA	NA	NA	NA	NA	NA
FBtr0300153_8	NA	NA	NA	NA	NA	NA	NA	NA	NA	NA	NA	NA	NA	NA
FBtr0300153_9	NA	NA	NA	NA	NA	NA	NA	NA	NA	NA	NA	NA	NA	NA
FBtr0300154_1	NA	NA	NA	NA	NA	NA	NA	NA	NA	NA	NA	NA	NA	NA
FBtr0300154_10	NA	NA	NA	NA	NA	NA	NA	NA	NA	NA	NA	NA	NA	NA
FBtr0300154_11	NA	NA	NA	NA	NA	NA	NA	NA	NA	NA	NA	NA	NA	NA
FBtr0300154_12	NA	NA	NA	NA	NA	NA	NA	NA	NA	NA	NA	NA	NA	NA
FBtr0300154_13	NA	NA	NA	NA	NA	NA	NA	NA	NA	NA	NA	NA	NA	NA
FBtr0300154_2	NA	NA	NA	NA	NA	NA	NA	NA	NA	NA	NA	NA	NA	NA
FBtr0300154_3	NA	NA	NA	NA	NA	NA	NA	NA	NA	NA	NA	NA	NA	NA
FBtr0300154_4	NA	NA	NA	NA	NA	NA	NA	NA	NA	NA	NA	NA	NA	NA
FBtr0300154_5	NA	NA	NA	NA	NA	NA	NA	NA	NA	NA	NA	NA	NA	NA
FBtr0300154_6	NA	NA	NA	NA	NA	NA	NA	NA	NA	NA	NA	NA	NA	NA
FBtr0300154_7	NA	NA	NA	NA	NA	NA	NA	NA	NA	NA	NA	NA	NA	NA
FBtr0300154_8	NA	NA	NA	NA	NA	NA	NA	NA	NA	NA	NA	NA	NA	NA
FBtr0300154_9	NA	NA	NA	NA	NA	NA	NA	NA	NA	NA	NA	NA	NA	NA
FBtr0300155_1	NA	NA	NA	NA	NA	NA	NA	NA	NA	NA	NA	NA	NA	NA
FBtr0300155_2	NA	NA	NA	NA	NA	NA	NA	NA	NA	NA	NA	NA	NA	NA
FBtr0300156_1	NA	NA	NA	NA	NA	NA	NA	NA	NA	NA	NA	NA	NA	NA
FBtr0300156_2	NA	NA	NA	NA	NA	NA	NA	NA	NA	NA	NA	NA	NA	NA
FBtr0300156_3	NA	NA	NA	NA	NA	NA	NA	NA	NA	NA	NA	NA	NA	NA
FBtr0300156_4	NA	NA	NA	NA	NA	NA	NA	NA	NA	NA	NA	NA	NA	NA
FBtr0300156_5	NA	NA	NA	NA	NA	NA	NA	NA	NA	NA	NA	NA	NA	NA
FBtr0300156_6	NA	NA	NA	NA	NA	NA	NA	NA	NA	NA	NA	NA	NA	NA
FBtr0300156_7	NA	NA	NA	NA	NA	NA	NA	NA	NA	NA	NA	NA	NA	NA
FBtr0300156_8	NA	NA	NA	NA	NA	NA	NA	NA	NA	NA	NA	NA	NA	NA
FBtr0300157_1	NA	NA	NA	NA	NA	NA	NA	NA	NA	NA	NA	NA	NA	NA
FBtr0300157_2	NA	NA	NA	NA	NA	NA	NA	NA	NA	NA	NA	NA	NA	NA
FBtr0300157_3	NA	NA	NA	NA	NA	NA	NA	NA	NA	NA	NA	NA	NA	NA
FBtr0300157_4	NA	NA	NA	NA	NA	NA	NA	NA	NA	NA	NA	NA	NA	NA
FBtr0300157_5	NA	NA	NA	NA	NA	NA	NA	NA	NA	NA	NA	NA	NA	NA
FBtr0300157_6	NA	NA	NA	NA	NA	NA	NA	NA	NA	NA	NA	NA	NA	NA
FBtr0300157_7	NA	NA	NA	NA	NA	NA	NA	NA	NA	NA	NA	NA	NA	NA
FBtr0300157_8	NA	NA	NA	NA	NA	NA	NA	NA	NA	NA	NA	NA	NA	NA
FBtr0300157_9	NA	NA	NA	NA	NA	NA	NA	NA	NA	NA	NA	NA	NA	NA
FBtr0300158_1	NA	NA	NA	NA	NA	NA	NA	NA	NA	NA	NA	NA	NA	NA
FBtr0300158_10	NA	NA	NA	NA	NA	NA	NA	NA	NA	NA	NA	NA	NA	NA
FBtr0300158_2	NA	NA	NA	NA	NA	NA	NA	NA	NA	NA	NA	NA	NA	NA
FBtr0300158_3	NA	NA	NA	NA	NA	NA	NA	NA	NA	NA	NA	NA	NA	NA
FBtr0300158_4	NA	NA	NA	NA	NA	NA	NA	NA	NA	NA	NA	NA	NA	NA
FBtr0300158_5	NA	NA	NA	NA	NA	NA	NA	NA	NA	NA	NA	NA	NA	NA
FBtr0300158_6	NA	NA	NA	NA	NA	NA	NA	NA	NA	NA	NA	NA	NA	NA
FBtr0300158_7	NA	NA	NA	NA	NA	NA	NA	NA	NA	NA	NA	NA	NA	NA
FBtr0300158_8	NA	NA	NA	NA	NA	NA	NA	NA	NA	NA	NA	NA	NA	NA
FBtr0300158_9	NA	NA	NA	NA	NA	NA	NA	NA	NA	NA	NA	NA	NA	NA
FBtr0300159_1	NA	NA	NA	NA	NA	NA	NA	NA	NA	NA	NA	NA	NA	NA
FBtr0300159_2	NA	NA	NA	NA	NA	NA	NA	NA	NA	NA	NA	NA	NA	NA
FBtr0300159_3	NA	NA	NA	NA	NA	NA	NA	NA	NA	NA	NA	NA	NA	NA
FBtr0300159_4	NA	NA	NA	NA	NA	NA	NA	NA	NA	NA	NA	NA	NA	NA
FBtr0300159_5	NA	NA	NA	NA	NA	NA	NA	NA	NA	NA	NA	NA	NA	NA
FBtr0300159_6	NA	NA	NA	NA	NA	NA	NA	NA	NA	NA	NA	NA	NA	NA
FBtr0300159_7	NA	NA	NA	NA	NA	NA	NA	NA	NA	NA	NA	NA	NA	NA
FBtr0300159_8	NA	NA	NA	NA	NA	NA	NA	NA	NA	NA	NA	NA	NA	NA
FBtr0300161_1	NA	NA	NA	NA	NA	NA	NA	NA	NA	NA	NA	NA	NA	NA
FBtr0300161_2	NA	NA	NA	NA	NA	NA	NA	NA	NA	NA	NA	NA	NA	NA
FBtr0300161_3	NA	NA	NA	NA	NA	NA	NA	NA	NA	NA	NA	NA	NA	NA
FBtr0300161_4	NA	NA	NA	NA	NA	NA	NA	NA	NA	NA	NA	NA	NA	NA
FBtr0300161_5	NA	NA	NA	NA	NA	NA	NA	NA	NA	NA	NA	NA	NA	NA
FBtr0300161_6	NA	NA	NA	NA	NA	NA	NA	NA	NA	NA	NA	NA	NA	NA
FBtr0300161_7	NA	NA	NA	NA	NA	NA	NA	NA	NA	NA	NA	NA	NA	NA
FBtr0300167_1	NA	NA	NA	NA	NA	NA	NA	NA	NA	NA	NA	NA	NA	NA
FBtr0300167_2	NA	NA	NA	NA	NA	NA	NA	NA	NA	NA	NA	NA	NA	NA
FBtr0300167_3	NA	NA	NA	NA	NA	NA	NA	NA	NA	NA	NA	NA	NA	NA
FBtr0300167_4	NA	NA	NA	NA	NA	NA	NA	NA	NA	NA	NA	NA	NA	NA
FBtr0300167_5	NA	NA	NA	NA	NA	NA	NA	NA	NA	NA	NA	NA	NA	NA
FBtr0300167_6	NA	NA	NA	NA	NA	NA	NA	NA	NA	NA	NA	NA	NA	NA
FBtr0300230_1	NA	NA	1	0	2	1	0	0	2	0	1	1	0	0
FBtr0300230_2	0.48885	1.5825	1	0	0	1	0	0	1	0	0	0	0	0
FBtr0300230_3	Inf	Inf	1	0	0	1	0	0	1	0	0	0	0	0
FBtr0300230_4	Inf	Inf	3	0	0	0	0	0	4	0	0	0	0	1
FBtr0300230_5	Inf	1.57905	2	1	0	2	0	0	2	1	0	3	0	0
FBtr0300230_6	1.53424	1.75569	0	1	1	0	1	0	0	1	1	0	0	1
FBtr0300231_1	0.239422	0	0	0	1	1	0	1	0	1	1	2	0	1
FBtr0300231_2	0.179285	0.266925	1	0	0	1	0	0	1	0	0	1	0	0
FBtr0300231_3	NA	NA	NA	NA	NA	NA	NA	NA	NA	NA	NA	NA	NA	NA
FBtr0300231_4	NA	NA	2	0	1	1	0	0	2	0	1	1	0	1
FBtr0300231_5	1.55592	0.677315	0	0	0	1	0	0	0	0	0	2	0	0
FBtr0300231_6	NA	NA	3	0	0	1	0	1	2	0	0	2	0	0
FBtr0300231_7	1.79916	Inf	4	0	0	1	0	1	3	0	0	2	0	0
FBtr0300232_1	2.22731	Inf	1	0	0	0	0	1	0	0	1	0	0	1
FBtr0300232_2	0.42218	0	1	1	1	3	1	2	1	1	1	3	0	1
FBtr0300232_3	NA	0.494673	3	0	0	5	1	1	1	0	1	4	1	0
FBtr0300233_1	4.8834	3.55122	3	0	0	4	2	2	4	1	0	5	2	3
FBtr0300233_2	2.02809	1.08379	0	1	1	3	0	0	1	1	1	3	0	0
FBtr0300233_3	0.639733	0.878414	1	1	0	2	0	0	0	1	0	1	0	0
FBtr0300233_4	1.12269	0.358753	0	0	1	0	0	0	0	0	1	0	0	0
FBtr0300249_4	NA	NA	0	0	0	1	0	0	1	0	0	1	0	0
FBtr0300249_5	Inf	Inf	1	2	1	0	0	0	0	2	1	0	1	0
FBtr0300249_6	0	NA	2	1	0	0	1	1	0	1	0	1	2	2
FBtr0300249_8	0.600306	0.425613	NA	NA	NA	NA	NA	NA	NA	NA	NA	NA	NA	NA
FBtr0300249_9	NA	NA	NA	NA	NA	NA	NA	NA	2	1	0	2	0	1
FBtr0300446_1	NA	0	NA	NA	NA	NA	NA	NA	NA	NA	NA	NA	NA	NA
FBtr0301176_1	NA	0.247113	0	0	0	0	0	0	0	0	0	0	0	0
FBtr0301176_2	NA	NA	1	0	0	0	0	1	1	0	0	0	0	1
FBtr0301176_3	0.420807	0.420807	1	0	0	1	0	1	1	0	0	1	0	1
FBtr0301176_4	0.832032	0.832032	1	0	0	0	0	0	1	0	0	0	0	0
FBtr0301176_5	Inf	Inf	10	2	2	7	1	2	10	1	1	8	1	1
FBtr0301176_6	1.06939	2.36722	0	0	1	2	0	2	0	0	1	2	0	1
FBtr0301176_7	0.287141	0.471696	7	0	1	2	1	2	6	0	1	2	1	2
FBtr0301176_8	1.20861	1.06988	0	0	0	0	0	0	0	0	0	0	0	0
FBtr0301176_9	NA	NA	0	0	0	0	0	0	0	0	0	0	0	0
FBtr0301177_1	NA	NA	2	0	0	0	0	0	1	0	0	1	0	0
FBtr0301177_10	Inf	Inf	3	0	0	0	0	0	2	0	0	0	0	0
FBtr0301177_11	Inf	Inf	0	0	0	0	0	0	0	0	0	0	0	0
FBtr0301177_12	NA	NA	6	1	0	0	0	0	7	1	0	0	0	0
FBtr0301177_13	2.97867	3.55153	0	0	0	1	0	0	0	0	0	1	0	0
FBtr0301177_14	Inf	Inf	1	1	0	2	0	2	1	1	0	2	0	2
FBtr0301177_15	0.407454	0.407454	0	0	0	1	0	0	0	0	0	2	0	0
FBtr0301177_16	Inf	Inf	2	0	1	1	0	0	1	0	1	2	0	0
FBtr0301177_17	1.49602	1.42663	0	0	0	1	0	0	0	0	1	1	0	0
FBtr0301177_18	Inf	0.54819	3	0	0	3	1	1	4	0	0	3	1	1
FBtr0301177_19	2.45944	2.86062	1	0	1	2	0	1	1	0	1	2	0	1
FBtr0301177_2	0.652544	0.652544	0	1	0	0	0	1	0	1	0	0	0	0
FBtr0301177_20	0	0	0	0	0	0	0	0	0	0	0	0	0	0
FBtr0301177_21	NA	NA	2	0	0	0	0	0	1	0	0	0	0	0
FBtr0301177_22	Inf	Inf	2	0	0	0	0	0	1	0	0	0	0	0
FBtr0301177_23	Inf	Inf	0	0	0	1	0	0	0	0	0	1	1	0
FBtr0301177_24	Inf	-17.9543	3	0	0	1	1	0	5	2	4	10	1	4
FBtr0301177_25	-43.0431	NA	1	0	4	2	0	1	13	0	2	17	2	4
FBtr0301177_3	0.233882	1.83991	1	1	2	0	0	0	1	1	1	0	0	0
FBtr0301177_4	0.141194	0.21212	5	1	0	2	0	0	3	2	0	2	0	0
FBtr0301177_5	3.7398	1.23321	0	1	0	0	0	1	0	1	0	0	0	2
FBtr0301177_6	0	0	0	0	2	0	0	0	0	0	2	0	0	0
FBtr0301177_7	0	0	3	0	0	2	0	0	3	0	0	3	0	0
FBtr0301177_8	Inf	Inf	0	0	1	0	0	0	0	0	1	0	0	0
FBtr0301177_9	0	0	0	0	3	0	0	0	0	0	2	0	0	0
FBtr0301250_1	0	0	0	0	1	1	0	0	0	0	1	1	0	0
FBtr0302336_1	0.42684	0.42684	NA	NA	NA	NA	NA	NA	NA	NA	NA	NA	NA	NA
FBtr0302336_2	NA	NA	NA	NA	NA	NA	NA	NA	NA	NA	NA	NA	NA	NA
FBtr0302336_3	NA	NA	NA	NA	NA	NA	NA	NA	NA	NA	NA	NA	NA	NA
FBtr0302336_4	NA	NA	NA	NA	NA	NA	NA	NA	NA	NA	NA	NA	NA	NA
FBtr0302336_5	NA	NA	NA	NA	NA	NA	NA	NA	NA	NA	NA	NA	NA	NA
FBtr0302336_6	NA	NA	NA	NA	NA	NA	NA	NA	NA	NA	NA	NA	NA	NA
FBtr0302348_1	NA	NA	NA	NA	NA	NA	NA	NA	NA	NA	NA	NA	NA	NA
FBtr0302348_2	NA	NA	NA	NA	NA	NA	NA	NA	NA	NA	NA	NA	NA	NA
FBtr0302348_3	NA	NA	NA	NA	NA	NA	NA	NA	NA	NA	NA	NA	NA	NA
FBtr0302348_4	NA	NA	NA	NA	NA	NA	NA	NA	NA	NA	NA	NA	NA	NA
FBtr0302348_5	NA	NA	NA	NA	NA	NA	NA	NA	NA	NA	NA	NA	NA	NA
FBtr0302348_6	NA	NA	NA	NA	NA	NA	NA	NA	NA	NA	NA	NA	NA	NA
FBtr0302348_7	NA	NA	NA	NA	NA	NA	NA	NA	NA	NA	NA	NA	NA	NA
FBtr0302348_8	NA	NA	NA	NA	NA	NA	NA	NA	NA	NA	NA	NA	NA	NA
FBtr0302348_9	NA	NA	NA	NA	NA	NA	NA	NA	NA	NA	NA	NA	NA	NA
FBtr0302349_1	NA	NA	NA	NA	NA	NA	NA	NA	NA	NA	NA	NA	NA	NA
FBtr0302349_2	NA	NA	NA	NA	NA	NA	NA	NA	NA	NA	NA	NA	NA	NA
FBtr0302349_3	NA	NA	NA	NA	NA	NA	NA	NA	NA	NA	NA	NA	NA	NA
FBtr0302349_4	NA	NA	NA	NA	NA	NA	NA	NA	NA	NA	NA	NA	NA	NA
FBtr0302349_5	NA	NA	NA	NA	NA	NA	NA	NA	NA	NA	NA	NA	NA	NA
FBtr0302349_6	NA	NA	NA	NA	NA	NA	NA	NA	NA	NA	NA	NA	NA	NA
FBtr0302350_1	NA	NA	NA	NA	NA	NA	NA	NA	NA	NA	NA	NA	NA	NA
FBtr0302350_10	NA	NA	NA	NA	NA	NA	NA	NA	NA	NA	NA	NA	NA	NA
FBtr0302350_11	NA	NA	1	0	0	7	0	1	NA	NA	NA	NA	NA	NA
FBtr0302350_12	2.74681	NA	NA	NA	NA	NA	NA	NA	NA	NA	NA	NA	NA	NA
FBtr0302350_13	NA	NA	NA	NA	NA	NA	NA	NA	NA	NA	NA	NA	NA	NA
FBtr0302350_14	NA	NA	NA	NA	NA	NA	NA	NA	NA	NA	NA	NA	NA	NA
FBtr0302350_15	NA	NA	NA	NA	NA	NA	NA	NA	NA	NA	NA	NA	NA	NA
FBtr0302350_16	NA	NA	NA	NA	NA	NA	NA	NA	NA	NA	NA	NA	NA	NA
FBtr0302350_2	NA	NA	3	1	1	8	1	2	3	1	2	12	2	2
FBtr0302350_3	0.954841	1.16184	NA	NA	NA	NA	NA	NA	1	0	1	5	1	1
FBtr0302350_4	NA	NA	NA	NA	NA	NA	NA	NA	NA	NA	NA	NA	NA	NA
FBtr0302350_5	NA	NA	2	0	0	1	2	0	2	0	0	1	2	0
FBtr0302350_6	NA	NA	2	0	1	3	0	0	2	0	1	4	0	0
FBtr0302350_7	2.55264	2.94692	7	1	4	6	1	1	8	1	4	4	2	1
FBtr0302350_8	1.08793	1.09262	3	1	0	1	1	2	2	1	0	1	1	1
FBtr0302350_9	0.620134	0.750114	NA	NA	NA	NA	NA	NA	NA	NA	NA	NA	NA	NA
FBtr0302352_1	NA	NA	NA	NA	NA	NA	NA	NA	NA	NA	NA	NA	NA	NA
FBtr0302365_1	NA	NA	0	0	0	1	0	0	0	0	0	1	0	0
FBtr0302365_2	Inf	Inf	1	0	0	0	0	0	2	0	0	1	0	0
FBtr0302365_3	Inf	Inf	2	0	1	1	0	0	3	0	1	1	0	0
FBtr0302365_4	2.03311	2.75337	0	0	2	1	0	0	0	0	2	1	0	0
FBtr0302365_5	0.183454	0.183454	2	0	1	3	1	0	1	0	1	4	1	0
FBtr0302365_6	2.90128	2.84157	4	0	0	5	1	0	3	1	1	6	1	0
FBtr0302398_1	-365.715	2.26268	0	0	0	0	0	0	1	0	0	0	0	0
FBtr0303008_1	Inf	Inf	0	0	0	1	0	0	0	0	0	1	0	0
FBtr0303008_2	Inf	Inf	NA	NA	NA	NA	NA	NA	NA	NA	NA	NA	NA	NA
FBtr0303008_3	NA	NA	0	0	0	0	0	0	0	0	0	0	0	0
FBtr0303196_1	0.949749	0.746686	0	0	1	2	0	0	2	0	0	3	0	0
FBtr0303196_2	1.08101	Inf	3	1	2	5	0	1	2	2	1	7	0	2
FBtr0303196_3	0.864933	0.691871	3	0	0	2	0	3	3	0	0	5	0	2
FBtr0303209_3	0.398006	0.795062	1	0	0	1	0	0	NA	NA	NA	NA	NA	NA
FBtr0303209_4	Inf	NA	3	0	1	1	0	0	3	0	1	1	0	0
FBtr0303209_5	1.63885	1.63885	2	0	2	0	0	2	2	0	1	0	0	2
FBtr0303209_6	0.23272	0.309271	1	0	0	1	0	0	1	0	0	1	0	0
FBtr0303209_7	Inf	Inf	0	0	1	1	0	0	0	0	1	1	0	0
FBtr0303211_10	0.311271	0.273164	1	0	3	0	0	0	1	0	4	0	0	0
FBtr0303211_11	0.145254	0.102341	2	0	0	0	0	0	2	0	0	0	0	0
FBtr0303211_12	Inf	Inf	0	2	0	1	0	0	0	2	0	1	0	0
FBtr0303211_13	0.147498	0.147498	2	0	0	1	0	1	2	0	0	1	0	1
FBtr0303211_14	1.06083	1.06083	1	1	0	4	1	0	2	1	0	4	1	0
FBtr0303211_15	2.45323	3.02857	1	0	1	2	1	2	2	0	1	1	1	2
FBtr0303211_16	0.523316	0.550617	2	0	0	4	0	0	2	0	0	3	0	0
FBtr0303211_2	Inf	Inf	2	0	0	0	0	0	1	0	0	0	0	0
FBtr0303211_3	Inf	Inf	0	0	0	0	0	0	0	0	0	0	0	0
FBtr0303211_4	NA	NA	0	0	0	0	0	0	0	0	0	0	0	0
FBtr0303211_5	NA	NA	0	0	0	0	0	0	0	0	0	0	0	0
FBtr0303211_6	NA	NA	1	0	0	0	0	1	1	0	0	0	0	1
FBtr0303211_7	0.357324	0.357324	2	0	0	0	0	1	2	0	0	0	0	1
FBtr0303211_8	0.730748	0.730748	3	0	0	1	0	0	3	0	0	1	0	0
FBtr0303211_9	Inf	Inf	0	0	2	1	0	0	0	0	2	1	0	0
FBtr0303212_10	0.195395	0.195395	0	0	0	0	0	0	0	0	1	0	0	0
FBtr0303212_16	NA	0	0	0	2	2	2	1	2	1	2	3	2	0
FBtr0303212_17	0.793864	1.10503	0	0	1	0	0	2	1	0	0	0	0	1
FBtr0303212_18	0	0.409466	1	0	1	0	0	0	1	0	1	0	0	0
FBtr0303212_19	0.514968	0.514968	1	0	0	0	0	0	1	0	0	0	0	0
FBtr0303212_20	Inf	Inf	2	1	1	3	0	0	1	1	1	3	0	0
FBtr0303213_1	1.06118	0.859582	2	1	0	2	1	0	2	1	0	2	1	0
FBtr0303213_2	1.37429	1.42926	1	1	0	3	0	0	1	1	0	3	0	0
FBtr0303213_3	1.16896	1.21767	4	0	0	5	0	0	4	0	0	3	0	0
FBtr0303213_4	Inf	Inf	1	0	0	0	0	0	1	0	0	0	0	0
FBtr0303213_5	Inf	Inf	3	0	1	5	1	1	3	0	1	4	0	1
FBtr0303213_6	1.66628	1.29943	NA	NA	NA	NA	NA	NA	NA	NA	NA	NA	NA	NA
FBtr0303213_7	NA	NA	0	0	0	0	0	0	0	0	0	0	0	0
FBtr0303213_8	NA	NA	0	0	0	0	0	0	0	0	0	0	0	0
FBtr0303213_9	NA	NA	3	1	0	1	0	0	3	0	0	1	0	0
FBtr0303215_1	1.95133	Inf	5	1	0	4	0	2	5	1	0	4	1	2
FBtr0303215_2	1.40444	1.5403	1	0	0	3	0	2	1	0	0	3	1	2
FBtr0303215_3	0.918095	1.17532	0	0	0	0	0	0	0	0	1	1	0	0
FBtr0303215_4	NA	0.410083	0	0	0	0	0	0	0	0	0	0	0	0
FBtr0303215_5	NA	NA	0	0	0	0	0	0	0	0	1	1	0	0
FBtr0303215_6	NA	0.434507	0	0	0	0	0	1	1	0	0	0	0	1
FBtr0303215_7	0	0.362397	0	0	0	0	0	0	0	0	0	0	0	0
FBtr0303215_8	NA	NA	0	0	0	0	0	0	0	0	0	0	0	0
FBtr0303300_1	NA	NA	0	0	1	0	0	0	0	0	1	0	0	0
FBtr0303300_2	0	0	0	0	0	0	0	0	0	0	0	0	0	0
FBtr0303300_3	NA	NA	1	0	0	0	0	0	1	0	0	0	0	0
FBtr0303300_4	Inf	Inf	1	0	0	0	0	0	1	0	0	0	0	0
FBtr0303300_5	Inf	Inf	0	0	0	0	0	0	0	0	0	0	0	0
FBtr0303300_6	NA	NA	0	0	0	0	0	0	0	0	0	0	0	0
FBtr0303300_7	NA	NA	0	0	0	0	0	1	0	0	0	1	0	1
FBtr0303300_8	0	0.418473	1	0	0	1	0	0	1	0	0	1	0	0
FBtr0303300_9	Inf	Inf	0	0	1	1	0	0	0	0	1	1	0	0
FBtr0303397_1	0.451793	0.451793	NA	NA	NA	NA	NA	NA	1	0	1	1	1	2
FBtr0303397_2	NA	0.309748	NA	NA	NA	NA	NA	NA	2	1	0	4	0	0
FBtr0303397_3	NA	2.90833	NA	NA	NA	NA	NA	NA	1	0	2	0	1	0
FBtr0303397_4	NA	0.610081	NA	NA	NA	NA	NA	NA	NA	NA	NA	NA	NA	NA
FBtr0303397_5	NA	NA	NA	NA	NA	NA	NA	NA	3	0	0	2	0	1
FBtr0303426_5	NA	1.54316	NA	NA	NA	NA	NA	NA	NA	NA	NA	NA	NA	NA
FBtr0303456_1	NA	NA	0	0	3	3	0	3	0	0	3	6	1	2
FBtr0303456_2	0.153265	0.479686	2	0	0	1	1	1	5	0	1	1	3	1
FBtr0303456_3	NA	NA	11	1	3	5	0	3	12	1	3	6	0	3
FBtr0303456_4	1.02532	1.16076	7	1	2	6	1	2	6	1	4	6	1	2
FBtr0303855_1	1.20963	0.803112	0	0	0	0	0	0	0	0	0	0	0	0
FBtr0303855_2	NA	NA	0	1	0	3	0	1	0	1	0	3	0	1
FBtr0303855_3	0.662058	0.662058	0	0	0	0	0	0	0	0	0	0	0	0
FBtr0303855_4	NA	NA	1	0	0	0	0	0	2	0	0	0	0	0
FBtr0303855_5	Inf	Inf	0	0	0	2	1	0	1	0	0	1	1	0
FBtr0303856_1	-17.7226	-18.0083	2	2	1	2	0	1	3	2	1	2	0	1
FBtr0303861_1	0.474004	0.602373	0	0	1	0	1	0	0	0	0	0	1	0
FBtr0303861_10	0.565232	-13.6033	NA	NA	NA	NA	NA	NA	NA	NA	NA	NA	NA	NA
FBtr0303861_11	NA	NA	0	0	1	0	1	0	0	0	1	0	1	0
FBtr0303861_12	0.991159	0.991159	1	0	1	0	0	0	1	1	2	1	0	0
FBtr0303861_13	0.495409	0.303611	2	0	2	2	0	2	5	1	2	1	1	1
FBtr0303861_14	0.446721	0.838749	7	0	1	5	1	1	8	0	4	6	1	0
FBtr0303861_15	3.06755	1.87877	0	0	0	0	0	0	0	0	0	0	0	0
FBtr0303861_16	NA	NA	4	0	1	1	2	0	6	1	1	0	1	0
FBtr0303861_17	5.4199	1.4662	2	0	2	3	1	0	6	0	1	1	0	0
FBtr0303861_18	1.46113	3.43078	4	0	0	1	1	1	5	1	0	0	1	0
FBtr0303861_19	2.68678	2.45052	2	0	2	0	0	1	2	0	1	0	0	1
FBtr0303861_2	0.303953	0.457621	2	0	1	2	0	1	2	0	1	3	0	1
FBtr0303861_3	0.972315	1.2062	1	0	0	1	0	0	1	0	1	1	0	1
FBtr0303861_4	Inf	0.324484	0	1	0	1	0	0	0	0	0	0	0	0
FBtr0303861_5	0.433711	NA	1	0	0	1	0	1	0	0	0	1	0	0
FBtr0303861_6	0.862284	Inf	1	0	3	3	0	0	3	0	3	2	0	0
FBtr0303861_7	0.619481	0.779694	1	0	0	5	0	1	2	0	0	5	0	2
FBtr0303861_8	2.71717	1.51646	1	0	0	4	0	2	2	0	0	5	0	2
FBtr0303861_9	0.936745	1.3407	1	0	2	1	0	0	1	0	2	1	0	0
FBtr0303864_1	0.476272	0.476272	NA	NA	NA	NA	NA	NA	NA	NA	NA	NA	NA	NA
FBtr0303864_2	NA	NA	0	0	0	0	0	0	0	0	0	0	0	0
FBtr0303864_3	NA	NA	3	1	0	2	0	0	1	1	0	2	0	0
FBtr0303864_4	2.54794	1.43264	2	0	4	0	0	0	2	0	2	0	0	0
FBtr0303918_1	0.749065	1.0103	0	0	0	0	0	1	0	0	0	0	0	1
FBtr0303918_2	0	0	1	1	3	1	0	0	2	1	4	1	1	0
FBtr0303918_3	0.254711	0.402033	0	0	0	0	0	0	2	0	0	0	0	0
FBtr0303918_4	NA	Inf	0	0	1	0	0	0	0	0	1	0	0	0
FBtr0303918_5	0	0	0	0	0	2	0	1	1	0	0	2	1	1
FBtr0303918_6	0.810902	1.69041	0	0	0	0	0	0	0	0	0	1	0	0
FBtr0303918_7	NA	Inf	0	0	1	1	0	0	0	0	1	1	0	1
FBtr0303918_8	0.462128	0.21916	0	0	1	1	0	0	0	0	1	1	0	1
FBtr0303918_9	0.45173	0.215406	0	0	0	2	1	1	0	0	0	3	1	1
FBtr0303919_10	1.17817	1.56933	1	0	2	2	0	0	0	0	2	3	1	1
FBtr0303919_11	0.617049	0.495661	4	0	1	1	1	1	4	0	1	1	1	1
FBtr0304027_1	Inf	1.00508	1	0	0	2	0	2	0	0	0	2	0	1
FBtr0304027_2	0.655467	0.853119	0	1	0	0	0	0	0	1	0	0	0	0
FBtr0304027_3	0	0	3	0	1	2	0	0	2	0	2	2	0	0
FBtr0304027_4	2.52334	0.993567	1	0	2	0	0	2	1	0	2	0	0	1
FBtr0304027_5	0.122733	0.174291	3	0	0	0	0	0	1	0	0	1	0	0
FBtr0304027_6	Inf	Inf	0	0	0	1	0	0	0	0	0	1	0	0
FBtr0304029_1	Inf	Inf	2	0	0	1	2	0	2	0	0	1	2	0
FBtr0304029_2	-7.55511	-7.55511	4	0	0	5	0	0	2	0	0	4	0	0
FBtr0304029_3	Inf	Inf	0	0	1	3	0	1	1	0	2	3	0	0
FBtr0304030_1	0.657446	1.0355	2	0	1	2	1	1	3	0	1	2	1	1
FBtr0304030_2	1.07127	1.37874	3	0	1	3	1	1	3	0	1	2	1	1
FBtr0304030_3	1.61692	1.41552	12	0	2	3	0	3	8	0	2	4	0	6
FBtr0304030_4	1.26133	0.563883	8	2	6	5	0	3	7	1	4	7	1	4
FBtr0304030_5	0.520905	0.746686	0	1	1	0	0	1	1	0	0	0	0	0
FBtr0304032_1	0	Inf	0	0	0	0	0	0	0	0	0	0	0	1
FBtr0304032_10	NA	0	1	0	0	0	0	0	1	0	0	0	0	0
FBtr0304032_11	Inf	Inf	1	0	0	0	0	0	0	0	0	0	0	0
FBtr0304032_12	Inf	NA	0	0	1	1	0	1	0	0	0	1	0	1
FBtr0304032_2	0.231958	0.44965	0	0	0	1	0	0	0	0	0	1	0	1
FBtr0304032_3	Inf	0.411768	0	0	1	1	0	0	1	0	1	2	0	1
FBtr0304032_4	0.455058	0.600733	0	0	0	0	0	0	0	0	0	1	0	0
FBtr0304032_5	NA	Inf	0	0	0	0	0	0	0	0	0	0	0	0
FBtr0304032_6	NA	NA	0	0	0	0	0	0	0	0	1	0	0	0
FBtr0304032_7	NA	0	0	0	0	0	0	0	0	0	0	0	0	0
FBtr0304032_8	NA	NA	0	0	0	0	0	0	0	0	1	0	0	0
FBtr0304032_9	NA	0	0	0	0	0	0	0	0	0	0	0	0	1
FBtr0304033_8	NA	0	1	1	0	3	1	2	2	1	0	1	1	0
FBtr0304033_9	0.663431	1.90698	1	0	2	0	0	1	1	0	1	2	0	0
FBtr0304059_1	0.164844	1.53103	0	0	0	0	0	0	0	0	0	1	0	0
FBtr0304059_10	NA	Inf	0	1	1	5	0	2	2	1	1	6	1	2
FBtr0304059_11	0.526899	0.966022	2	1	0	6	0	2	2	1	0	6	0	2
FBtr0304059_12	1.10198	1.10198	0	1	1	2	0	0	0	1	1	1	0	0
FBtr0304059_13	0.461396	0.22926	0	0	1	1	0	1	0	0	1	1	0	1
FBtr0304059_14	0.206222	0.206222	0	0	0	1	0	1	0	0	0	1	0	1
FBtr0304059_15	0.40954	0.40954	0	0	0	2	0	0	0	0	0	1	0	0
FBtr0304059_16	Inf	Inf	1	0	0	3	1	0	1	0	0	3	1	0
FBtr0304059_17	-59.3142	-59.3142	0	0	0	1	0	1	0	0	0	1	0	1
FBtr0304059_18	0.392958	0.392958	1	0	0	0	0	1	2	0	0	0	0	1
FBtr0304059_19	0.494664	1.02853	0	0	0	1	0	0	1	0	0	1	0	0
FBtr0304059_2	Inf	Inf	NA	NA	NA	NA	NA	NA	NA	NA	NA	NA	NA	NA
FBtr0304059_20	NA	NA	1	0	0	2	0	2	1	0	0	2	0	2
FBtr0304059_21	0.639177	0.639177	0	0	0	0	0	0	0	0	0	0	0	1
FBtr0304059_22	NA	0	2	0	0	2	0	0	2	0	0	3	0	1
FBtr0304059_23	Inf	2.11459	1	0	3	0	0	1	1	0	3	0	0	1
FBtr0304059_24	0.123356	0.123356	0	0	0	0	0	0	0	0	0	0	0	0
FBtr0304059_25	NA	NA	0	0	0	0	0	0	0	0	0	0	0	0
FBtr0304059_26	NA	NA	0	0	0	2	0	0	1	0	0	3	0	0
FBtr0304059_27	Inf	Inf	0	0	1	1	0	0	0	0	1	1	1	0
FBtr0304059_28	0.462105	1.23387	0	0	0	1	1	1	0	0	0	1	1	1
FBtr0304059_29	0.895972	0.88538	0	0	0	0	0	0	0	0	0	0	0	0
FBtr0304059_3	NA	NA	0	0	0	0	0	0	0	0	0	0	0	0
FBtr0304059_30	NA	NA	0	0	0	1	0	0	0	0	0	1	0	0
FBtr0304059_31	Inf	Inf	2	0	2	1	0	1	2	0	2	1	0	1
FBtr0304059_32	0.482714	0.480829	0	0	0	0	0	1	0	0	0	0	0	1
FBtr0304059_33	0	0	0	0	0	1	0	0	0	0	0	1	0	0
FBtr0304059_34	Inf	Inf	1	0	0	0	0	0	1	0	0	0	0	0
FBtr0304059_35	Inf	Inf	1	1	0	0	0	0	1	1	0	0	0	0
FBtr0304059_36	0.477615	0.477615	5	2	4	1	0	4	5	2	6	2	0	4
FBtr0304059_4	0.289336	0.280902	1	0	0	0	0	1	1	0	0	0	0	1
FBtr0304059_5	0.416957	0.427567	0	0	0	0	0	0	1	0	0	0	0	0
FBtr0304059_6	NA	Inf	0	0	0	0	0	0	1	0	0	0	0	0
FBtr0304059_7	NA	Inf	0	1	2	1	1	1	0	1	3	2	1	0
FBtr0304059_8	0.228689	0.357896	4	0	0	3	0	5	3	0	0	3	0	5
FBtr0304059_9	0.549969	0.464114	3	0	0	4	0	0	3	0	1	4	0	0
FBtr0304109_1	Inf	3.42978	2	1	1	0	0	0	0	0	2	0	0	2
FBtr0304109_10	0	0	1	0	0	0	0	0	1	0	0	0	0	0
FBtr0304109_11	Inf	Inf	0	0	0	0	0	0	0	0	0	0	0	0
FBtr0304109_12	NA	NA	3	0	1	2	0	0	2	0	0	3	1	0
FBtr0304109_13	2.67593	-91.5092	3	0	1	4	0	0	2	0	0	5	1	0
FBtr0304109_14	3.57071	-341.083	9	2	1	1	1	0	7	2	1	1	1	0
FBtr0304109_15	1.90312	1.53869	0	0	0	1	0	0	0	0	0	1	0	0
FBtr0304109_16	Inf	Inf	NA	NA	NA	NA	NA	NA	NA	NA	NA	NA	NA	NA
FBtr0304109_17	NA	NA	1	0	1	1	0	1	1	0	1	1	0	1
FBtr0304109_18	0.495981	0.495981	1	0	0	3	0	1	1	0	0	3	0	1
FBtr0304109_19	1.76369	1.76369	0	0	0	1	0	0	0	0	0	1	0	0
FBtr0304109_2	Inf	Inf	3	0	0	0	0	0	3	0	0	3	1	1
FBtr0304109_20	Inf	3.00219	1	0	0	0	0	0	1	0	0	0	0	0
FBtr0304109_21	Inf	Inf	0	0	0	0	0	0	0	0	0	0	0	0
FBtr0304109_22	NA	NA	2	0	0	0	0	0	2	0	1	1	0	0
FBtr0304109_23	Inf	1.47734	1	0	0	1	0	1	1	0	0	2	0	3
FBtr0304109_3	0.742666	0.331306	NA	NA	NA	NA	NA	NA	0	1	3	2	0	2
FBtr0304109_4	NA	0.141191	NA	NA	NA	NA	NA	NA	1	0	3	2	0	1
FBtr0304109_5	NA	0.372805	NA	NA	NA	NA	NA	NA	3	1	0	1	0	2
FBtr0304109_6	NA	0.583799	NA	NA	NA	NA	NA	NA	4	1	0	1	0	2
FBtr0304109_7	NA	0.721334	0	0	0	0	0	0	1	0	0	1	0	0
FBtr0304109_8	NA	Inf	1	0	1	2	0	0	1	0	0	2	0	0
FBtr0304109_9	1.46921	Inf	1	0	0	0	0	0	1	0	0	0	0	0
FBtr0304110_1	Inf	Inf	0	0	0	1	0	0	0	0	0	1	0	0
FBtr0304110_2	Inf	Inf	0	0	0	0	0	1	0	0	0	0	0	1
FBtr0304110_3	0	0	0	0	0	0	0	0	0	0	0	1	0	0
FBtr0304110_4	NA	Inf	2	0	0	0	0	0	2	0	0	0	0	0
FBtr0304110_5	Inf	Inf	0	0	0	0	0	0	0	0	0	1	0	0
FBtr0304110_6	NA	Inf	0	0	1	1	0	1	0	0	1	1	0	1
FBtr0304110_7	0.221196	0.221196	0	0	0	0	0	0	0	0	0	0	0	0
FBtr0304128_10	Inf	Inf	0	0	0	1	0	0	0	1	1	1	0	1
FBtr0304128_11	Inf	0.124933	1	0	0	2	0	0	3	0	0	3	0	0
FBtr0304128_12	Inf	Inf	1	0	0	1	0	0	2	0	0	1	0	0
FBtr0304128_13	Inf	Inf	0	1	7	1	0	4	0	0	8	2	0	5
FBtr0304128_14	0.0365999	0.0637838	1	0	3	0	0	0	0	0	2	0	0	0
FBtr0304128_15	0.142671	0	4	0	1	0	0	0	3	0	0	0	0	0
FBtr0304128_16	2.48702	Inf	0	0	0	0	1	1	0	0	0	0	2	1
FBtr0304128_17	0.398808	0.935438	3	0	1	4	1	0	1	0	0	2	1	1
FBtr0304128_18	4.25539	1.89442	6	1	1	8	1	2	3	0	1	6	1	1
FBtr0304128_2	1.60132	2.14901	0	0	1	0	0	4	0	0	2	0	0	4
FBtr0304128_3	0	0	2	0	0	4	0	0	2	0	0	6	0	0
FBtr0304128_4	Inf	Inf	1	1	0	0	1	0	1	1	0	2	1	0
FBtr0304128_5	0.910837	1.71297	2	1	5	1	0	2	1	1	5	3	0	3
FBtr0304128_6	0.181009	0.196771	1	0	0	0	0	1	1	0	0	0	0	1
FBtr0304128_7	0.434302	0.434302	0	2	0	4	0	0	1	2	0	5	0	0
FBtr0304128_8	0.854587	1.33477	1	0	0	1	0	0	1	0	0	1	0	0
FBtr0304128_9	Inf	Inf	NA	NA	NA	NA	NA	NA	1	0	0	0	0	0
FBtr0304139_1	NA	Inf	1	0	1	0	0	0	1	0	1	0	0	1
FBtr0304139_10	0.497546	0.231082	NA	NA	NA	NA	NA	NA	0	0	5	0	0	1
FBtr0304139_11	NA	0	NA	NA	NA	NA	NA	NA	8	0	2	3	0	0
FBtr0304139_12	NA	2.79934	NA	NA	NA	NA	NA	NA	3	0	1	4	0	1
FBtr0304139_2	NA	1.61476	2	0	0	1	0	0	2	0	0	1	0	0
FBtr0304139_3	Inf	Inf	0	0	2	2	0	0	0	0	0	2	0	0
FBtr0304139_4	0.518557	Inf	3	0	1	4	0	0	2	0	1	2	0	0
FBtr0304139_5	3.46422	1.99012	0	0	0	2	0	0	1	0	0	2	0	0
FBtr0304139_6	Inf	Inf	NA	NA	NA	NA	NA	NA	4	1	2	5	0	1
FBtr0304139_7	NA	0.926404	NA	NA	NA	NA	NA	NA	2	0	1	1	0	0
FBtr0304139_8	NA	1.53749	NA	NA	NA	NA	NA	NA	2	0	1	1	0	0
FBtr0304139_9	NA	1.58533	NA	NA	NA	NA	NA	NA	3	1	0	1	0	0
FBtr0304140_1	NA	1.57725	2	1	0	4	0	0	3	1	0	5	0	1
FBtr0304140_2	2.38065	1.61208	2	1	2	4	1	0	3	1	1	2	1	0
FBtr0304140_3	1.06295	1.43647	3	1	2	1	0	1	2	0	2	1	0	1
FBtr0304147_1	NA	NA	NA	NA	NA	NA	NA	NA	NA	NA	NA	NA	NA	NA
FBtr0304147_2	NA	NA	NA	NA	NA	NA	NA	NA	NA	NA	NA	NA	NA	NA
FBtr0304883_1	0.611732	0.323377	1	0	0	1	1	1	1	0	0	1	1	0
FBtr0304883_10	2.17431	-9.6046	2	0	1	2	0	0	2	0	1	3	0	0
FBtr0304883_11	2.04186	2.62321	0	0	0	2	0	0	0	0	0	3	0	0
FBtr0304883_12	Inf	Inf	2	0	0	2	0	0	2	0	0	2	0	0
FBtr0304883_13	Inf	Inf	1	0	1	2	0	1	0	1	0	3	0	1
FBtr0304883_2	0.528895	0.875468	1	0	1	2	0	1	2	0	0	1	0	1
FBtr0304883_3	0.687956	1.34811	1	0	0	1	1	1	1	0	0	1	2	0
FBtr0304883_4	1.41412	-16.8613	2	0	0	2	1	0	2	0	1	2	1	0
FBtr0304883_5	-109.323	2.73734	0	0	0	1	0	0	0	1	0	1	0	0
FBtr0304883_6	Inf	0.376081	3	0	0	4	1	1	5	0	1	3	1	1
FBtr0304883_7	3.53585	2.16011	3	0	1	2	0	2	6	0	1	2	0	1
FBtr0304883_8	0.712911	1.84133	0	1	1	2	0	0	2	1	1	2	0	0
FBtr0304883_9	0.462149	0.963174	1	0	0	0	0	0	1	0	0	0	0	0
FBtr0305123_1	Inf	Inf	0	0	0	1	0	0	0	0	0	1	0	0
FBtr0305123_10	Inf	Inf	1	0	0	0	0	0	0	0	0	0	0	0
FBtr0305123_11	Inf	NA	0	0	0	0	0	0	0	0	0	0	0	0
FBtr0305123_12	NA	NA	1	0	0	1	0	1	1	0	0	1	0	0
FBtr0305123_13	0.948013	Inf	2	0	0	2	0	1	2	0	0	2	0	0
FBtr0305123_14	1.80843	Inf	0	0	0	2	0	0	1	0	0	2	0	0
FBtr0305123_15	Inf	Inf	1	0	0	0	0	0	1	0	1	0	0	0
FBtr0305123_16	Inf	0.52954	0	0	0	0	0	0	0	0	0	1	0	0
FBtr0305123_17	NA	Inf	0	0	0	2	0	0	0	0	0	2	0	1
FBtr0305123_18	Inf	0.72163	0	0	0	2	0	0	0	0	0	3	0	0
FBtr0305123_19	Inf	Inf	0	0	1	0	0	0	0	0	1	0	0	1
FBtr0305123_2	0	0	1	0	0	0	0	1	1	0	0	0	0	1
FBtr0305123_20	0.507734	0.507734	0	0	0	0	0	1	0	0	0	0	0	1
FBtr0305123_21	0	0	1	0	0	0	0	1	0	0	0	0	0	1
FBtr0305123_22	0.490437	0	2	0	2	1	0	2	1	0	1	1	0	1
FBtr0305123_23	0.339455	0.450538	0	0	1	0	0	0	0	0	1	0	0	0
FBtr0305123_24	0	0	1	0	0	1	0	0	2	0	0	1	0	0
FBtr0305123_3	Inf	Inf	2	0	1	2	0	1	2	0	1	1	0	1
FBtr0305123_4	0.844426	0.647804	2	0	1	2	0	3	3	0	1	3	0	3
FBtr0305123_5	0.432398	0.65376	2	0	0	2	1	1	1	1	1	2	1	1
FBtr0305123_6	1.88418	0.509627	0	0	1	3	0	2	1	0	1	3	0	2
FBtr0305123_7	0.431761	0.586675	1	0	0	1	0	0	1	0	0	1	0	0
FBtr0305123_8	Inf	Inf	2	0	0	1	0	0	2	0	0	1	0	0
FBtr0305123_9	Inf	Inf	1	0	0	1	0	1	0	0	0	1	0	2
FBtr0305496_1	0.943404	0.227523	12	1	3	6	2	0	12	0	3	7	2	0
FBtr0305496_2	2.45784	3.45241	7	2	1	2	2	1	7	2	2	2	2	1
FBtr0305496_3	0.934547	0.831666	8	0	2	6	0	1	8	0	2	5	0	1
FBtr0305496_4	1.75201	1.61574	NA	NA	NA	NA	NA	NA	NA	NA	NA	NA	NA	NA
FBtr0305608_1	NA	NA	2	0	0	0	0	0	2	0	0	0	0	1
FBtr0305608_2	Inf	0.796124	4	0	2	6	0	2	1	0	1	2	0	1
FBtr0305611_1	5.33798	4.95154	0	0	1	1	0	0	0	0	0	1	0	0
FBtr0305611_10	0.528482	Inf	2	0	0	0	0	0	1	0	0	2	0	0
FBtr0305611_2	Inf	Inf	0	0	0	0	0	0	0	0	1	0	0	0
FBtr0305611_3	NA	0	NA	NA	NA	NA	NA	NA	NA	NA	NA	NA	NA	NA
FBtr0305611_4	NA	NA	1	1	1	0	0	0	1	1	1	0	0	0
FBtr0305611_5	0.236695	0.236695	3	0	1	1	0	0	2	0	1	2	0	0
FBtr0305611_6	2.13557	2.04717	0	1	3	0	0	1	1	0	2	0	0	1
FBtr0305611_7	0	0.142669	0	0	1	0	0	1	0	0	0	0	0	1
FBtr0305611_8	0	0	4	0	0	2	0	0	3	0	1	2	1	1
FBtr0305611_9	Inf	1.12293	1	0	0	0	0	1	3	0	0	1	0	1
FBtr0305615_1	0.417561	1.62862	1	0	0	0	0	1	1	0	0	0	0	1
FBtr0305615_2	0.406247	0.406247	0	0	1	0	0	0	1	0	1	0	0	0
FBtr0305615_3	0	0.505662	0	0	1	0	0	0	0	0	2	0	0	0
FBtr0305615_4	0	0	0	0	0	1	0	0	0	0	0	1	0	0
FBtr0305615_5	Inf	Inf	1	0	2	2	0	0	2	0	2	2	0	0
FBtr0305615_6	0.702029	0.977412	2	0	1	2	0	0	4	0	2	2	0	0
FBtr0305615_7	1.92461	1.4706	2	1	0	2	0	1	2	1	0	0	0	1
FBtr0305615_8	0.907745	0.477134	1	1	3	4	1	1	3	2	3	3	1	0
FBtr0305615_9	0.559141	0.688672	0	0	0	2	0	0	0	0	0	1	0	0
FBtr0306291_1	Inf	Inf	6	1	0	3	0	4	5	0	1	2	0	1
FBtr0306291_2	0.838094	1.71129	2	0	0	0	0	1	2	0	0	0	0	0
FBtr0306294_1	0.629932	0.653025	7	0	0	2	0	3	8	0	0	3	0	4
FBtr0306294_2	1.34315	1.22277	NA	NA	NA	NA	NA	NA	NA	NA	NA	NA	NA	NA
FBtr0306294_3	NA	NA	1	1	0	4	0	3	3	1	0	5	0	2
FBtr0306294_4	0.42207	0.942962	3	0	4	1	0	0	2	0	3	2	0	1
FBtr0306294_5	0.446031	0.425772	1	0	1	2	0	0	0	0	1	2	0	0
FBtr0306294_6	1.38302	0.877076	1	0	1	2	2	1	1	0	0	2	2	0
FBtr0306294_7	1.53306	-12.2054	3	0	1	2	0	2	1	0	0	4	0	1
FBtr0306296_4	NA	NA	NA	NA	NA	NA	NA	NA	4	0	1	2	0	1
FBtr0306299_1	3.52906	3.52906	NA	NA	NA	NA	NA	NA	NA	NA	NA	NA	NA	NA
FBtr0306299_2	NA	NA	NA	NA	NA	NA	NA	NA	NA	NA	NA	NA	NA	NA
FBtr0306299_3	NA	NA	NA	NA	NA	NA	NA	NA	NA	NA	NA	NA	NA	NA
FBtr0306299_4	NA	NA	NA	NA	NA	NA	NA	NA	NA	NA	NA	NA	NA	NA
FBtr0306299_5	NA	NA	NA	NA	NA	NA	NA	NA	NA	NA	NA	NA	NA	NA
FBtr0306299_6	NA	NA	NA	NA	NA	NA	NA	NA	NA	NA	NA	NA	NA	NA
FBtr0306299_7	NA	NA	NA	NA	NA	NA	NA	NA	NA	NA	NA	NA	NA	NA
FBtr0306314_1	NA	NA	NA	NA	NA	NA	NA	NA	NA	NA	NA	NA	NA	NA
FBtr0306314_2	NA	NA	NA	NA	NA	NA	NA	NA	NA	NA	NA	NA	NA	NA
FBtr0306314_3	NA	NA	NA	NA	NA	NA	NA	NA	NA	NA	NA	NA	NA	NA
FBtr0306314_4	NA	NA	NA	NA	NA	NA	NA	NA	NA	NA	NA	NA	NA	NA
FBtr0306315_1	NA	NA	NA	NA	NA	NA	NA	NA	NA	NA	NA	NA	NA	NA
FBtr0306316_1	NA	NA	0	0	1	1	1	0	0	0	1	2	0	0
FBtr0306316_2	1.11399	0.95445	3	0	1	3	1	1	3	0	1	2	0	1
FBtr0306316_3	1.71022	1.20811	1	1	6	1	1	6	1	1	6	1	1	6
FBtr0306316_4	0.110142	0.110142	1	0	2	1	0	0	1	0	1	1	0	0
FBtr0306316_5	0.512175	1.06232	1	0	1	2	1	0	0	0	0	4	1	0
FBtr0306316_6	1.97601	-237.993	1	0	0	0	0	1	2	0	0	0	0	0
FBtr0306316_7	0.418505	Inf	NA	NA	NA	NA	NA	NA	NA	NA	NA	NA	NA	NA
FBtr0306319_1	NA	NA	1	0	1	2	0	0	1	0	0	1	0	0
FBtr0306319_2	1.39685	Inf	4	0	1	0	0	0	1	0	1	0	0	0
FBtr0306319_3	2.3056	0.564741	6	1	2	0	1	0	2	1	1	0	0	0
FBtr0306319_4	1.26375	0.547342	1	1	1	0	0	0	1	1	0	0	0	0
FBtr0306319_5	0.251351	0.467529	2	0	0	0	0	0	2	0	0	0	0	0
FBtr0306320_2	Inf	Inf	NA	NA	NA	NA	NA	NA	NA	NA	NA	NA	NA	NA
FBtr0306321_1	NA	NA	0	0	0	0	0	0	1	0	0	1	0	0
FBtr0306321_2	NA	Inf	0	0	0	1	0	0	0	1	0	1	1	0
FBtr0306321_3	Inf	0.850391	1	0	0	2	0	0	1	0	0	1	0	0
FBtr0306321_4	Inf	Inf	2	0	1	2	1	1	2	0	2	2	1	2
FBtr0306321_5	1.09127	0.535268	1	1	0	1	0	1	2	1	0	1	0	1
FBtr0306321_6	0.409514	0.6286	2	1	0	3	1	1	2	1	0	2	1	1
FBtr0306322_10	0.969659	0.809254	0	1	1	0	0	0	0	2	0	0	0	0
FBtr0306322_11	0	0	7	0	0	0	0	0	8	0	0	1	0	0
FBtr0306322_12	Inf	Inf	2	0	0	3	0	1	3	0	0	3	1	1
FBtr0306322_6	2.2705	3.42505	0	0	0	0	0	0	0	0	0	1	0	0
FBtr0306322_7	NA	Inf	2	0	0	0	0	0	1	0	0	0	0	0
FBtr0306322_8	Inf	Inf	3	0	1	0	0	0	2	0	0	0	0	0
FBtr0306322_9	1.62245	Inf	2	0	0	1	0	0	2	0	0	1	0	0
FBtr0306338_1	Inf	Inf	NA	NA	NA	NA	NA	NA	NA	NA	NA	NA	NA	NA
FBtr0306338_2	Inf	1.38846	0	0	0	0	0	1	0	0	0	0	0	1
FBtr0306338_3	NA	NA	0	0	0	0	0	0	0	0	0	0	0	0
FBtr0306338_4	NA	NA	0	0	0	0	0	0	0	1	1	0	0	0
FBtr0306338_5	NA	0	0	0	0	0	0	0	0	0	0	0	0	0
FBtr0306338_6	NA	NA	7	0	2	7	2	2	7	0	2	6	1	1
FBtr0306338_7	1.92052	2.26334	0	0	0	1	0	0	1	0	0	1	0	0
FBtr0306338_8	Inf	Inf	0	0	0	0	0	0	0	0	0	0	0	0
FBtr0306338_9	NA	NA	0	0	0	0	0	0	0	0	0	0	1	1
FBtr0306339_1	NA	0.476934	NA	NA	NA	NA	NA	NA	NA	NA	NA	NA	NA	NA
FBtr0306340_1	NA	NA	3	0	0	7	1	1	1	0	0	0	0	1
FBtr0306340_10	3.72324	0.378755	0	0	0	0	0	0	0	0	0	0	0	1
FBtr0306340_2	NA	0	19	0	3	37	2	7	1	0	1	1	0	1
FBtr0306340_3	2.61161	0.454943	3	0	2	1	0	0	1	0	0	0	0	0
FBtr0306340_4	1.02594	Inf	6	0	3	9	3	8	3	0	0	1	1	0
FBtr0306340_5	0.78474	-157.154	0	0	0	0	0	0	0	0	0	0	0	0
FBtr0306340_6	NA	NA	0	0	1	0	0	0	0	0	1	1	0	0
FBtr0306340_7	0	0.485386	1	0	1	0	0	2	2	0	2	0	0	2
FBtr0306340_8	0.162726	0.246538	1	0	0	2	0	0	2	0	0	2	0	0
FBtr0306340_9	Inf	Inf	1	0	0	1	0	0	1	0	0	0	0	0
FBtr0306546_1	Inf	Inf	0	0	0	0	0	0	0	0	0	0	0	0
FBtr0306546_2	NA	NA	1	0	0	0	0	0	1	0	0	0	0	0
FBtr0306546_3	Inf	Inf	0	0	0	0	0	0	0	0	0	0	0	0
FBtr0306546_4	NA	NA	2	0	0	0	0	0	2	0	0	1	0	0
FBtr0306546_5	Inf	Inf	0	0	1	1	0	0	0	0	0	3	0	0
FBtr0306546_6	0.494122	Inf	3	1	0	1	0	0	3	0	0	2	0	3
FBtr0306547_1	1.93317	0.685491	1	0	0	0	0	0	0	1	0	2	0	0
FBtr0306547_2	Inf	0.730891	1	0	3	3	0	0	1	0	3	1	0	0
FBtr0306548_1	1.94347	0.719909	6	1	2	3	0	1	6	1	2	2	0	1
FBtr0306548_2	1.03801	0.940936	5	0	3	7	0	1	12	0	7	12	1	1
FBtr0306710_1	2.21735	1.37348	1	1	0	1	0	2	0	1	1	1	0	2
FBtr0306719_1	NA	Inf	4	1	2	6	0	0	5	0	3	6	0	0
FBtr0306719_2	1.53015	1.68412	5	1	0	6	0	1	5	1	0	6	0	1
FBtr0306719_3	2.16692	2.16692	2	0	0	2	0	0	2	0	0	2	0	0
FBtr0306719_4	Inf	Inf	1	0	0	1	1	1	1	0	0	3	1	1
FBtr0306719_5	NA	NA	2	0	1	3	0	0	2	0	1	3	0	0
FBtr0306721_1	0.548115	0.748365	0	0	0	0	0	0	0	0	0	0	0	0
FBtr0306721_2	NA	NA	0	0	0	0	0	0	0	0	0	0	0	0
FBtr0306721_3	NA	NA	0	0	0	0	0	0	0	0	0	0	0	0
FBtr0306721_4	NA	NA	2	1	0	1	0	0	2	1	0	1	0	0
FBtr0306721_5	1.60375	1.60375	5	1	1	0	1	0	2	2	1	0	1	0
FBtr0306721_6	1.56225	0.493563	2	0	1	4	1	1	2	0	1	4	1	2
FBtr0306726_1	0.0136299	0.0136299	0	0	1	3	0	1	1	1	2	2	0	2
FBtr0306726_2	0.715759	0.279106	1	1	1	2	0	0	1	0	1	3	0	0
FBtr0306726_3	0.610777	1.94307	0	0	0	1	0	0	0	0	0	2	0	0
FBtr0306726_4	Inf	Inf	5	1	1	1	1	1	3	1	0	1	0	0
FBtr0306726_5	0.77782	1.78235	6	0	0	1	1	0	2	0	1	1	0	0
FBtr0306726_6	-42.7565	1.70647	0	0	0	2	1	0	3	0	2	1	1	0
FBtr0306727_2	0.874075	0.990728	2	1	1	2	1	1	3	1	1	2	1	3
FBtr0306727_7	0.0527563	0.0623151	2	1	0	1	2	1	3	1	0	1	2	1
FBtr0306727_8	1.12957	1.33782	3	0	0	6	1	1	2	0	0	5	1	0
FBtr0306728_1	3.75266	-18.083	0	0	1	0	0	0	0	0	1	0	0	0
FBtr0306728_10	0	0	0	0	0	0	0	0	0	0	0	0	0	0
FBtr0306728_11	NA	NA	2	0	1	4	1	1	2	0	1	4	1	2
FBtr0306728_12	1.44993	0.90985	1	0	0	5	0	1	2	0	0	5	0	1
FBtr0306728_13	2.24983	2.73715	0	0	1	5	2	0	0	0	1	6	2	0
FBtr0306728_14	4.08842	4.57114	2	0	2	6	2	1	2	0	2	6	2	2
FBtr0306728_2	1.33346	0.932293	1	0	0	0	0	0	1	0	0	0	0	0
FBtr0306728_3	Inf	Inf	2	0	0	0	1	1	7	1	1	6	2	4
FBtr0306728_4	1.15676	1.01207	1	0	1	2	0	0	4	0	4	13	0	0
FBtr0306728_5	1.47963	2.03252	0	0	0	0	0	0	0	0	0	0	0	0
FBtr0306728_6	NA	NA	0	1	0	0	0	0	0	0	0	1	0	0
FBtr0306728_7	0	Inf	0	0	0	0	0	0	0	0	0	0	0	0
FBtr0306728_8	NA	NA	0	0	0	1	0	0	0	0	0	1	0	0
FBtr0306728_9	Inf	Inf	0	0	0	5	0	3	0	0	0	6	0	3
FBtr0306729_10	0.601724	0.728264	1	0	1	1	0	1	1	0	1	1	0	1
FBtr0306729_11	0.406981	0.406981	0	0	0	0	0	0	1	0	0	0	0	0
FBtr0306729_12	NA	Inf	1	1	1	1	0	0	1	1	1	1	0	0
FBtr0306729_13	0.449059	0.449059	0	0	1	0	0	0	0	0	1	0	0	0
FBtr0306729_14	0	0	1	0	0	2	0	1	1	0	0	2	0	1
FBtr0306729_15	1.24723	1.24723	3	0	0	2	1	1	3	0	0	4	1	0
FBtr0306729_16	2.42247	-307.714	0	0	0	1	0	0	0	0	0	1	0	0
FBtr0306729_17	Inf	Inf	0	0	0	0	1	1	0	0	0	0	2	1
FBtr0306729_18	0.338943	0.755403	0	0	0	2	0	0	0	0	0	3	0	0
FBtr0306729_19	Inf	Inf	0	0	0	3	0	0	0	0	0	3	0	0
FBtr0306729_20	Inf	Inf	1	1	0	0	0	0	1	1	0	0	0	0
FBtr0306729_21	0.39663	0.39663	2	0	0	1	0	0	2	0	0	0	0	0
FBtr0306729_22	Inf	Inf	4	0	1	0	0	0	4	0	0	0	0	0
FBtr0306729_23	2.30075	Inf	1	0	0	4	0	0	1	0	0	1	0	0
FBtr0306729_24	Inf	Inf	1	0	1	3	0	0	1	0	1	3	0	0
FBtr0306729_7	1.72564	1.74842	0	0	0	5	1	2	0	0	0	5	1	2
FBtr0306729_8	1.29601	1.29601	9	0	2	2	0	3	0	1	0	0	0	0
FBtr0306729_9	1.03034	0	0	1	1	2	1	0	1	1	0	1	1	1
FBtr0306733_10	Inf	Inf	2	0	1	0	1	1	3	0	0	0	0	1
FBtr0306733_3	0	0.138463	1	0	2	4	0	0	0	0	1	4	0	0
FBtr0306733_4	1.11637	1.7822	2	0	1	2	1	0	1	0	3	2	2	0
FBtr0306733_5	2.5253	0.822733	4	0	2	2	1	0	5	1	1	2	1	0
FBtr0306733_6	1.75727	2.02042	1	0	0	1	0	0	1	0	0	1	0	0
FBtr0306733_7	Inf	Inf	2	0	1	0	0	0	1	0	1	0	0	0
FBtr0306733_8	0.98357	0.508264	3	1	1	3	0	0	3	1	1	5	0	0
FBtr0306733_9	1.40782	1.88411	2	0	1	3	0	1	3	1	1	5	0	0
FBtr0306827_1	0.97825	1.79816	0	0	0	1	0	1	0	0	0	1	0	0
FBtr0306827_2	0.340949	Inf	0	0	0	0	0	0	NA	NA	NA	NA	NA	NA
FBtr0306827_3	NA	NA	1	0	0	0	0	0	NA	NA	NA	NA	NA	NA
FBtr0306827_4	Inf	NA	0	0	0	0	0	1	0	0	0	0	0	0
FBtr0306827_5	0	NA	6	0	4	0	0	0	6	0	4	0	0	0
FBtr0306828_1	0.714905	0.724505	0	0	0	0	0	1	0	0	0	0	0	1
FBtr0306828_2	0	0	4	0	0	2	0	0	3	1	2	2	0	0
FBtr0306829_1	Inf	0.812232	3	1	2	7	0	0	NA	NA	NA	NA	NA	NA
FBtr0306829_2	1.0214	NA	1	0	1	1	0	0	1	0	1	1	0	0
FBtr0306829_3	0.948505	0.968832	2	0	2	2	0	1	2	0	2	3	0	1
FBtr0306829_4	0.506677	0.633182	1	0	1	3	0	1	2	0	0	3	0	3
FBtr0306829_5	0.892942	0.701733	NA	NA	NA	NA	NA	NA	NA	NA	NA	NA	NA	NA
FBtr0306829_6	NA	NA	5	0	3	7	1	6	6	0	4	9	1	7
FBtr0306829_7	0.659975	0.664936	13	0	1	8	1	5	13	1	1	8	1	5
FBtr0306829_8	1.67722	1.45636	7	0	2	10	1	1	5	0	2	10	1	1
FBtr0306830_1	0.843501	0.640791	NA	NA	NA	NA	NA	NA	2	1	3	8	0	1
FBtr0306830_10	NA	0	1	0	0	0	0	1	1	0	0	1	0	1
FBtr0306830_2	0.891248	0.63724	0	0	0	0	0	0	1	0	0	1	0	0
FBtr0306830_3	NA	Inf	0	0	1	0	0	2	1	0	0	1	0	1
FBtr0306830_4	0	0.82968	1	0	0	0	0	0	1	0	0	0	0	0
FBtr0306830_5	Inf	Inf	0	0	1	0	0	0	0	0	1	0	0	0
FBtr0306830_6	0	0	1	0	0	0	0	1	1	0	0	0	0	1
FBtr0306830_7	0.433338	0.439514	0	0	0	1	0	0	1	0	0	1	0	0
FBtr0306830_8	Inf	Inf	1	0	1	1	0	0	3	0	0	0	0	1
FBtr0306830_9	1.00405	1.3272	0	0	0	0	0	0	0	0	0	0	0	0
FBtr0306831_1	NA	NA	NA	NA	NA	NA	NA	NA	0	0	0	3	0	0
FBtr0306831_16	NA	NA	7	1	2	9	1	5	6	2	1	7	1	6
FBtr0306832_1	3.59952	3.5764	0	0	0	0	0	0	1	0	0	0	0	0
FBtr0306832_2	NA	Inf	0	0	0	1	0	0	1	0	0	0	0	0
FBtr0306833_1	Inf	Inf	2	0	1	0	0	1	3	0	1	0	0	1
FBtr0306833_10	0.393423	0.592866	0	0	0	0	0	0	0	0	0	3	0	0
FBtr0306833_11	NA	Inf	0	1	0	2	0	0	0	1	0	2	0	0
FBtr0306833_12	0.761298	0.761298	2	0	0	2	0	2	1	0	0	2	0	1
FBtr0306833_13	0.499039	0.73637	1	0	1	2	0	1	1	0	0	2	0	0
FBtr0306833_2	0.655068	Inf	0	0	0	0	0	0	1	0	0	0	0	0
FBtr0306833_3	NA	Inf	8	0	2	2	0	1	7	1	3	2	0	1
FBtr0306833_4	1.56509	0.878099	0	0	0	0	1	1	0	0	0	2	1	1
FBtr0306833_5	0.7868	1.28469	3	0	1	2	0	0	3	0	1	3	0	0
FBtr0306833_6	2.73745	3.25649	2	0	1	2	0	2	2	1	0	2	0	2
FBtr0306833_7	0.581369	0.570532	4	0	1	3	0	1	4	0	1	3	0	0
FBtr0306833_8	1.44156	3.24886	1	0	2	4	0	1	1	0	2	3	1	1
FBtr0306833_9	0.710558	0.70911	0	1	0	0	0	0	0	1	0	0	0	0
FBtr0306834_7	0	0	NA	NA	NA	NA	NA	NA	NA	NA	NA	NA	NA	NA
FBtr0306835_1	NA	NA	2	0	0	2	0	0	2	0	0	2	0	0
FBtr0306835_2	Inf	Inf	0	0	0	0	0	0	1	0	0	0	0	0
FBtr0306835_3	NA	Inf	0	0	0	0	0	0	0	0	0	0	0	0
FBtr0306835_4	NA	NA	1	1	0	3	0	0	1	1	0	3	0	0
FBtr0306836_1	1.31004	1.31004	0	0	0	1	0	0	0	0	0	1	0	0
FBtr0306836_2	Inf	Inf	1	0	0	2	0	0	1	0	0	2	0	0
FBtr0306836_3	Inf	Inf	0	1	0	0	0	2	0	1	0	0	0	2
FBtr0306836_4	0	0	0	0	0	1	0	0	0	0	1	2	0	0
FBtr0306837_1	Inf	0.983808	0	0	0	0	0	0	0	0	0	0	0	0
FBtr0306838_1	NA	NA	4	0	1	1	0	1	5	0	0	1	0	1
FBtr0306838_2	NA	NA	7	0	1	5	0	1	7	0	1	3	0	1
FBtr0306840_1	0.791129	0.95725	0	0	1	2	0	0	0	0	1	1	0	0
FBtr0306840_2	0.889913	0.446839	0	0	2	0	0	0	0	0	2	0	0	0
FBtr0306840_3	0	0	0	0	0	2	0	1	1	0	0	2	0	1
FBtr0306840_4	0.905696	1.39843	0	0	1	0	0	0	0	0	1	0	0	0
FBtr0306844_1	0	0	3	0	0	2	0	2	2	0	1	2	0	2
FBtr0306844_2	0.90575	0.479147	NA	NA	NA	NA	NA	NA	2	0	1	1	0	0
FBtr0306844_3	NA	1.33302	1	0	2	1	0	1	4	1	2	2	0	1
FBtr0306844_4	0.219778	0.5721	5	0	2	4	0	1	7	0	3	4	1	1
FBtr0306844_5	1.41666	1.47185	3	0	1	1	1	1	3	0	1	1	1	1
FBtr0306844_6	1.4956	1.4956	9	1	2	2	0	3	9	2	2	1	0	2
FBtr0306851_1	0.871144	0.827678	0	0	0	2	0	0	0	0	0	2	0	0
FBtr0306851_10	Inf	Inf	2	0	0	1	0	1	3	0	0	1	0	1
FBtr0306851_11	1.43142	1.93984	1	0	1	4	0	1	1	0	1	4	0	1
FBtr0306851_12	1.11099	1.11159	2	0	1	1	1	4	3	1	1	1	1	3
FBtr0306851_13	0.364858	0.466191	2	0	0	1	0	0	1	0	0	1	0	0
FBtr0306851_14	Inf	Inf	1	0	0	1	0	0	1	0	0	1	0	0
FBtr0306851_15	Inf	Inf	1	0	0	0	0	0	0	0	0	0	0	0
FBtr0306851_16	Inf	NA	2	1	1	3	0	0	3	1	1	7	0	0
FBtr0306851_17	1.12588	2.2829	2	1	1	2	0	0	2	1	1	2	0	0
FBtr0306851_18	0.920451	0.920451	2	0	1	1	0	3	2	0	2	2	0	3
FBtr0306851_19	0.338039	0.361855	1	0	2	3	0	1	2	0	2	3	0	2
FBtr0306851_2	0.625017	0.579427	1	0	0	0	0	0	1	0	0	0	0	0
FBtr0306851_20	Inf	Inf	0	1	0	0	0	0	0	1	0	0	0	0
FBtr0306851_21	0	0	1	0	0	0	0	0	1	0	0	1	0	0
FBtr0306851_22	Inf	Inf	3	0	0	0	0	0	3	0	0	1	0	0
FBtr0306851_23	Inf	Inf	5	1	1	1	0	0	5	1	1	2	0	0
FBtr0306851_24	1.52168	1.75501	2	0	0	0	0	0	2	0	0	0	0	0
FBtr0306851_25	Inf	Inf	2	0	0	0	0	0	2	0	0	0	0	0
FBtr0306851_26	Inf	Inf	2	1	0	0	0	0	2	1	0	0	0	0
FBtr0306851_27	0.872947	0.872947	2	0	0	3	0	0	2	0	0	3	0	0
FBtr0306851_28	Inf	Inf	4	0	0	3	0	2	3	1	0	4	0	3
FBtr0306851_29	1.54197	0.785851	3	0	0	0	1	0	2	1	0	2	1	0
FBtr0306851_3	-25.4297	1.80314	1	0	1	1	0	1	1	0	1	2	0	1
FBtr0306851_30	0.450813	0.665575	0	0	0	0	0	0	0	0	0	0	0	0
FBtr0306851_31	NA	NA	2	0	0	3	0	1	2	0	0	4	0	2
FBtr0306851_32	2.01756	1.15593	1	0	1	0	0	0	1	0	1	0	0	0
FBtr0306851_33	0.513944	0.513944	3	0	2	1	0	0	2	0	2	2	0	0
FBtr0306851_34	1.00743	0.974291	0	0	0	0	0	0	1	0	0	0	0	0
FBtr0306851_4	2.21695	2.14729	0	0	0	1	0	0	2	0	0	0	0	0
FBtr0306851_5	Inf	Inf	0	0	2	1	0	0	1	0	2	1	0	0
FBtr0306851_6	0.244556	0.504641	2	0	0	0	0	2	2	0	2	0	0	1
FBtr0306851_7	0.470455	0.336137	0	0	0	0	0	0	0	0	0	0	0	0
FBtr0306851_8	NA	NA	1	0	1	1	0	0	1	0	0	1	0	0
FBtr0306851_9	1.01756	Inf	1	0	0	2	0	0	1	0	0	2	0	1
FBtr0306897_1	Inf	1.16076	1	0	2	0	0	0	1	0	2	1	0	0
FBtr0306897_10	0.240261	0.449363	0	0	0	2	1	1	0	0	0	1	1	1
FBtr0306897_11	1.2614	0.851562	0	0	0	0	0	1	0	0	0	0	0	1
FBtr0306897_12	0	0	1	0	0	0	0	0	1	0	0	0	0	0
FBtr0306897_13	Inf	Inf	0	0	0	3	0	0	0	0	0	3	0	0
FBtr0306897_14	Inf	Inf	0	0	1	2	0	1	1	0	1	2	0	1
FBtr0306897_15	0.434068	0.672705	0	0	0	1	0	0	0	0	0	2	0	0
FBtr0306897_16	Inf	Inf	0	0	0	1	0	1	0	0	0	2	0	1
FBtr0306897_17	0.372238	0.747779	0	0	0	0	0	0	0	0	0	0	0	0
FBtr0306897_18	NA	NA	0	1	2	0	0	0	0	1	1	0	0	0
FBtr0306897_19	0	0	1	1	2	0	0	0	1	1	1	0	0	1
FBtr0306897_2	0.170628	0.161221	3	1	1	3	0	0	3	1	1	4	0	1
FBtr0306897_20	1.43617	0.985987	1	0	0	0	0	0	1	0	0	0	0	0
FBtr0306897_21	Inf	Inf	0	0	0	0	0	0	0	0	0	1	0	2
FBtr0306897_22	NA	0.202939	2	0	0	0	0	2	2	0	0	0	0	3
FBtr0306897_23	0.402197	0.261813	3	2	1	0	0	1	2	1	0	1	1	2
FBtr0306897_24	0.345039	0.554291	1	1	0	0	0	1	1	1	0	0	0	1
FBtr0306897_25	0.252813	0.252813	1	1	0	0	1	1	1	1	0	0	1	1
FBtr0306897_26	0.455454	0.455454	0	1	0	0	1	1	0	0	0	1	1	1
FBtr0306897_27	0.19813	0.758289	0	0	0	0	0	0	0	0	0	0	0	0
FBtr0306897_28	NA	NA	0	0	0	0	0	0	0	0	0	0	0	0
FBtr0306897_29	NA	NA	0	0	0	0	0	0	0	0	0	0	0	0
FBtr0306897_3	NA	NA	0	0	0	0	0	0	0	0	0	0	0	0
FBtr0306897_4	NA	NA	0	0	0	2	0	1	0	0	0	2	0	2
FBtr0306897_5	0.849211	0.42003	1	0	0	0	0	1	1	0	0	0	0	1
FBtr0306897_6	0.451653	0.451653	1	0	0	1	0	0	2	0	0	1	0	0
FBtr0306897_7	Inf	Inf	1	0	1	1	1	0	1	0	2	1	1	0
FBtr0306897_8	1.58007	0.750773	0	0	1	0	0	0	NA	NA	NA	NA	NA	NA
FBtr0306897_9	0	NA	0	0	0	0	0	0	0	0	0	0	0	1
FBtr0306898_10	NA	0	1	1	0	0	2	1	1	0	0	1	1	1
FBtr0306898_11	0.422994	0.690294	NA	NA	NA	NA	NA	NA	NA	NA	NA	NA	NA	NA
FBtr0306898_12	NA	NA	0	0	0	1	0	0	1	0	0	2	0	1
FBtr0306898_13	Inf	1.06205	1	0	2	0	0	0	3	0	2	1	0	1
FBtr0306898_14	0.250384	0.619715	8	0	2	6	0	1	5	0	0	3	1	1
FBtr0306898_15	2.244	4.26518	8	0	2	7	0	1	2	0	0	3	1	1
FBtr0306898_16	2.3446	2.99819	2	2	1	3	1	1	NA	NA	NA	NA	NA	NA
FBtr0306898_17	NA	NA	0	1	0	1	0	0	NA	NA	NA	NA	NA	NA
FBtr0306898_18	0.414851	NA	1	0	0	2	0	0	NA	NA	NA	NA	NA	NA
FBtr0306898_19	Inf	NA	0	0	0	0	0	0	NA	NA	NA	NA	NA	NA
FBtr0306898_20	NA	NA	0	0	0	1	0	0	1	0	0	1	0	0
FBtr0306898_21	Inf	Inf	0	0	0	1	0	0	1	0	0	1	0	0
FBtr0306898_22	Inf	Inf	0	0	1	2	0	0	0	0	0	2	0	0
FBtr0306898_23	1.00249	Inf	1	0	0	1	0	1	1	0	0	1	1	0
FBtr0306898_24	0.923027	-43.6397	1	0	1	3	0	1	2	0	1	3	0	1
FBtr0306898_25	0.949224	1.21097	1	0	0	0	0	0	1	0	0	0	0	0
FBtr0306898_26	NA	NA	0	0	0	1	0	0	0	0	0	0	0	0
FBtr0306898_27	Inf	NA	0	0	0	0	0	1	0	0	0	0	0	1
FBtr0306898_28	0	0	0	0	0	0	0	0	0	0	0	0	0	0
FBtr0306898_29	NA	NA	1	2	1	4	0	0	1	1	1	4	0	0
FBtr0306898_30	0.640371	1.11913	2	0	0	4	0	0	2	0	0	4	0	0
FBtr0306898_31	Inf	Inf	3	0	1	6	1	2	2	0	2	6	1	2
FBtr0306898_32	1.62644	1.10512	4	0	0	8	0	2	3	0	0	7	0	3
FBtr0306898_33	2.71962	1.45214	1	0	0	1	0	0	1	0	0	1	0	0
FBtr0306898_5	Inf	Inf	0	0	1	0	0	0	0	0	2	0	0	0
FBtr0306898_6	0	0	4	0	0	0	1	0	3	0	0	0	0	0
FBtr0306898_7	-51.2843	Inf	12	0	4	2	0	0	9	0	4	1	0	0
FBtr0306898_8	1.85681	1.32465	0	0	0	0	0	0	0	0	0	0	0	0
FBtr0306898_9	NA	NA	0	0	0	1	0	1	0	0	0	0	0	1
FBtr0306899_58	0.376293	0	0	0	0	0	0	0	0	0	0	0	0	0
FBtr0306899_59	NA	NA	1	0	2	1	0	1	0	0	2	1	0	1
FBtr0306899_60	0.330162	0.161136	0	0	1	1	0	1	0	0	0	1	0	1
FBtr0306899_61	0.214494	0.392328	0	0	0	0	0	0	0	0	0	0	0	0
FBtr0306899_62	NA	NA	0	0	0	0	0	0	1	0	0	0	0	0
FBtr0306899_63	NA	Inf	0	0	0	0	0	0	0	0	0	0	0	1
FBtr0306899_64	NA	0	0	0	0	0	0	0	0	0	0	0	0	0
FBtr0306899_65	NA	NA	0	0	0	1	0	0	0	0	0	2	0	0
FBtr0306899_66	Inf	Inf	1	0	1	2	0	1	1	0	1	3	0	1
FBtr0306899_67	0.69243	0.903502	1	0	0	2	0	0	0	0	1	2	0	0
FBtr0306899_68	Inf	0.95506	1	0	0	2	1	2	1	0	0	1	2	3
FBtr0306899_69	0.834675	0.577239	0	0	0	0	0	0	1	0	0	0	0	0
FBtr0306899_70	NA	Inf	2	1	3	2	0	0	2	0	2	3	0	1
FBtr0306899_71	0.528168	0.793191	6	0	0	0	1	1	5	0	0	2	1	1
FBtr0306899_72	3.16496	3.4878	2	0	0	0	1	0	2	0	0	0	1	0
FBtr0306899_73	-14.3107	-14.3107	0	0	1	1	0	1	0	1	1	1	1	2
FBtr0306899_74	0.209525	0.209333	1	0	0	1	1	0	2	0	0	3	1	0
FBtr0306899_75	-65.7407	-104.914	0	0	0	0	0	0	0	0	0	0	0	0
FBtr0306899_76	NA	NA	0	0	0	0	0	0	0	0	0	0	0	0
FBtr0306899_77	NA	NA	1	1	0	0	0	0	1	1	0	0	0	0
FBtr0306899_78	0.37402	0.37402	2	0	0	0	0	0	2	0	0	0	0	0
FBtr0306899_79	Inf	Inf	1	0	0	1	0	1	0	1	0	1	0	1
FBtr0306899_80	0.907688	0.21692	4	0	2	2	0	2	5	0	2	3	0	1
FBtr0306899_81	0.729971	1.33395	1	0	1	1	0	1	1	0	0	1	0	1
FBtr0306899_82	0.373106	0.642666	0	0	0	0	0	0	0	0	0	0	0	0
FBtr0306899_83	NA	NA	0	0	1	0	0	1	0	0	2	0	0	1
FBtr0306899_84	0	0	3	1	0	1	0	0	3	1	0	1	0	0
FBtr0306899_85	1.99781	1.9945	0	0	0	0	0	0	0	0	0	0	0	0
FBtr0306899_86	NA	NA	0	1	0	0	0	0	0	1	1	0	0	0
FBtr0306899_87	0	0	1	0	0	0	0	0	2	0	0	0	0	0
FBtr0306918_1	1.16148	3.1199	1	0	1	1	0	0	1	0	1	1	0	0
FBtr0306918_10	0.979938	0.979938	4	0	0	2	0	0	3	0	0	2	0	0
FBtr0306918_100	Inf	Inf	0	0	0	1	0	2	0	0	0	1	0	1
FBtr0306918_101	0.153662	0.314513	0	0	0	0	0	0	0	0	0	0	0	0
FBtr0306918_102	NA	NA	0	0	0	1	0	1	1	0	0	1	0	0
FBtr0306918_103	0.433054	Inf	3	1	0	5	0	1	2	1	0	5	0	1
FBtr0306918_104	1.70386	1.47167	1	2	3	3	0	1	1	1	2	4	0	3
FBtr0306918_105	0.238654	0.353438	0	0	0	0	0	0	0	0	0	0	0	0
FBtr0306918_106	NA	NA	0	0	0	0	0	0	0	0	0	0	0	0
FBtr0306918_107	NA	NA	0	0	0	0	0	0	0	0	0	0	0	0
FBtr0306918_108	NA	NA	0	0	0	1	0	0	0	0	0	1	0	0
FBtr0306918_109	Inf	Inf	1	0	2	1	0	0	1	0	2	1	0	0
FBtr0306918_11	0.488903	0.488903	1	0	1	1	0	0	1	0	1	1	0	0
FBtr0306918_110	0.939789	0.939789	2	0	1	3	0	0	2	0	1	3	0	0
FBtr0306918_111	2.68632	2.68632	2	1	0	5	0	1	2	1	1	4	0	1
FBtr0306918_112	1.63429	0.947388	2	0	0	3	0	0	2	0	0	4	0	0
FBtr0306918_113	Inf	Inf	3	0	2	4	0	0	3	0	1	6	0	1
FBtr0306918_114	1.70807	2.09307	1	0	0	0	0	0	1	0	0	0	0	0
FBtr0306918_115	Inf	Inf	0	0	0	0	0	0	0	1	0	0	0	0
FBtr0306918_116	NA	0	3	0	0	1	0	0	4	1	0	2	0	0
FBtr0306918_117	Inf	3.02176	2	0	0	2	1	1	3	0	1	2	1	1
FBtr0306918_118	2.0257	1.36458	1	1	1	4	0	1	0	2	1	3	0	1
FBtr0306918_12	0.756568	0.319701	0	0	0	0	0	0	1	0	0	1	0	0
FBtr0306918_13	NA	Inf	0	0	0	0	0	0	0	0	0	0	0	0
FBtr0306918_14	NA	NA	0	0	2	1	0	1	2	0	2	2	0	2
FBtr0306918_15	0.154092	0.468141	1	0	1	1	0	0	1	0	1	1	0	0
FBtr0306918_16	0.978651	0.978651	0	0	0	3	0	0	0	0	0	4	0	0
FBtr0306918_17	Inf	Inf	4	0	1	2	0	0	3	0	1	2	0	0
FBtr0306918_18	2.9427	2.42744	3	0	1	1	0	0	4	0	1	1	0	0
FBtr0306918_19	1.67473	2.14649	7	1	2	4	0	3	8	1	2	5	0	4
FBtr0306918_2	0.77448	0.775829	0	0	0	0	0	0	0	0	0	0	0	0
FBtr0306918_20	NA	NA	NA	NA	NA	NA	NA	NA	NA	NA	NA	NA	NA	NA
FBtr0306918_21	NA	NA	0	0	1	0	0	0	0	0	1	0	0	0
FBtr0306918_22	0	0	1	0	0	0	0	1	1	0	0	0	1	1
FBtr0306918_23	0.450426	0.913796	2	0	0	1	0	1	2	0	0	2	0	1
FBtr0306918_24	1.32505	1.75673	1	0	2	4	1	1	6	0	3	6	1	1
FBtr0306918_25	0.944131	1.55872	5	0	1	0	0	0	5	0	1	0	0	0
FBtr0306918_26	2.51779	2.51779	5	0	1	3	0	0	5	0	1	3	0	0
FBtr0306918_27	4.33544	4.33544	0	0	0	1	0	0	0	0	0	1	0	0
FBtr0306918_28	Inf	Inf	3	0	2	0	0	1	3	0	1	0	0	1
FBtr0306918_29	0.482319	0.713347	5	0	2	1	0	2	5	0	1	2	0	2
FBtr0306918_3	0.725855	1.08749	0	0	0	0	0	0	0	0	2	0	0	0
FBtr0306918_30	NA	0	2	0	1	4	1	0	2	0	1	4	1	0
FBtr0306918_31	NA	NA	1	0	2	2	0	0	0	0	1	2	1	0
FBtr0306918_32	0.736157	1.50869	1	0	0	1	0	1	1	0	0	1	0	1
FBtr0306918_33	0.727745	0.727745	NA	NA	NA	NA	NA	NA	NA	NA	NA	NA	NA	NA
FBtr0306918_34	NA	NA	0	0	0	0	0	0	0	0	0	0	0	0
FBtr0306918_35	NA	NA	0	0	0	0	0	1	0	0	0	0	0	1
FBtr0306918_36	0	0	3	2	1	2	1	1	3	3	0	1	1	0
FBtr0306918_37	0.691731	0.751618	2	0	0	2	0	0	2	0	0	2	0	0
FBtr0306918_38	Inf	Inf	6	0	4	7	0	0	8	0	2	5	0	0
FBtr0306918_39	1.57426	3.27844	2	0	0	1	0	0	3	0	1	2	0	0
FBtr0306918_4	Inf	2.56017	0	0	0	1	0	1	0	0	1	1	0	1
FBtr0306918_40	0.418473	0.218625	1	0	1	1	0	1	2	0	1	1	0	1
FBtr0306918_41	0.440596	0.667476	2	0	1	3	0	1	4	0	1	1	0	1
FBtr0306918_42	1.10696	1.12981	0	0	0	1	0	1	1	0	0	1	0	1
FBtr0306918_43	0.368625	0.793625	3	0	1	5	0	4	3	0	2	6	0	4
FBtr0306918_44	0.720759	0.683827	0	0	0	0	0	0	1	0	0	0	1	0
FBtr0306918_45	NA	-26.7308	4	0	0	0	0	0	3	0	0	0	0	0
FBtr0306918_46	Inf	Inf	4	0	0	0	0	0	3	0	0	0	1	0
FBtr0306918_47	Inf	-26.6948	1	0	1	0	0	0	1	0	1	0	0	0
FBtr0306918_48	0.505342	0.505342	1	0	1	1	0	0	1	0	1	1	0	0
FBtr0306918_49	1.10515	1.10515	0	0	0	1	0	0	0	0	0	3	0	0
FBtr0306918_5	Inf	Inf	0	0	0	2	1	0	2	0	0	2	1	0
FBtr0306918_50	-75.9018	-127.128	1	0	1	4	0	0	1	0	1	6	0	1
FBtr0306918_51	2.53562	1.65411	1	1	0	0	1	0	0	1	1	0	1	0
FBtr0306918_52	0.976831	0.255358	6	1	1	4	1	3	8	0	2	7	1	1
FBtr0306918_53	1.02221	2.61266	1	0	3	4	0	0	2	0	3	5	0	0
FBtr0306918_54	0.689941	0.973975	2	0	4	6	0	1	2	0	4	6	0	1
FBtr0306918_55	0.660712	0.603376	1	0	1	2	0	0	1	1	1	2	0	0
FBtr0306918_56	1.5743	0.776358	1	1	0	3	0	0	3	1	0	2	0	0
FBtr0306918_57	1.9972	2.56948	1	0	0	1	1	0	1	0	0	1	1	0
FBtr0306918_58	-37.5127	-37.7942	0	0	0	0	0	0	0	0	0	1	0	0
FBtr0306918_59	NA	Inf	1	0	0	0	0	0	1	0	0	1	0	0
FBtr0306918_6	Inf	Inf	0	0	0	0	0	0	0	0	0	0	0	1
FBtr0306918_60	NA	0	1	0	2	0	0	0	1	0	2	0	0	0
FBtr0306918_61	0.242215	0.242215	4	0	0	0	0	0	5	0	0	0	0	0
FBtr0306918_62	Inf	Inf	0	0	0	0	0	1	0	0	0	0	0	1
FBtr0306918_63	0	0	2	0	0	2	0	1	3	0	0	1	0	1
FBtr0306918_64	1.75431	1.74534	1	0	0	1	0	0	0	0	0	2	0	1
FBtr0306918_65	Inf	0.876049	0	0	0	0	0	0	0	0	0	0	0	0
FBtr0306918_66	NA	NA	1	0	0	1	0	0	1	0	0	1	0	0
FBtr0306918_67	Inf	Inf	1	0	0	0	0	1	2	0	0	0	0	1
FBtr0306918_68	0.43066	0.870999	0	0	0	0	0	1	0	0	0	0	0	1
FBtr0306918_69	0	0	1	0	0	0	0	0	1	0	0	0	0	0
FBtr0306918_7	Inf	Inf	0	0	0	0	0	0	0	0	0	0	0	0
FBtr0306918_70	NA	NA	0	0	0	0	0	0	0	0	0	0	0	0
FBtr0306918_71	NA	NA	2	0	2	0	0	2	1	0	2	0	0	2
FBtr0306918_72	0.250839	0.124963	0	0	0	1	0	0	0	0	0	1	0	0
FBtr0306918_73	Inf	Inf	0	0	0	1	1	1	0	0	0	2	1	1
FBtr0306918_74	0.888717	1.31664	1	1	0	0	0	0	1	1	0	0	0	0
FBtr0306918_75	0.441402	0.441402	1	0	1	0	0	0	1	0	1	0	0	0
FBtr0306918_76	0.492245	0.492245	0	0	0	0	0	0	1	0	0	0	0	0
FBtr0306918_77	NA	Inf	2	0	1	1	0	0	4	0	1	3	0	0
FBtr0306918_78	1.43384	3.32129	1	0	0	3	0	3	2	0	0	3	0	3
FBtr0306918_79	0.571296	0.715739	3	0	1	3	0	0	3	0	1	3	0	0
FBtr0306918_8	3.02445	3.02445	1	0	0	0	0	1	1	0	0	0	0	1
FBtr0306918_80	0.427792	0.427792	0	0	0	0	0	0	0	0	0	0	0	0
FBtr0306918_81	NA	NA	0	0	0	1	0	0	0	0	0	1	0	0
FBtr0306918_82	Inf	Inf	1	0	1	0	0	1	1	0	1	0	0	1
FBtr0306918_83	0.235683	0.235683	0	0	0	0	0	0	0	1	0	1	0	0
FBtr0306918_84	NA	0.396416	0	0	0	0	0	0	1	0	0	1	0	0
FBtr0306918_85	NA	Inf	0	0	0	0	0	0	0	0	0	0	0	0
FBtr0306918_86	NA	NA	1	0	0	0	0	0	1	0	0	0	0	0
FBtr0306918_87	Inf	Inf	0	0	0	0	0	0	0	0	0	0	0	0
FBtr0306918_88	NA	NA	1	0	1	2	1	0	1	0	1	2	1	0
FBtr0306918_89	2.03501	2.03501	2	0	0	9	0	1	2	0	0	9	0	1
FBtr0306918_9	4.73183	4.73183	5	0	0	0	0	2	5	0	0	1	0	2
FBtr0306918_90	0.993806	1.15097	2	0	0	1	0	0	0	0	0	1	0	0
FBtr0306918_91	Inf	Inf	3	0	1	2	0	1	3	1	1	2	0	1
FBtr0306918_92	1.1087	0.725706	0	0	0	0	0	0	1	0	0	0	0	0
FBtr0306918_93	NA	Inf	0	0	0	0	0	0	0	0	0	0	0	0
FBtr0306918_94	NA	NA	0	0	0	0	0	0	0	0	0	0	0	0
FBtr0306918_95	NA	NA	0	0	0	0	0	0	0	0	0	0	0	0
FBtr0306918_96	NA	NA	2	0	0	0	0	0	1	0	0	0	0	0
FBtr0306918_97	Inf	Inf	1	0	1	0	0	0	0	0	1	0	0	0
FBtr0306918_98	0.491172	0	0	1	0	0	0	0	0	1	0	0	0	0
FBtr0306918_99	0	0	1	0	0	4	0	0	1	0	0	2	0	0
FBtr0306973_1	Inf	Inf	0	0	0	2	0	1	0	0	0	2	0	1
FBtr0306973_10	0.690858	0.690858	NA	NA	NA	NA	NA	NA	0	0	0	2	0	0
FBtr0306973_11	NA	Inf	1	0	0	0	0	0	0	0	0	0	0	0
FBtr0306973_12	Inf	NA	0	0	1	1	0	0	0	0	1	1	0	1
FBtr0306973_13	0.521518	0.219775	0	0	0	2	0	0	0	0	0	2	0	1
FBtr0306973_14	Inf	0.775554	1	0	0	1	0	0	2	0	0	1	0	0
FBtr0306973_15	Inf	Inf	0	0	0	0	0	0	0	0	0	0	0	0
FBtr0306973_16	NA	NA	0	0	0	0	0	0	0	0	0	0	0	0
FBtr0306973_2	NA	NA	0	0	0	1	0	0	0	0	0	1	0	0
FBtr0306973_3	Inf	Inf	5	1	0	2	0	0	3	1	1	3	0	0
FBtr0306973_4	3.47214	1.42057	4	0	0	4	0	1	5	0	0	7	0	2
FBtr0306973_5	3.40851	2.57445	0	0	0	0	0	0	0	0	0	0	0	0
FBtr0306973_6	NA	NA	0	0	0	0	0	0	0	0	0	0	0	0
FBtr0306973_7	NA	NA	5	1	0	4	0	1	5	0	0	3	0	1
FBtr0306973_8	1.87069	2.87529	3	2	1	4	0	1	4	2	2	3	0	1
FBtr0306973_9	0.639507	0.523256	1	0	0	2	1	0	1	0	1	2	1	0
FBtr0307106_1	-86.3982	1.97139	19	2	3	10	2	5	18	1	4	8	4	4
FBtr0307106_2	1.27539	1.49124	8	1	0	6	1	3	8	1	2	5	1	3
FBtr0307107_1	1.44955	1.01465	0	0	0	0	0	0	0	0	0	0	0	0
FBtr0307107_2	NA	NA	0	0	0	0	0	0	0	0	0	0	0	0
FBtr0307108_2	0.540941	0.540941	3	1	1	2	0	1	2	1	1	2	0	1
FBtr0307113_1	0.691879	0.466698	NA	NA	NA	NA	NA	NA	7	0	2	11	0	2
FBtr0307113_2	NA	2.04737	NA	NA	NA	NA	NA	NA	NA	NA	NA	NA	NA	NA
FBtr0307116_1	1.44616	0.93559	0	0	1	1	0	1	NA	NA	NA	NA	NA	NA
FBtr0307116_2	NA	NA	3	1	0	6	0	1	NA	NA	NA	NA	NA	NA
FBtr0307116_3	2.33824	NA	8	2	2	11	1	5	9	1	3	9	1	5
FBtr0307116_4	0.882941	0.86359	2	1	1	6	0	4	5	0	2	10	0	4
FBtr0307116_5	0.543163	1.03043	2	0	0	1	1	0	0	0	0	2	2	1
FBtr0307362_1	-36.384	1.45669	0	0	0	3	0	0	0	0	0	4	0	1
FBtr0307362_10	Inf	0.700794	0	1	0	2	0	0	0	1	0	3	0	0
FBtr0307362_11	0.903697	1.34883	2	0	0	1	0	1	3	0	0	4	0	2
FBtr0307362_12	1.38544	1.56962	2	0	0	1	0	1	2	0	0	2	0	2
FBtr0307362_13	1.36216	0.872074	2	0	0	0	0	0	1	0	0	0	0	0
FBtr0307362_14	Inf	Inf	0	0	0	0	0	0	0	0	0	1	0	0
FBtr0307362_2	NA	Inf	NA	NA	NA	NA	NA	NA	NA	NA	NA	NA	NA	NA
FBtr0307362_3	NA	NA	1	0	0	0	0	2	1	0	1	0	0	2
FBtr0307362_4	0.219658	0.152899	1	0	0	0	0	2	1	0	1	0	0	2
FBtr0307362_5	0.225044	0.156624	4	0	0	0	0	1	3	0	0	0	0	2
FBtr0307362_6	1.90891	0.708142	2	0	1	1	0	1	1	0	2	2	0	1
FBtr0307362_7	0.66974	0.444674	0	0	0	0	0	0	0	0	0	0	0	0
FBtr0307362_8	NA	NA	1	0	0	3	0	0	2	0	0	2	0	0
FBtr0307362_9	Inf	Inf	1	0	0	0	0	0	1	0	0	0	0	0
FBtr0307363_1	Inf	Inf	2	2	0	1	0	0	3	1	0	1	0	0
FBtr0307363_2	0.737446	2.10812	0	0	1	0	0	0	0	0	1	0	0	0
FBtr0307363_3	0	0	0	0	1	0	0	0	0	0	0	0	0	0
FBtr0307363_4	0	NA	0	0	1	0	0	1	0	0	0	0	0	1
FBtr0307363_5	0	0	2	0	2	0	0	0	3	0	2	0	0	0
FBtr0307363_6	0.514705	0.764471	1	0	1	1	0	0	1	0	1	1	0	0
FBtr0307363_7	1.05793	1.05793	0	0	0	0	0	0	1	0	0	1	0	0
FBtr0307363_8	NA	Inf	NA	NA	NA	NA	NA	NA	0	0	0	0	0	0
FBtr0307363_9	NA	NA	NA	NA	NA	NA	NA	NA	1	0	0	0	0	0
FBtr0307364_1	NA	NA	NA	NA	NA	NA	NA	NA	NA	NA	NA	NA	NA	NA
FBtr0307364_2	NA	NA	NA	NA	NA	NA	NA	NA	NA	NA	NA	NA	NA	NA
FBtr0307365_1	NA	Inf	NA	NA	NA	NA	NA	NA	NA	NA	NA	NA	NA	NA
FBtr0307365_2	NA	NA	NA	NA	NA	NA	NA	NA	4	0	2	6	1	0
FBtr0307578_1	NA	1.79781	0	0	0	0	0	0	0	0	0	0	0	0
FBtr0307578_3	0.334672	0.490319	1	0	0	0	0	0	1	0	0	0	0	0
FBtr0307578_4	Inf	Inf	1	0	0	0	0	0	1	0	0	0	0	0
FBtr0307578_5	Inf	Inf	2	1	1	0	0	0	3	0	1	1	0	1
FBtr0307578_6	0.455225	1.01561	NA	NA	NA	NA	NA	NA	2	1	1	1	0	0
FBtr0307594_1	NA	0.600732	0	0	1	0	0	0	0	0	1	0	0	0
FBtr0307594_2	0	0	1	0	0	1	0	0	1	0	0	1	0	0
FBtr0308067_2	Inf	Inf	1	1	1	2	0	0	0	0	1	3	0	0
FBtr0308068_1	0.614038	1.49673	0	0	1	3	0	1	1	1	2	2	0	2
FBtr0308117_1	0.711861	0.277959	NA	NA	NA	NA	NA	NA	NA	NA	NA	NA	NA	NA
FBtr0308117_10	NA	NA	1	0	2	1	0	0	1	1	2	1	0	0
FBtr0308117_11	0.259001	0.18918	NA	NA	NA	NA	NA	NA	NA	NA	NA	NA	NA	NA
FBtr0308117_12	NA	NA	NA	NA	NA	NA	NA	NA	NA	NA	NA	NA	NA	NA
FBtr0308117_13	NA	NA	NA	NA	NA	NA	NA	NA	NA	NA	NA	NA	NA	NA
FBtr0308117_14	NA	NA	NA	NA	NA	NA	NA	NA	NA	NA	NA	NA	NA	NA
FBtr0308117_15	NA	NA	NA	NA	NA	NA	NA	NA	NA	NA	NA	NA	NA	NA
FBtr0308117_2	NA	NA	NA	NA	NA	NA	NA	NA	NA	NA	NA	NA	NA	NA
FBtr0308117_3	NA	NA	NA	NA	NA	NA	NA	NA	NA	NA	NA	NA	NA	NA
FBtr0308117_4	NA	NA	NA	NA	NA	NA	NA	NA	NA	NA	NA	NA	NA	NA
FBtr0308117_5	NA	NA	NA	NA	NA	NA	NA	NA	NA	NA	NA	NA	NA	NA
FBtr0308117_6	NA	NA	NA	NA	NA	NA	NA	NA	NA	NA	NA	NA	NA	NA
FBtr0308117_7	NA	NA	NA	NA	NA	NA	NA	NA	NA	NA	NA	NA	NA	NA
FBtr0308117_8	NA	NA	0	0	1	3	1	0	6	1	4	6	2	1
FBtr0308117_9	NA	0.872236	NA	NA	NA	NA	NA	NA	NA	NA	NA	NA	NA	NA
FBtr0308354_6	NA	NA	0	0	0	0	0	0	0	0	0	0	0	0
FBtr0308355_1	NA	NA	1	0	1	0	0	0	1	0	1	1	0	1
FBtr0308355_2	0.496204	0.459816	1	0	0	0	1	0	1	0	0	0	1	0
FBtr0308356_1	NA	NA	NA	NA	NA	NA	NA	NA	NA	NA	NA	NA	NA	NA
FBtr0308357_1	NA	NA	0	0	0	0	0	0	0	0	0	0	0	0
FBtr0308358_2	NA	NA	0	0	0	0	0	0	0	0	0	0	0	0
FBtr0308359_6	NA	NA	0	0	0	1	0	2	0	0	0	1	0	2
FBtr0308359_7	0.179197	0.179197	0	0	1	0	0	0	0	0	1	0	0	0
FBtr0308359_8	0	0	1	0	0	0	0	0	1	0	0	0	0	0
FBtr0308360_1	Inf	Inf	1	1	1	0	0	0	1	1	1	1	1	0
FBtr0308635_1	0.252957	0.725708	0	0	0	1	0	0	0	0	0	1	0	0
FBtr0308635_2	Inf	Inf	0	0	1	1	1	0	0	0	1	1	1	0
FBtr0308635_3	1.02976	1.02976	0	0	0	0	0	0	0	0	0	0	0	0
FBtr0308635_4	NA	NA	1	0	0	0	0	1	1	0	0	0	0	1
FBtr0308635_5	0.495545	0.495545	0	0	1	1	0	0	0	0	2	1	0	0
FBtr0308635_6	0.515597	0.252641	1	0	0	2	0	1	3	0	1	2	0	1
FBtr0308751_2	0	0	0	0	0	1	0	0	0	0	0	1	0	0
FBtr0308751_3	Inf	Inf	0	0	0	1	0	0	0	0	0	1	0	0
FBtr0308751_4	Inf	Inf	0	0	0	2	0	0	1	0	0	2	0	0
FBtr0308752_2	NA	0.670178	NA	NA	NA	NA	NA	NA	1	0	1	1	0	0
FBtr0308752_3	NA	1.05551	NA	NA	NA	NA	NA	NA	2	0	1	1	0	2
FBtr0308752_4	NA	0.431482	NA	NA	NA	NA	NA	NA	4	0	1	2	0	2
FBtr0308753_1	NA	0.817372	1	0	0	0	0	0	1	0	0	0	0	0
FBtr0308755_2	0	0	1	0	0	0	0	1	2	0	0	1	0	2
FBtr0308755_3	0.448679	0.647241	0	0	1	0	0	1	0	0	0	0	0	0
FBtr0308755_4	0	NA	NA	NA	NA	NA	NA	NA	NA	NA	NA	NA	NA	NA
FBtr0308755_5	NA	NA	0	0	1	3	0	0	0	0	1	2	0	1
FBtr0308755_6	1.42117	0.419569	0	1	0	2	0	0	0	1	0	2	0	0
FBtr0308755_7	0.934575	0.948735	2	1	1	0	1	0	2	1	1	0	1	0
FBtr0308759_1	0.664287	0.664287	0	0	0	0	1	0	0	0	0	0	1	0
FBtr0308759_2	-11.2679	-11.2679	1	0	0	0	0	0	1	0	0	1	0	0
FBtr0308759_3	Inf	Inf	3	0	1	0	0	0	2	0	0	0	0	1
FBtr0308759_4	1.54835	0.80792	2	0	0	1	0	0	0	0	0	2	0	0
FBtr0308759_5	NA	NA	3	0	1	4	1	1	2	0	0	4	0	1
FBtr0308760_1	1.93311	1.8725	0	0	0	0	1	0	0	0	0	0	1	0
FBtr0308761_1	-11.2549	-11.2549	1	0	0	0	0	1	1	0	0	0	0	1
FBtr0308761_2	0.365813	0.365813	0	0	0	0	0	0	0	0	0	0	0	0
FBtr0308761_3	NA	NA	0	0	1	2	0	1	0	0	1	2	0	1
FBtr0308761_4	0.494117	0.502179	NA	NA	NA	NA	NA	NA	0	0	1	1	0	1
FBtr0308761_5	NA	0.204026	NA	NA	NA	NA	NA	NA	2	0	1	2	0	0
FBtr0308762_1	NA	1.87573	1	0	0	0	0	1	1	0	0	0	0	1
FBtr0308762_2	0.362762	0.362762	1	0	1	1	0	3	1	0	1	2	0	1
FBtr0308763_1	0.209374	0.658784	1	0	0	0	0	0	0	0	0	0	0	0
FBtr0308763_2	Inf	NA	3	0	0	3	0	0	4	0	0	4	0	1
FBtr0308763_3	Inf	3.3947	3	0	1	4	0	0	4	0	1	4	0	0
FBtr0308763_4	3.53317	4.06743	1	0	0	1	0	0	1	0	1	1	0	1
FBtr0308763_5	Inf	0.465337	3	0	0	4	0	0	1	0	1	6	0	1
FBtr0308765_1	-13.9858	-13.9858	0	0	0	1	0	0	0	0	1	1	0	0
FBtr0308765_10	Inf	0.548633	1	0	0	2	0	1	0	0	0	2	0	1
FBtr0308765_2	1.09393	0.681155	1	0	1	1	0	0	0	0	1	1	0	0
FBtr0308765_3	0.990218	0.467625	3	0	0	3	0	0	1	0	0	2	0	1
FBtr0308765_4	Inf	1.27775	1	0	1	0	0	0	0	0	2	1	0	0
FBtr0308765_5	0.517443	0.211305	0	0	0	0	0	0	0	0	0	1	0	0
FBtr0308765_6	NA	Inf	1	0	0	2	0	0	1	0	0	2	0	0
FBtr0308765_7	Inf	Inf	1	0	2	0	0	0	0	0	2	0	0	0
FBtr0308765_8	0.26206	0	0	0	0	1	0	0	0	0	0	1	0	0
FBtr0308765_9	Inf	Inf	1	0	1	1	0	0	1	1	1	1	0	0
FBtr0308766_3	1.01858	0.486851	0	0	0	0	0	0	0	0	0	1	0	0
FBtr0308766_5	NA	Inf	3	0	0	1	0	0	2	0	0	2	0	1
FBtr0308767_1	Inf	1.72927	NA	NA	NA	NA	NA	NA	3	0	0	2	1	1
FBtr0308767_2	NA	2.78201	NA	NA	NA	NA	NA	NA	3	0	1	2	0	1
FBtr0308767_3	NA	1.13757	NA	NA	NA	NA	NA	NA	5	1	0	3	1	0
FBtr0308767_4	NA	3.24137	NA	NA	NA	NA	NA	NA	1	1	3	2	0	0
FBtr0308767_5	NA	0.343977	NA	NA	NA	NA	NA	NA	2	0	1	3	0	0
FBtr0308768_1	NA	2.59832	0	0	0	1	0	0	0	0	0	1	0	0
FBtr0308768_2	Inf	Inf	0	0	0	1	0	0	0	0	0	1	0	0
FBtr0308768_3	Inf	Inf	0	0	0	1	0	0	1	0	0	1	0	0
FBtr0308768_4	Inf	Inf	1	0	0	5	0	1	2	0	0	4	0	2
FBtr0308768_5	2.35286	1.17484	0	0	1	0	0	0	0	0	1	0	0	0
FBtr0308768_6	0	0	0	0	1	0	0	0	0	0	1	0	0	0
FBtr0308768_7	0	0	0	0	1	0	0	0	0	0	1	1	0	0
FBtr0308768_8	0	0.469971	1	0	0	0	0	0	1	0	0	0	0	1
FBtr0308768_9	Inf	0.463484	0	0	1	0	0	0	0	0	1	0	0	0
FBtr0308769_1	0	0	NA	NA	NA	NA	NA	NA	1	0	0	4	0	0
FBtr0308769_2	NA	Inf	NA	NA	NA	NA	NA	NA	0	0	0	3	0	0
FBtr0308769_3	NA	Inf	NA	NA	NA	NA	NA	NA	0	0	0	0	0	0
FBtr0308769_4	NA	NA	NA	NA	NA	NA	NA	NA	0	0	0	0	0	0
FBtr0308769_5	NA	NA	NA	NA	NA	NA	NA	NA	0	0	0	1	0	0
FBtr0308769_6	NA	Inf	NA	NA	NA	NA	NA	NA	1	0	1	0	0	0
FBtr0308769_7	NA	0.513303	NA	NA	NA	NA	NA	NA	2	0	1	1	0	0
FBtr0308772_1	NA	1.43973	1	0	0	0	0	0	0	0	0	0	0	0
FBtr0308772_2	Inf	NA	0	0	1	0	0	0	0	0	1	1	0	0
FBtr0308772_3	0	0.447089	0	0	0	0	0	0	0	0	0	0	0	0
FBtr0308772_4	NA	NA	0	0	0	0	0	0	0	0	0	0	0	0
FBtr0308772_5	NA	NA	0	0	0	0	0	0	0	0	0	0	0	0
FBtr0308772_6	NA	NA	1	1	0	2	0	0	0	1	0	0	0	1
FBtr0308773_1	1.39004	0	1	0	1	0	0	0	1	0	1	0	0	0
FBtr0308773_2	0.509331	0.528921	0	0	0	0	0	0	0	0	0	0	0	0
FBtr0308773_3	NA	NA	0	0	0	1	0	0	0	0	0	1	0	0
FBtr0308773_4	Inf	Inf	0	0	2	1	0	1	0	0	2	1	0	1
FBtr0308775_1	0.369188	0.544236	1	0	0	1	0	1	1	0	0	1	0	1
FBtr0308775_2	0.903944	0.903944	1	0	0	2	0	1	1	0	0	3	0	1
FBtr0308775_3	1.18797	1.57731	1	0	0	0	0	1	2	0	0	0	0	1
FBtr0308775_4	0.457321	0.904927	0	0	0	0	0	0	0	0	0	0	0	0
FBtr0308775_5	NA	NA	0	0	1	0	0	0	0	0	1	0	0	0
FBtr0308776_4	0.332668	0.432116	0	0	0	0	0	1	0	0	0	0	0	1
FBtr0308777_1	0	0	0	0	0	0	0	0	0	0	0	0	0	0
FBtr0308777_10	NA	NA	3	0	2	1	0	4	5	0	2	1	0	4
FBtr0308777_11	0.30123	0.453343	3	0	1	1	0	0	3	0	1	1	0	0
FBtr0308777_12	2.1323	2.1323	0	1	1	0	0	1	0	1	1	0	0	1
FBtr0308777_13	0	0	1	1	1	2	0	1	2	1	1	2	0	0
FBtr0308777_2	0.408077	0.733672	1	0	0	1	0	0	0	0	0	1	0	0
FBtr0308777_3	Inf	Inf	1	0	0	0	0	2	1	0	1	1	0	2
FBtr0308777_4	0.212236	0.287807	0	0	0	8	0	0	0	0	0	9	0	0
FBtr0308777_5	Inf	Inf	2	0	0	0	0	0	2	0	0	0	0	0
FBtr0308777_6	Inf	Inf	0	0	0	0	0	1	0	0	0	0	0	1
FBtr0308777_7	0	0	NA	NA	NA	NA	NA	NA	NA	NA	NA	NA	NA	NA
FBtr0308777_8	NA	NA	0	0	0	0	0	0	0	0	0	1	0	0
FBtr0308777_9	NA	Inf	4	0	2	1	0	4	5	0	2	1	0	5
FBtr0308778_1	0.362241	0.374082	NA	NA	NA	NA	NA	NA	NA	NA	NA	NA	NA	NA
FBtr0308778_10	NA	NA	NA	NA	NA	NA	NA	NA	NA	NA	NA	NA	NA	NA
FBtr0308778_11	NA	NA	1	0	0	2	0	0	1	0	0	2	0	0
FBtr0308778_12	Inf	Inf	3	0	1	3	0	0	4	0	1	2	0	0
FBtr0308778_13	3.06825	3.1323	4	0	1	0	0	1	4	0	1	0	0	1
FBtr0308778_14	1.36776	1.36776	NA	NA	NA	NA	NA	NA	NA	NA	NA	NA	NA	NA
FBtr0308778_15	NA	NA	NA	NA	NA	NA	NA	NA	NA	NA	NA	NA	NA	NA
FBtr0308778_16	NA	NA	NA	NA	NA	NA	NA	NA	NA	NA	NA	NA	NA	NA
FBtr0308778_17	NA	NA	NA	NA	NA	NA	NA	NA	NA	NA	NA	NA	NA	NA
FBtr0308778_18	NA	NA	NA	NA	NA	NA	NA	NA	NA	NA	NA	NA	NA	NA
FBtr0308778_19	NA	NA	4	0	2	5	1	0	NA	NA	NA	NA	NA	NA
FBtr0308778_2	2.30679	NA	4	0	1	3	0	1	NA	NA	NA	NA	NA	NA
FBtr0308778_20	1.44497	NA	1	0	0	3	0	2	1	0	0	3	0	2
FBtr0308778_21	0.67238	0.67238	3	0	1	4	0	0	4	0	1	3	0	1
FBtr0308778_22	3.69169	1.67911	3	3	1	5	0	1	4	3	1	4	0	1
FBtr0308778_23	0.629341	0.658049	NA	NA	NA	NA	NA	NA	NA	NA	NA	NA	NA	NA
FBtr0308778_24	NA	NA	NA	NA	NA	NA	NA	NA	NA	NA	NA	NA	NA	NA
FBtr0308778_25	NA	NA	0	0	1	0	0	0	0	0	0	1	0	0
FBtr0308778_26	0	Inf	5	0	2	3	0	1	3	0	2	3	0	1
FBtr0308778_27	1.29845	0.939485	3	0	0	0	0	1	3	0	0	0	0	1
FBtr0308778_28	1.13612	1.13612	0	0	0	1	0	1	0	0	0	0	0	1
FBtr0308778_29	0.328068	0	2	0	0	1	2	2	3	0	0	1	2	1
FBtr0308778_3	1.0337	2.66824	NA	NA	NA	NA	NA	NA	NA	NA	NA	NA	NA	NA
FBtr0308778_30	NA	NA	3	0	0	3	2	2	4	0	0	2	2	1
FBtr0308778_4	1.62073	3.40473	NA	NA	NA	NA	NA	NA	NA	NA	NA	NA	NA	NA
FBtr0308778_5	NA	NA	NA	NA	NA	NA	NA	NA	NA	NA	NA	NA	NA	NA
FBtr0308778_6	NA	NA	NA	NA	NA	NA	NA	NA	NA	NA	NA	NA	NA	NA
FBtr0308778_7	NA	NA	NA	NA	NA	NA	NA	NA	NA	NA	NA	NA	NA	NA
FBtr0308778_8	NA	NA	NA	NA	NA	NA	NA	NA	NA	NA	NA	NA	NA	NA
FBtr0308778_9	NA	NA	NA	NA	NA	NA	NA	NA	NA	NA	NA	NA	NA	NA
FBtr0308779_1	NA	NA	1	0	0	0	0	0	1	0	0	0	0	1
FBtr0308779_10	Inf	0.394198	4	0	0	0	2	2	4	0	0	0	2	2
FBtr0308779_11	0.91656	0.922957	1	0	1	0	0	0	1	1	1	0	0	0
FBtr0308779_12	0.470989	0.22324	3	0	3	4	0	1	1	0	2	2	0	1
FBtr0308779_13	0.760602	0.409735	2	1	3	6	0	0	0	0	0	1	0	0
FBtr0308779_14	0.789587	Inf	2	0	0	2	0	2	2	0	0	1	0	2
FBtr0308779_15	0.667238	0.50986	3	0	1	5	2	1	3	0	1	6	1	2
FBtr0308779_2	2.32455	1.30839	1	0	0	1	0	0	1	0	0	1	0	1
FBtr0308779_3	Inf	0.816192	1	0	0	0	1	0	1	0	0	0	1	0
FBtr0308779_4	-21.5257	-21.5257	0	0	0	2	0	1	0	0	0	2	0	1
FBtr0308779_5	0.490176	0.490176	0	0	0	0	0	0	0	0	0	1	0	0
FBtr0308779_6	NA	Inf	3	1	2	4	0	3	4	0	2	5	0	3
FBtr0308779_7	0.537119	0.815402	4	1	1	7	0	2	5	1	2	8	0	2
FBtr0308779_8	1.22076	1.17468	0	0	0	4	0	0	1	0	0	4	0	0
FBtr0308779_9	Inf	Inf	2	1	2	6	0	0	2	1	2	5	0	0
FBtr0308920_1	NA	0	0	0	0	1	0	0	0	0	0	2	0	0
FBtr0308920_10	Inf	Inf	1	0	1	0	0	0	2	1	3	3	0	1
FBtr0308920_11	0.516507	0.449992	3	0	0	0	0	0	6	2	1	4	2	0
FBtr0308920_12	Inf	1.73631	2	0	0	1	0	0	2	0	0	1	0	0
FBtr0308920_13	Inf	Inf	0	0	0	0	0	1	0	0	0	2	0	1
FBtr0308920_14	0	1.02121	1	0	0	1	0	0	1	0	0	3	0	0
FBtr0308920_15	Inf	Inf	1	0	0	1	0	0	1	0	0	1	0	0
FBtr0308920_16	Inf	Inf	1	0	1	0	0	0	1	0	1	0	0	0
FBtr0308920_2	0.528373	0.523089	1	0	1	1	0	0	1	0	1	1	0	0
FBtr0308920_3	0.998778	0.998778	5	0	1	2	1	0	5	0	1	2	0	0
FBtr0308920_4	3.93388	3.28606	1	0	1	2	0	2	1	0	1	3	0	1
FBtr0308920_5	0.446788	0.911731	0	0	0	0	0	1	0	0	0	0	0	1
FBtr0308920_6	0	0	0	0	0	0	0	0	0	0	0	0	0	0
FBtr0308920_7	NA	NA	1	0	0	2	0	0	1	0	1	1	0	0
FBtr0308920_8	Inf	0.924479	1	1	0	2	0	0	1	0	1	1	0	0
FBtr0308920_9	1.40352	1.00221	0	0	0	2	0	1	0	0	0	3	0	1
FBtr0308921_1	0.852099	1.30112	1	0	2	1	0	0	2	0	2	1	0	0
FBtr0308921_10	0.401144	0.627456	2	0	0	2	0	0	3	0	0	2	0	0
FBtr0308921_11	Inf	Inf	0	0	0	0	0	0	1	0	0	0	0	0
FBtr0308921_12	NA	Inf	4	0	0	6	1	3	9	0	0	6	1	2
FBtr0308921_13	1.71999	3.79693	NA	NA	NA	NA	NA	NA	NA	NA	NA	NA	NA	NA
FBtr0308921_14	NA	NA	0	0	0	0	0	0	0	0	0	0	0	0
FBtr0308921_15	NA	NA	2	0	2	0	0	1	3	0	3	0	0	1
FBtr0308921_16	0.339382	0.383827	0	0	0	0	0	0	0	0	0	0	0	0
FBtr0308921_17	NA	NA	2	0	1	4	0	2	2	0	1	2	0	1
FBtr0308921_18	0.91686	0.966274	2	1	0	1	0	0	1	1	0	1	0	0
FBtr0308921_19	1.35688	0.885269	5	0	1	1	0	1	4	2	1	1	0	0
FBtr0308921_2	1.29766	0.678171	2	1	0	1	0	0	2	2	0	1	0	0
FBtr0308921_3	1.33339	0.582464	NA	NA	NA	NA	NA	NA	NA	NA	NA	NA	NA	NA
FBtr0308921_4	NA	NA	2	2	2	2	0	1	4	2	2	3	0	1
FBtr0308921_5	0.373009	0.652765	0	0	0	0	0	0	0	0	0	1	0	0
FBtr0308921_6	NA	Inf	0	0	0	0	0	0	0	0	0	0	0	0
FBtr0308921_7	NA	NA	1	0	0	0	0	0	1	0	0	0	0	0
FBtr0308921_8	Inf	Inf	2	0	0	2	0	0	2	0	2	5	1	2
FBtr0308921_9	Inf	0.86846	1	0	0	2	0	1	0	0	0	2	2	1
FBtr0308922_1	1.25305	6.0686	1	0	1	0	0	0	1	0	1	0	0	0
FBtr0308922_2	0.52714	0.52714	4	0	2	1	0	0	4	0	1	1	0	1
FBtr0308922_3	1.11588	1.16142	NA	NA	NA	NA	NA	NA	0	0	0	0	0	1
FBtr0308922_4	NA	0	NA	NA	NA	NA	NA	NA	0	0	0	0	0	0
FBtr0308922_5	NA	NA	NA	NA	NA	NA	NA	NA	4	0	0	1	0	0
FBtr0308922_6	NA	Inf	NA	NA	NA	NA	NA	NA	0	0	0	0	0	0
FBtr0308922_7	NA	NA	NA	NA	NA	NA	NA	NA	0	0	0	0	1	0
FBtr0308923_10	NA	NA	7	0	1	8	0	2	0	0	0	1	0	0
FBtr0308923_11	2.26709	Inf	0	0	0	1	0	0	0	0	0	0	0	0
FBtr0308923_12	Inf	NA	0	0	0	0	0	0	0	0	0	0	0	0
FBtr0308923_8	NA	NA	NA	NA	NA	NA	NA	NA	0	0	0	0	0	0
FBtr0308923_9	NA	NA	6	0	2	7	1	1	0	0	0	0	0	0
FBtr0308924_1	1.88049	NA	0	0	0	0	0	0	0	0	0	0	0	0
FBtr0308924_10	NA	NA	0	0	0	0	0	0	0	0	0	0	0	0
FBtr0308924_11	NA	NA	1	0	1	2	0	1	1	0	1	3	0	1
FBtr0308924_2	0.649821	0.871032	2	0	0	2	0	0	2	0	0	3	0	0
FBtr0308924_3	Inf	Inf	0	0	0	0	0	0	0	0	0	0	0	0
FBtr0308924_4	NA	NA	4	0	0	0	0	0	4	0	0	0	0	0
FBtr0308924_5	Inf	Inf	2	0	3	0	0	0	2	0	2	0	0	0
FBtr0308924_6	0.338493	0.522126	0	0	0	0	0	0	0	0	0	0	0	0
FBtr0308924_7	NA	NA	4	0	2	4	0	2	4	0	2	4	1	4
FBtr0308924_8	0.907952	0.648235	0	0	0	0	0	0	0	0	0	0	0	1
FBtr0308924_9	NA	0	3	0	0	2	0	3	3	0	0	2	0	3
FBtr0308925_1	0.739945	0.739945	1	0	0	0	0	1	1	0	0	1	0	1
FBtr0308925_2	0.514867	0.944672	0	0	0	0	0	0	0	1	0	0	0	0
FBtr0308925_3	NA	0	0	0	1	0	0	0	1	0	0	0	0	0
FBtr0308925_4	0	Inf	2	0	1	3	0	2	6	0	1	5	1	3
FBtr0308925_5	0.724682	1.28775	0	0	0	0	1	0	1	0	0	0	1	0
FBtr0308925_6	-20.0865	-36.5315	1	1	0	0	1	0	1	1	0	0	1	0
FBtr0308925_7	0.023127	0.023127	1	0	1	4	1	0	1	0	2	4	1	0
FBtr0308925_8	2.84446	1.38374	5	0	2	1	1	0	7	0	1	1	1	0
FBtr0308926_7	Inf	Inf	1	0	0	0	1	0	1	0	0	0	1	0
FBtr0308926_8	-30.0719	-30.0719	1	0	0	1	0	0	1	1	0	1	0	0
FBtr0308927_7	Inf	0.852519	NA	NA	NA	NA	NA	NA	NA	NA	NA	NA	NA	NA
FBtr0308928_3	NA	NA	NA	NA	NA	NA	NA	NA	NA	NA	NA	NA	NA	NA
FBtr0308930_1	NA	NA	1	0	2	2	0	0	1	0	1	2	0	0
FBtr0308930_10	0.692139	1.43971	1	0	1	2	0	0	2	0	0	1	0	0
FBtr0308930_11	1.51655	Inf	10	0	2	11	0	6	10	1	4	10	0	8
FBtr0308930_12	1.16852	0.682978	2	0	0	0	1	1	1	0	1	0	1	0
FBtr0308930_13	1.52494	1.13773	1	0	0	0	0	0	1	0	0	1	0	0
FBtr0308930_14	Inf	Inf	0	0	0	0	1	0	1	0	0	0	1	0
FBtr0308930_15	-10.0146	-18.7534	2	0	1	1	0	3	NA	NA	NA	NA	NA	NA
FBtr0308930_2	0.529172	0.363158	0	0	0	0	0	0	0	0	0	0	0	0
FBtr0308930_3	NA	NA	2	1	1	4	0	2	2	0	0	4	0	0
FBtr0308930_4	0.658389	Inf	NA	NA	NA	NA	NA	NA	0	0	0	2	0	0
FBtr0308930_5	NA	Inf	0	1	0	0	0	0	0	1	0	0	0	0
FBtr0308930_6	0	0	0	0	1	1	0	0	0	0	1	1	0	1
FBtr0308930_7	0.516597	0.242119	0	0	1	0	1	1	0	0	1	0	1	2
FBtr0308930_8	0.262264	0.163698	0	0	0	0	0	0	0	0	0	0	0	0
FBtr0308930_9	NA	NA	2	1	0	0	1	1	2	1	0	0	1	0
FBtr0308931_1	0.554514	1.01959	NA	NA	NA	NA	NA	NA	3	0	1	2	0	1
FBtr0308931_2	NA	1.14713	NA	NA	NA	NA	NA	NA	0	0	1	4	0	1
FBtr0308931_3	NA	0.776774	NA	NA	NA	NA	NA	NA	5	0	1	3	3	3
FBtr0308931_4	NA	1.05097	NA	NA	NA	NA	NA	NA	2	0	0	4	0	0
FBtr0308932_2	NA	2.40734	NA	NA	NA	NA	NA	NA	3	0	1	0	1	1
FBtr0308933_1	NA	0.855525	4	0	0	3	0	1	4	1	0	2	1	0
FBtr0308933_2	2.64506	2.71604	2	0	0	0	0	0	2	0	0	0	0	1
FBtr0308933_3	Inf	0.965419	0	1	1	0	0	0	2	1	1	2	0	0
FBtr0308934_1	4.39802	2.15009	1	0	1	0	0	1	2	0	0	0	0	1
FBtr0308934_2	0.251275	0.947248	NA	NA	NA	NA	NA	NA	NA	NA	NA	NA	NA	NA
FBtr0308934_3	NA	NA	0	0	0	0	0	0	0	0	0	0	0	0
FBtr0308934_4	NA	NA	0	0	0	0	0	0	0	0	0	0	0	0
FBtr0308934_5	NA	NA	0	0	0	1	0	1	0	0	0	1	0	2
FBtr0308934_6	0.389113	0.193868	1	0	2	0	0	0	1	0	2	1	0	0
FBtr0308934_7	0.253426	0.455443	6	0	4	1	0	2	8	0	3	5	0	2
FBtr0308934_8	0.556661	1.19166	3	0	4	2	0	2	3	0	3	1	0	1
FBtr0308934_9	0.387952	0.495251	2	0	3	3	1	1	3	0	3	2	1	0
FBtr0308935_1	0.667038	0.996444	1	0	0	1	0	0	1	1	0	1	0	0
FBtr0308936_1	NA	NA	3	0	0	1	0	1	4	0	0	1	0	1
FBtr0308936_10	1.72924	2.17758	0	0	0	0	0	1	0	0	0	0	0	1
FBtr0308936_11	0	0	1	0	0	1	0	0	2	0	0	2	0	0
FBtr0308936_12	Inf	Inf	0	0	0	0	0	0	0	0	0	0	0	0
FBtr0308936_13	NA	NA	2	0	0	0	0	0	2	0	0	0	0	0
FBtr0308936_14	Inf	Inf	2	0	0	0	0	0	2	0	0	1	0	0
FBtr0308936_15	Inf	Inf	0	0	0	0	0	0	0	0	0	2	0	0
FBtr0308936_2	NA	Inf	2	1	3	0	0	3	3	1	4	0	0	3
FBtr0308936_3	0.131462	0.174465	5	0	1	4	0	0	6	0	4	4	0	0
FBtr0308936_4	4.53325	1.23708	1	1	0	0	0	1	3	1	0	0	0	1
FBtr0308936_5	0.191833	0	0	0	0	0	0	0	1	0	0	0	0	0
FBtr0308936_6	NA	Inf	0	0	0	0	0	0	1	0	0	0	0	0
FBtr0308936_7	NA	Inf	0	0	0	0	0	0	2	0	0	0	0	0
FBtr0308936_8	NA	NA	1	0	1	1	0	0	1	0	0	1	0	0
FBtr0308936_9	0.998863	Inf	1	0	0	0	1	0	0	0	0	0	0	0
FBtr0308939_2	2.90549	-204.248	3	0	1	5	1	0	3	0	2	4	1	0
FBtr0308939_3	4.74706	2.06062	1	0	0	1	0	0	2	0	0	1	0	0
FBtr0308940_1	Inf	Inf	23	5	4	16	0	6	20	7	5	18	0	6
FBtr0308940_10	1.11539	0.841177	1	0	0	1	0	2	1	0	0	1	0	2
FBtr0308940_2	0.365397	0.355574	19	1	4	8	1	4	18	2	4	7	1	5
FBtr0308940_3	1.40863	1.0557	0	0	1	0	0	1	0	0	1	0	0	1
FBtr0308940_4	0	0	0	0	0	0	0	0	0	0	0	0	0	0
FBtr0308940_5	NA	NA	0	0	0	1	0	0	0	0	0	1	0	0
FBtr0308940_6	Inf	Inf	4	0	0	0	0	1	4	0	0	0	0	1
FBtr0308940_7	1.76979	1.76979	3	0	0	2	0	3	3	0	0	2	0	2
FBtr0308940_8	0.720965	1.09186	1	0	0	2	0	0	1	0	0	2	0	0
FBtr0308940_9	Inf	Inf	6	1	1	3	2	1	6	1	1	3	1	1
FBtr0308942_1	1.60308	1.44305	0	1	1	5	0	1	1	0	1	4	0	1
FBtr0308942_2	0.70536	1.07654	0	0	1	0	0	0	1	0	1	0	0	0
FBtr0308942_3	0	0.508304	2	0	1	1	0	0	6	0	3	3	1	2
FBtr0308942_4	1.57712	0.948403	0	0	0	1	0	0	0	0	0	2	0	0
FBtr0308942_5	Inf	Inf	0	0	2	3	0	0	0	0	3	3	1	1
FBtr0308942_6	0.737702	0.471107	1	0	1	2	0	1	1	0	1	2	0	1
FBtr0308942_7	0.69312	0.69312	1	0	1	3	0	1	2	0	1	3	0	1
FBtr0308942_8	0.881077	1.12562	1	0	0	1	0	0	1	0	2	1	0	0
FBtr0308944_1	0.444988	0.579654	4	0	0	3	0	0	5	0	0	2	1	0
FBtr0308944_2	Inf	-201.615	8	1	1	7	1	2	8	1	2	7	2	2
FBtr0308944_3	1.7186	1.50566	1	0	0	1	0	1	1	0	0	0	1	1
FBtr0308944_4	0.857312	1.06933	1	1	1	3	1	2	2	1	1	1	1	2
FBtr0308944_5	0.494437	0.440662	3	2	2	7	0	1	5	2	2	5	0	1
FBtr0308944_6	0.847254	0.847222	1	0	1	4	0	2	1	0	2	4	0	2
FBtr0309032_10	0.74811	0.551858	0	0	1	0	1	0	0	0	1	0	1	0
FBtr0309032_11	0.582498	0.582498	0	0	0	1	0	0	0	0	0	1	0	0
FBtr0309032_12	Inf	Inf	2	0	0	0	0	0	2	0	0	0	1	0
FBtr0309032_13	Inf	-18.5786	1	1	0	0	0	0	0	0	0	0	0	0
FBtr0309032_14	0.417167	NA	0	0	0	0	0	0	0	0	0	1	0	0
FBtr0309032_15	NA	Inf	1	0	0	0	0	0	0	0	0	0	0	0
FBtr0309032_16	Inf	NA	1	0	0	0	0	0	0	0	0	0	0	0
FBtr0309032_17	Inf	NA	2	0	0	1	0	0	0	0	0	1	0	0
FBtr0309032_26	Inf	Inf	6	0	1	3	1	1	4	0	2	1	1	2
FBtr0309033_4	2.38657	0.688065	1	1	1	1	0	0	1	1	2	1	0	0
FBtr0309034_1	0.42419	0.425025	0	0	0	2	0	1	0	0	0	1	0	0
FBtr0309035_30	0.668047	Inf	0	0	1	0	0	0	0	0	1	1	0	0
FBtr0309036_16	0	0.502702	3	0	0	5	1	1	3	0	0	5	1	1
FBtr0309037_17	3.71087	3.59901	0	0	1	1	0	0	0	0	1	2	0	0
FBtr0309038_4	0.437814	0.889003	1	0	0	0	1	0	3	0	0	1	1	0
FBtr0309039_5	-86.5975	-216.578	2	0	0	4	1	0	2	0	0	2	0	0
FBtr0309039_6	-60.5821	Inf	NA	NA	NA	NA	NA	NA	NA	NA	NA	NA	NA	NA
FBtr0309039_7	NA	NA	NA	NA	NA	NA	NA	NA	NA	NA	NA	NA	NA	NA
FBtr0309039_8	NA	NA	NA	NA	NA	NA	NA	NA	NA	NA	NA	NA	NA	NA
FBtr0309057_1	NA	NA	3	1	0	0	1	0	5	1	0	0	0	0
FBtr0309057_2	1.63264	2.14437	1	0	0	0	0	0	2	0	0	2	0	0
FBtr0309057_3	Inf	Inf	1	0	0	2	0	0	2	0	0	1	0	0
FBtr0309057_4	Inf	Inf	2	0	0	1	0	1	1	0	0	1	0	0
FBtr0309057_5	1.32896	Inf	3	0	1	5	1	0	4	0	0	5	0	0
FBtr0309057_6	4.31318	Inf	0	0	0	2	0	0	0	0	0	2	0	0
FBtr0309057_7	Inf	Inf	0	0	0	1	0	0	0	0	0	1	0	0
FBtr0309057_8	Inf	Inf	0	0	0	2	0	0	0	0	0	2	0	0
FBtr0309058_1	NA	NA	0	0	1	0	0	1	0	0	1	1	0	0
FBtr0309058_10	0	0.556811	0	1	3	2	0	1	0	0	4	1	0	1
FBtr0309058_11	0.189088	0.090789	5	1	0	2	0	1	5	1	0	2	0	1
FBtr0309058_12	1.47863	1.47863	0	0	2	0	0	3	0	0	2	0	0	3
FBtr0309058_13	0	0	0	0	0	0	0	0	0	0	0	0	0	0
FBtr0309058_14	NA	NA	0	0	1	1	0	1	0	0	0	0	0	0
FBtr0309058_2	0.60009	0.375889	0	0	2	0	1	0	0	0	2	0	1	0
FBtr0309058_3	0.307746	0.307746	2	0	0	3	0	0	2	0	0	3	0	0
FBtr0309058_4	Inf	Inf	6	3	1	3	1	1	6	3	1	2	1	1
FBtr0309058_5	0.862793	0.784658	0	0	0	1	0	0	1	0	0	0	0	0
FBtr0309058_6	Inf	Inf	0	0	1	0	0	2	0	0	2	0	0	2
FBtr0309058_7	0	0	3	0	0	0	0	0	3	0	0	0	0	0
FBtr0309058_8	Inf	Inf	1	1	1	1	0	0	1	1	1	1	0	0
FBtr0309058_9	0.448193	0.448193	1	0	0	2	0	0	1	0	0	2	0	0
FBtr0309059_1	Inf	Inf	1	0	2	0	0	2	1	0	2	0	0	3
FBtr0309059_10	0.135568	0.105904	0	0	0	0	0	0	0	0	0	0	0	0
FBtr0309059_11	NA	NA	0	0	0	0	0	1	0	0	0	0	0	2
FBtr0309059_12	0	0	0	0	0	1	0	0	0	0	0	1	0	0
FBtr0309059_2	0.290366	0.139214	3	0	2	2	2	5	2	0	3	3	1	4
FBtr0309059_3	0.47908	0.407743	0	0	0	0	0	0	0	0	0	0	0	0
FBtr0309059_4	NA	NA	2	0	5	2	0	2	2	0	6	2	0	0
FBtr0309059_5	0.235609	0.289304	3	0	0	1	0	0	2	0	0	1	0	0
FBtr0309059_6	Inf	Inf	6	1	1	4	1	1	5	2	1	2	1	1
FBtr0309059_7	1.82571	1.00986	0	2	1	0	0	2	0	2	1	0	0	2
FBtr0309059_8	0	0	1	0	2	1	0	0	1	0	2	1	0	0
FBtr0309059_9	0.504656	0.504656	0	0	3	1	1	4	1	1	5	4	2	5
FBtr0309061_1	0.116015	0.269925	2	0	1	3	1	1	1	1	1	2	1	1
FBtr0309061_10	1.336	0.587324	0	0	0	0	0	1	1	0	0	1	0	0
FBtr0309061_11	0	Inf	1	0	1	4	0	1	1	0	1	1	0	1
FBtr0309061_12	1.11999	0.459675	0	0	0	0	0	1	0	0	0	0	0	1
FBtr0309061_13	0	0	0	0	1	1	0	0	0	0	1	1	0	0
FBtr0309061_14	0.464798	0.443827	2	1	0	0	1	1	2	1	0	0	1	1
FBtr0309061_15	0.666225	0.673765	3	0	0	1	0	1	3	0	0	1	0	2
FBtr0309061_16	1.8123	0.897408	2	0	0	0	0	0	3	0	0	0	0	0
FBtr0309061_17	Inf	Inf	0	0	0	1	0	0	0	0	0	1	0	1
FBtr0309061_18	Inf	0.300063	1	0	0	0	0	0	1	0	0	0	0	0
FBtr0309061_19	Inf	Inf	0	0	1	0	0	0	0	0	1	0	0	0
FBtr0309061_2	0	0	1	0	1	1	1	0	1	0	1	0	1	1
FBtr0309061_20	NA	NA	0	0	0	1	0	0	0	0	0	0	0	0
FBtr0309061_3	0.438711	Inf	0	0	0	1	0	0	0	0	0	1	0	0
FBtr0309061_4	NA	NA	1	0	1	1	0	0	0	1	1	2	0	0
FBtr0309061_5	0.949901	0.390206	1	1	0	1	0	0	0	0	0	1	0	0
FBtr0309061_6	0.94761	Inf	NA	NA	NA	NA	NA	NA	NA	NA	NA	NA	NA	NA
FBtr0309061_7	NA	NA	1	0	1	0	0	0	1	0	0	0	0	0
FBtr0309061_8	0.511311	Inf	2	0	1	0	0	0	1	0	1	0	0	0
FBtr0309061_9	1.04708	0.521845	0	0	0	0	0	0	0	0	0	0	0	0
FBtr0309065_1	NA	NA	0	0	0	2	1	0	0	0	0	2	1	0
FBtr0309065_2	-12.8367	-12.8367	1	0	0	0	0	0	2	1	0	0	0	0
FBtr0309065_3	Inf	1.01983	1	0	0	0	0	0	2	0	1	0	0	0
FBtr0309065_4	Inf	1.15315	0	0	0	1	0	0	0	0	0	1	0	0
FBtr0309065_5	Inf	Inf	0	0	0	1	0	0	0	0	0	2	0	0
FBtr0309065_6	Inf	Inf	0	0	0	1	0	1	0	0	0	1	0	1
FBtr0309066_7	0.789339	1.14492	0	1	0	1	0	1	0	0	0	2	0	1
FBtr0309066_8	0.213286	0.836546	0	2	2	2	1	0	1	2	2	2	0	1
FBtr0309066_9	NA	0.217121	2	2	2	2	1	0	3	2	2	2	0	2
FBtr0309067_2	NA	NA	0	0	0	0	0	0	0	0	0	0	0	0
FBtr0309067_3	NA	NA	5	0	0	2	0	0	5	0	0	2	0	0
FBtr0309067_4	Inf	Inf	1	0	2	0	0	0	2	0	3	0	0	0
FBtr0309067_5	0.250742	0.3338	3	0	2	0	0	0	4	0	3	0	0	0
FBtr0309068_1	0.81369	0.713699	0	0	0	0	0	0	0	0	0	0	0	0
FBtr0309068_2	NA	NA	2	0	0	0	1	0	0	0	0	1	0	0
FBtr0309068_3	-20.6603	Inf	1	0	0	0	0	1	0	0	0	0	0	3
FBtr0309068_4	0.474983	0	0	0	0	1	0	0	0	0	0	1	0	0
FBtr0309068_5	Inf	Inf	3	0	0	0	0	0	2	0	0	0	0	0
FBtr0309069_10	Inf	Inf	1	1	0	1	0	1	1	1	0	1	0	1
FBtr0309069_11	0.434877	0.434877	0	1	1	1	0	0	0	0	2	1	0	0
FBtr0309069_12	0.24214	0.228645	0	1	0	0	0	0	1	0	0	0	0	0
FBtr0309069_13	0	Inf	2	1	0	0	1	2	4	0	0	1	1	0
FBtr0309069_14	0.428069	-455.553	0	0	1	1	0	0	0	0	1	1	0	0
FBtr0309069_2	NA	NA	1	0	0	1	1	1	1	0	0	1	1	1
FBtr0309069_3	NA	NA	1	0	0	2	2	1	1	0	0	2	1	1
FBtr0309069_4	2.14792	1.54625	0	0	1	0	0	0	0	0	1	0	0	0
FBtr0309069_5	0	0	1	0	1	0	0	0	1	0	1	0	0	0
FBtr0309069_6	0.52425	0.52425	3	0	2	1	0	0	3	0	1	1	0	1
FBtr0309069_7	1.04117	0.971391	1	0	1	0	0	0	1	0	1	0	0	0
FBtr0309069_8	0.503429	0.503429	6	0	1	0	0	0	5	0	1	1	0	0
FBtr0309069_9	3.16787	3.13188	2	1	0	0	1	0	2	1	0	0	1	0
FBtr0309070_1	1.53409	1.53409	NA	NA	NA	NA	NA	NA	0	0	0	0	0	0
FBtr0309070_2	NA	NA	0	0	0	0	0	0	0	0	0	1	0	0
FBtr0309070_3	NA	Inf	2	2	0	2	0	0	3	2	0	2	1	1
FBtr0309070_4	0.951581	0.900948	1	0	0	0	0	0	1	0	0	0	0	0
FBtr0309071_1	Inf	Inf	1	0	0	3	1	1	0	0	0	3	1	1
FBtr0309071_2	2.17422	1.71323	0	0	2	2	0	1	1	0	2	2	0	1
FBtr0309071_3	0.311568	0.47834	0	0	0	3	0	3	0	0	0	3	0	3
FBtr0309071_4	0.424807	0.424807	0	0	0	6	0	1	0	0	0	6	0	1
FBtr0309072_1	2.8618	2.8618	0	0	0	0	0	0	0	0	0	0	0	0
FBtr0309072_2	NA	NA	NA	NA	NA	NA	NA	NA	4	1	4	0	1	0
FBtr0309075_25	NA	0.730412	1	0	1	1	0	1	2	0	0	1	1	0
FBtr0309075_26	0.444023	-48.5141	2	0	1	5	1	0	1	0	0	6	1	2
FBtr0309075_27	4.14192	1.74292	3	0	0	1	0	1	3	0	0	2	0	1
FBtr0309075_28	1.66339	2.19408	NA	NA	NA	NA	NA	NA	NA	NA	NA	NA	NA	NA
FBtr0309075_29	NA	NA	1	0	1	0	0	1	1	0	1	0	0	1
FBtr0309075_30	0.230548	0.230548	0	0	1	0	0	1	0	0	1	0	0	2
FBtr0309075_31	0	0	1	0	1	2	1	0	1	0	1	3	1	0
FBtr0309075_32	2.21272	2.80062	0	0	0	0	0	0	0	0	0	0	0	0
FBtr0309075_33	NA	NA	2	1	1	0	0	0	3	1	0	0	0	1
FBtr0309075_34	0.521383	0.727592	0	0	0	0	0	0	0	0	0	1	0	0
FBtr0309075_35	NA	Inf	1	0	0	1	0	0	1	0	0	1	0	1
FBtr0309075_36	Inf	0.852634	1	0	0	0	0	0	1	0	0	0	0	0
FBtr0309075_37	Inf	Inf	2	2	0	1	0	0	2	2	1	1	0	0
FBtr0309075_38	0.51358	0.380936	0	0	0	1	0	0	0	0	0	2	0	0
FBtr0309075_39	Inf	Inf	0	0	0	1	0	0	0	1	0	2	0	0
FBtr0309075_40	Inf	0.956254	0	0	0	1	0	0	0	0	0	0	0	0
FBtr0309075_41	Inf	NA	0	1	0	1	0	0	0	0	0	1	0	0
FBtr0309075_42	0.458946	Inf	1	0	0	0	0	0	1	0	0	0	0	0
FBtr0309075_43	Inf	Inf	0	0	0	0	0	0	0	0	0	1	0	0
FBtr0309075_44	NA	Inf	0	0	0	0	0	0	NA	NA	NA	NA	NA	NA
FBtr0309075_45	NA	NA	1	0	0	0	0	0	1	0	0	0	0	0
FBtr0309075_46	Inf	Inf	1	0	0	0	0	0	1	0	0	0	0	0
FBtr0309075_47	Inf	Inf	0	0	0	0	0	0	0	0	1	0	0	0
FBtr0309075_48	NA	0	0	0	0	0	0	0	0	0	0	0	0	0
FBtr0309075_49	NA	NA	0	0	0	0	0	0	0	0	0	0	0	0
FBtr0309075_50	NA	NA	0	0	1	0	0	0	0	0	1	0	0	0
FBtr0309184_1	0.259338	0.152927	1	0	0	0	0	1	0	0	0	0	0	0
FBtr0309184_10	0.413796	NA	0	0	0	0	0	0	1	0	0	0	0	0
FBtr0309184_11	NA	Inf	3	0	0	0	0	0	4	0	0	0	0	0
FBtr0309184_12	Inf	Inf	1	2	1	1	1	0	2	2	2	1	1	0
FBtr0309184_2	0.277291	0.40001	4	0	1	1	0	0	4	0	1	1	0	0
FBtr0309184_3	2.52857	2.52857	5	0	1	1	0	0	4	0	1	1	0	0
FBtr0309184_4	2.93076	2.50545	0	0	0	0	0	0	0	0	0	0	0	0
FBtr0309184_5	NA	NA	NA	NA	NA	NA	NA	NA	0	0	1	1	0	0
FBtr0309184_6	NA	0.464658	0	0	1	0	0	0	0	0	0	0	0	0
FBtr0309184_7	0	NA	1	1	0	1	0	1	0	1	1	1	0	1
FBtr0309184_8	0.411194	0.139041	2	0	0	1	0	0	2	0	0	1	0	0
FBtr0309184_9	Inf	Inf	0	0	1	1	0	0	1	0	1	1	0	0
FBtr0309185_1	0.484466	1.00686	0	1	0	1	0	0	0	0	0	0	0	0
FBtr0309185_2	0.38894	NA	1	0	0	0	0	1	0	0	0	0	0	0
FBtr0309185_3	0.435363	NA	1	0	1	3	0	0	0	0	0	2	0	1
FBtr0309185_4	1.95531	0.823318	1	0	0	0	0	1	1	0	0	0	0	0
FBtr0309185_5	0.486784	Inf	2	0	2	5	0	0	2	0	0	4	0	0
FBtr0309185_6	1.71019	Inf	2	1	0	0	0	0	2	1	0	0	0	0
FBtr0309185_7	0.997827	0.875434	2	0	1	1	0	1	3	0	1	1	0	1
FBtr0309185_8	0.656084	0.907066	6	0	1	3	0	2	5	0	1	3	0	2
FBtr0309186_2	NA	NA	0	0	0	0	0	0	0	0	0	0	0	1
FBtr0309186_3	NA	0	0	0	0	0	0	0	0	0	0	0	0	0
FBtr0309186_4	NA	NA	2	0	0	0	0	0	1	0	0	0	0	0
FBtr0309186_5	Inf	Inf	1	0	0	0	0	0	1	0	0	0	0	0
FBtr0309186_6	Inf	Inf	0	0	0	0	0	0	2	0	0	0	0	0
FBtr0309186_7	NA	Inf	1	0	0	0	0	0	3	0	0	0	0	0
FBtr0309187_10	NA	0	3	1	3	2	0	3	3	1	4	3	0	5
FBtr0309187_2	1.89103	4.54212	2	0	0	0	0	0	2	0	1	0	0	1
FBtr0309187_3	Inf	0.480246	9	0	2	4	0	1	8	0	2	2	0	1
FBtr0309187_4	1.99629	1.53894	2	0	0	2	1	0	2	0	0	0	1	0
FBtr0309187_5	-51.9867	-32.9739	13	0	3	9	0	1	14	0	4	7	0	1
FBtr0309187_6	2.70486	2.11448	1	0	1	0	0	0	2	0	1	0	0	0
FBtr0309187_7	0.430446	0.898367	5	0	2	2	0	1	4	0	3	2	0	1
FBtr0309187_8	1.15797	0.740363	2	0	2	2	0	1	1	0	2	2	0	1
FBtr0309187_9	0.610521	0.444299	4	0	1	3	0	1	3	1	0	5	0	1
FBtr0309188_1	1.67099	1.85905	3	0	0	0	0	0	2	0	0	0	0	0
FBtr0309188_2	Inf	Inf	1	0	2	0	0	0	1	0	1	0	0	0
FBtr0309188_3	0.248868	0.511194	3	0	0	1	0	0	3	0	0	2	0	0
FBtr0309188_4	Inf	Inf	0	0	1	1	0	0	1	0	1	1	0	0
FBtr0309188_5	0.519038	1.10145	2	0	1	1	1	1	2	1	0	2	1	0
FBtr0309190_1	0.935029	2.38219	4	0	5	2	0	2	3	0	5	3	0	0
FBtr0309190_2	0.386322	0.581452	8	2	3	6	2	1	7	1	4	5	2	2
FBtr0309191_2	Inf	NA	1	0	0	1	0	0	1	0	0	1	0	0
FBtr0309191_3	Inf	Inf	4	0	0	1	1	1	4	0	0	1	0	1
FBtr0309191_4	2.80958	2.29564	0	0	1	2	0	1	1	0	0	2	0	0
FBtr0309191_5	0.459259	Inf	0	0	0	1	0	1	0	0	0	1	0	2
FBtr0309192_1	Inf	Inf	0	0	0	1	0	0	0	0	0	1	0	0
FBtr0309192_2	Inf	Inf	0	0	0	0	0	0	1	0	1	0	0	0
FBtr0309192_3	NA	0.50336	0	0	0	2	0	0	1	0	0	0	0	0
FBtr0309192_4	Inf	Inf	2	0	2	3	0	1	1	0	3	3	0	2
FBtr0309193_4	0.733458	0.323014	0	0	0	0	0	0	0	0	0	0	0	0
FBtr0309193_5	NA	NA	0	0	0	0	0	0	0	0	0	0	0	0
FBtr0309197_1	-63.3	-94.9933	3	0	0	0	1	0	4	0	0	0	1	0
FBtr0309197_10	-154.891	-193.137	0	0	0	0	0	0	0	0	0	1	0	0
FBtr0309197_11	NA	Inf	2	0	0	1	0	0	1	0	0	1	0	0
FBtr0309197_12	Inf	Inf	0	0	0	1	0	0	1	0	0	1	0	1
FBtr0309197_13	Inf	0.864706	1	0	1	1	0	0	2	0	1	1	0	1
FBtr0309197_14	0.98933	0.677457	3	0	1	1	0	1	4	0	0	1	0	1
FBtr0309197_15	0.941656	2.19085	3	1	0	3	0	1	4	0	1	3	0	0
FBtr0309197_16	1.25422	3.49397	0	0	0	0	0	0	0	0	0	0	0	0
FBtr0309197_17	NA	NA	0	1	0	0	0	0	0	1	0	0	0	0
FBtr0309197_18	0	0	0	0	1	3	0	0	2	0	1	3	0	0
FBtr0309197_19	1.4461	2.48393	0	0	0	2	1	0	3	0	0	2	1	1
FBtr0309197_2	-78.9309	2.09144	4	0	0	0	0	0	4	1	0	1	0	0
FBtr0309197_20	Inf	2.21761	0	0	0	2	0	2	0	0	0	3	0	1
FBtr0309197_21	0.40763	1.23882	1	0	1	1	0	0	1	0	1	1	0	0
FBtr0309197_22	0.951254	0.951254	1	0	2	3	0	0	1	0	2	2	0	0
FBtr0309197_23	0.962446	0.729437	2	0	2	1	0	1	2	0	2	0	0	1
FBtr0309197_24	0.489388	0.341701	1	0	0	1	0	0	1	0	0	1	0	0
FBtr0309197_25	Inf	Inf	0	1	1	0	1	0	1	1	1	1	1	0
FBtr0309197_26	0.245594	0.725522	0	0	0	0	0	0	0	0	0	0	0	0
FBtr0309197_27	NA	NA	0	0	0	0	0	1	2	0	0	0	0	1
FBtr0309197_28	0	0.894185	0	0	0	0	0	2	0	0	1	0	0	1
FBtr0309197_29	0	0	1	0	0	1	1	1	1	0	1	2	1	0
FBtr0309197_3	1.47431	2.28893	0	0	0	1	0	1	1	0	0	1	0	0
FBtr0309197_30	0.378519	Inf	3	0	2	3	1	1	0	0	3	1	0	0
FBtr0309197_31	1.16988	0.158051	1	0	1	0	0	0	1	0	0	0	0	0
FBtr0309197_32	0.523288	Inf	0	0	0	0	0	0	0	0	0	0	0	0
FBtr0309197_33	NA	NA	0	0	0	0	0	0	0	1	0	0	0	0
FBtr0309197_34	NA	0	0	0	0	0	0	0	0	0	0	0	0	0
FBtr0309197_35	NA	NA	2	0	0	0	0	0	2	0	0	1	0	0
FBtr0309197_36	Inf	Inf	2	0	0	0	0	1	1	0	0	2	0	1
FBtr0309197_37	1.00877	1.40108	1	0	3	3	0	1	1	0	3	5	0	2
FBtr0309197_38	0.467638	0.5467	2	0	0	0	0	0	2	0	0	0	0	0
FBtr0309197_39	Inf	Inf	5	1	5	7	0	5	6	1	5	6	0	6
FBtr0309197_4	0.52013	0.473126	1	0	1	0	0	0	1	0	1	0	0	0
FBtr0309197_40	0.516622	0.516622	0	0	0	0	0	0	0	0	0	0	0	0
FBtr0309197_41	NA	NA	2	0	0	4	1	3	2	0	0	4	0	3
FBtr0309197_42	1.05096	0.877076	0	0	1	0	0	0	0	0	0	0	0	0
FBtr0309197_43	0	NA	1	0	0	0	0	0	0	0	1	0	0	0
FBtr0309197_44	Inf	0	0	0	0	0	0	0	0	0	0	0	0	0
FBtr0309197_45	NA	NA	0	2	0	0	0	0	0	0	0	0	0	0
FBtr0309197_46	0	NA	1	0	0	0	0	0	1	0	0	0	0	0
FBtr0309197_5	Inf	Inf	0	0	1	0	0	0	0	0	1	0	0	0
FBtr0309197_6	0	0	2	0	0	1	1	0	2	0	0	2	0	0
FBtr0309197_7	-173.595	Inf	1	0	0	0	0	0	2	0	0	0	0	0
FBtr0309197_8	Inf	Inf	2	0	0	2	0	1	0	0	0	2	1	1
FBtr0309197_9	1.58856	1.17151	0	0	1	2	0	3	0	0	1	2	0	3
FBtr0309198_1	0.227751	0.227751	2	0	0	1	0	0	2	0	0	2	0	0
FBtr0309198_2	Inf	Inf	1	0	0	0	0	0	1	0	0	0	0	0
FBtr0309198_3	Inf	Inf	0	1	0	1	0	0	1	2	0	0	0	0
FBtr0309198_4	0.4417	0.235053	1	0	1	0	0	0	2	0	1	1	0	0
FBtr0309198_5	0.58572	1.7768	2	0	0	4	0	1	1	0	0	4	0	1
FBtr0309198_6	2.62734	2.1582	1	1	2	6	1	1	1	1	2	6	1	1
FBtr0309198_7	0.817592	0.817592	4	1	3	6	4	1	3	1	1	5	3	0
FBtr0309199_3	1.3455	2.66949	0	0	0	0	0	0	0	0	0	1	0	0
FBtr0309199_4	NA	Inf	1	0	0	0	0	0	0	0	1	0	0	0
FBtr0309199_5	Inf	0	0	1	0	1	0	2	1	0	1	0	0	1
FBtr0309200_2	NA	0.112612	0	0	0	0	0	0	0	0	0	1	0	0
FBtr0309200_3	NA	Inf	0	0	0	0	0	0	0	0	0	1	0	0
FBtr0309200_4	NA	Inf	0	1	0	0	0	1	1	0	1	1	0	0
FBtr0309201_1	0	0.965697	1	2	0	6	0	0	2	2	1	5	0	0
FBtr0309201_2	1.06198	0.689958	1	0	0	1	0	1	1	0	1	1	0	0
FBtr0309273_10	Inf	Inf	NA	NA	NA	NA	NA	NA	0	0	0	0	0	0
FBtr0309273_11	NA	NA	NA	NA	NA	NA	NA	NA	0	0	0	0	0	0
FBtr0309273_12	NA	NA	NA	NA	NA	NA	NA	NA	0	0	0	0	0	0
FBtr0309273_13	NA	NA	NA	NA	NA	NA	NA	NA	0	0	1	0	0	1
FBtr0309273_14	NA	0	3	2	3	5	1	1	1	0	0	2	0	0
FBtr0309273_15	NA	Inf	0	0	4	6	2	3	0	0	1	0	0	0
FBtr0309273_16	NA	0	4	0	3	2	0	5	0	0	0	0	0	0
FBtr0309273_17	0.0198138	NA	1	0	3	2	1	1	1	0	3	2	0	1
FBtr0309273_18	0.479358	0.35451	1	0	0	1	1	1	1	0	0	1	1	1
FBtr0309273_19	1.42286	1.42286	1	0	0	2	0	0	1	0	0	2	0	0
FBtr0309273_2	Inf	Inf	2	1	0	3	0	1	2	1	0	2	0	1
FBtr0309273_20	1.08763	0.871508	2	0	0	1	0	0	2	0	0	1	0	0
FBtr0309273_21	Inf	Inf	4	0	0	1	0	0	6	0	0	2	0	0
FBtr0309273_22	Inf	Inf	5	0	1	10	1	3	6	0	2	11	1	3
FBtr0309273_3	1.74969	1.5928	1	0	0	0	0	0	0	0	0	0	0	0
FBtr0309273_4	Inf	NA	3	1	1	2	0	1	2	0	0	1	0	2
FBtr0309273_5	0.725694	0.682828	NA	NA	NA	NA	NA	NA	NA	NA	NA	NA	NA	NA
FBtr0309273_6	NA	NA	NA	NA	NA	NA	NA	NA	0	0	0	0	0	0
[truncated: 14,335 more rows]
