# Supplementary material for: Translation and natural selection of micropeptides from long non-canonical RNAs
Source: Nat Commun. 2022 Oct 31;13:6515. doi: 10.1038/s41467-022-34094-y (PMC9622821; doi:10.1038/s41467-022-34094-y)
Supplement: Supplementary file 7 — Source Data [file 41467_2022_34094_MOESM7_ESM.xlsx]

## Sheet: Fig. 1a
x	y1	y2
rpkm_Em1_Thesis	rpkm_Em1_FP_orf_BSMS lncORF	rpkm_Em1_FP_orf_BSMS Canonical
	0.444331
19.6611	9.24763
3.16859	0.980141
6.28438	2.49936
3.02997	2.0828
0.633719	1.3722
0.828709	1.02538
1.90116	0.196028
	0.222165
	0.277707
	0.079345
1.79554	0.925689
2.15464	1.55516
3.00648	0.542497
	0.333248
	0.180134
0.936802	0.434671
0.718215	0.444331
53.3977	42.8875
8.16153	2.22165
0.718215	1.55516
19.5877	46.0488
25.3488	23.8174
55.5235	26.9162
2.15464	0.444331
25.6505	24.5969
	0.222165
	1.21181
0.828709	6.0241
0.239405	0.666496
3.59107	5.38323
7.18215	10.9231
	1.02538
	0.249936
0.347523	0.429997
	0.302953
	0.238034
0.897768
	0.277707
9.87545	3.47133
0.468401	2.17336
0.633719	0.196028
0.538661	0.166624
	0.302953
	0.054631
1.19703
0.828709
0.37149	0.689478
1.19703	0.925689
33.8587	4.60199
53.8661	24.2362
36.9368	11.1876
187.454	231.94
78.1059	119.553
64.6393	130.205
69.3526	10.2057
142.814	17.346
	0.277707
10.7732	1.90427
2.93815	4.54429
	0.370275
21.5464	5.4372
14.6908	6.66496
10.4366	3.43662
7.83507	2.42362
6.80414	9.64665
	0.302953
0.718215	0.222165
1.171	1.59379
3.31484	0.256345
	0.128172
8.00296	5.04633
3.07806	1.58689
0.513011	0.317379
	0.196028
	0.079345
0.167027	0.284165
2.26805	0.701574
12.732	4.24134
4.37662	2.29108
0.673326	0.20828
1.13402	0.175394
1.45584	1.0808
0.633719	0.196028
	0.154999
	0.138853
	0.714103
23.1425	14.6876
0.979384
1.79554	0.277707
21.0078	9.16432
11.9275	13.687
2.87286	1.55516
0.923419	2.66598
2.77026	1.52342
2.08514	0.537497
	0.769034
	0.362226
0.633719
	0.512689
	0.079345
	0.079345
	0.08128
	0.872792
	0.079345
	0.079345
0.256505
	0.192258
0.141753	0.175394
	0.277707
	0.350787
	0.190427
	0.141808
0.165742	0.102538
1.43643	0.444331
2.69331	0.5207
0.112221	0.034713
1.4052
0.295157	0.136951
0.673326	2.70764
	0.399897
	0.13602
0.153903	0.166624
	0.04565
4.89692	1.51476
0.855018	0.211586
0.489692	1.96919
1.19703	0.370275
0.994451	0.256345
0.788285	0.08128
8.28709	0.256345
1.90116	0.196028
1008.37	182.842
71.8215	42.5288
21.5464	15.4506
13.1673	7.18334
1.26744	0.588084
0.979384	0.302953
2.15464	0.666496
1.61598	1.16637
	1.38853
	0.302953
1.19703	0.370275
4.18959	2.59193
33.2174	13.0522
20.1998	2.49936
23.0855	4.91937
165.638	69.3156
177.613	76.1066
4.61709	6.18889
18.6736	8.22011
	0.333248
42.1951	49.1541
	0.277707
	0.128172
	0.166624
6.46393	2.99923
2.48613	0.640861
1.83374	0.638134
0.769516	0.238034
0.303471	0.093873
	1.28172
1.79554	0.111083
0.567012	0.175394
0.112221	0.034713
0.326461	7.57381
0.430929	4.48774
0.239405	0.074055
13.4665	7.35922
7.4753	4.1486
3.16859	2.35234
1.57657	1.05664
	0.555413
3.91753	3.93838
40.1003	29.0666
0.399008	0.493701
1.07732	0.666496
1.65742	1.79441
1.68332	2.6035
	0.512689
1.95877	0.454429
15.9603	6.17126
0.662967	1.33299
6.25542	4.08497
2.05204	1.11083
2.01998	1.45796
0.633719
	1.3722
72.3345	98.3875
150.825	241.22
66.6282	93.8221
2.15464	0.333248
671.531	775.449
6.97091	4.70468
19.7509	8.70147
6.73326	3.41579
6.05994	3.1242
19.6073	22.1943
15.5613	25.3639
37.0494	24.4653
8.43122	5.21605
1.79554	1.66624
1.02602	0.634758
1.79554	2.22165
1.43643	1.02196
0.979384	2.72657
	0.055541
	0.100984
	0.277707
0.897768
1.13402	0.350787
0.769516	0.238034
0.897768	0.555413
0.643177	0.248692
	0.666496
	0.175394
0.156134	0.241484
	5.83184
2.93815	1.21181
	0.666496
0.633719
1.34665	0.20828
	0.294042
	0.31242
1.19703
1.09558	4.51861
	1.11083
0.706441	1.09262
0.35322	0.273154
69.3526	10.2057
142.814	17.346
0.299256
	0.075738
	0.055541
0.219862	0.06801
1.01634	0.062877
0.673326
	0.399897
7.54125	4.99872
1.88531	1.4163
0.489692
	0.289781
	0.302953
1.89004	2.22165
	0.214999
1.19703	0.185138
	0.666496
0.979384
0.229217	0.354519
	0.62484
	0.507116
	0.233274
	0.714103
1.02602
0.861858
0.861858	0.133299
2.87286	0.666496
0.316859	0.392056
0.897768	0.555413
0.861858
	0.444331
190.327	93.8648
101.634	70.2964
16.4591	2.49936
3.16859	4.11659
5.38661	1.78526
3.40207	2.10472
1.57109	1.80509
1.65742	2.05076
0.347523
0.897768	0.138853
0.718215	0.888661
	0.082623
1.53903	5.87151
5.38661	6.97738
1.6394	4.4916
1.39653	3.82618
0.244846	0.302953
	0.256345
	0.185138
	0.403937
	0.222165
0.326461	0.201968
	1.99949
0.266005	0.164567
	0.499872
741.3	751.712
0.912985	0.564827
2.69331	0.10414
2.15464	0.571282
1.46908	0.757382
1.65742
0.448884	0.138853
0.513011
6.46393	1.71385
11.4914	2.44382
4.03996	0.41656
3.77063	0.83312
1.74701	0.180134
3.59107	0.370275
2.44846	1.13607
3.31484	1.47398
1.85745	0.689478
2.69331	0.999744
2.81041	0.14489
1.26744	1.3722
2.81041	0.289781
1.34665	0.62484
7.96282	3.11514
1.19703
1.11447	0.17237
	0.238034
15.4865	7.49808
8.07992	0.333248
8.61858	1.33299
2.2316	7.78372
18.3544	7.03523
2.50093	1.13066
2.42397	0.749808
4.47875	1.01098
13.8178	1.95602
1.6394	0.724452
23.855	6.42692
17.5774	4.73563
6.97091	2.35234
4.03996	0.62484
32.8867	2.6309
8.32476	4.99872
4.48884	0.277707
0.347523
0.513011
	0.093873
	0.100984
	0.037869
1.83933	1.70688
	0.20828
	0.175394
0.489692	0.302953
1.8736	2.31825
2.93815	3.33248
	0.302953
	0.41656
	0.309998
0.50108	0.154999
	0.302953
3.31484	2.81979
1.29279	1.06639
0.844959	0.980141
	0.20828
	0.158689
1.65742	0.683585
	1.66624
1.46908	0.302953
1.8736
0.828709
0.567012
	0.769034
0.695047	0.859995
9.23419	11.743
0.326461	0.100984
1.13402	0.876968
3.59107	0.444331
8.92638	9.42615
3.32831	3.11573
8.67843	9.25689
3.72919	3.52474
1.34665	0.41656
3.7654	3.49425
5.21285	5.37497
8.07992	6.14426
28.4721	19.5188
14.9168	9.48475
7.55364	7.85239
15.2621	32.4917
1.23123	3.04684
0.538661
0.769516	2.14231
3.27881	3.0427
3.14219	2.22165
1.30584	0.403937
	0.83312
	0.196028
2.05204	0.317379
0.269331	0.583184
0.153903	0.428462
2.90048	3.55678
0.143643	0.133299
	0.196028
	0.06665
	0.033325
	0.222165
0.788285	0.16256
	0.079345
0.430929	1.53294
1.34665	1.0414
0.215464	1.39964
	0.302953
	0.83312
	0.83312
1.65742
2.69331	1.99949
	0.20828
0.244846	0.870989
1.75889	1.49622
0.557236	1.60878
2.44846	2.6887
2.5464	3.09012
0.718215	0.333248
0.673326	0.20828
0.35322
0.219862	0.13602
	0.201968
0.384758
0.414355	0.128172
0.652923	0.201968
2.87286	7.88687
2.20989	6.40861
0.769516	2.85641
0.414355	1.15355
	0.952137
0.633719	1.76425
0.769516	1.90427
2.56505	10.1561
0.468401	1.15912
0.718215	1.55516
	0.62484
	0.344739
0.101634
0.086881	0.080624
	0.192258
0.861858	2.73263
0.598512	2.40679
0.25054
1.13402	0.526181
0.513011	0.317379
0.633719
	0.256345
0.207177
	0.061713
	0.333248
0.448884	0.555413
1.07732	0.999744
1.79554	1.11083
1.19703
1.59603
1.34665	0.499872
0.861858	0.933094
	0.123425
5.38661	2.49936
0.897768	1.11083
3.31484	1.28172
3.8967	2.19802
9.23419	5.95085
0.979384	0.151476
	0.196028
	0.035452
0.58763	0.060591
0.262762
	0.333248
	0.034713
	0.158689
	0.056483
0.359107
	1.05236
0.182597
0.182597
	0.128172
0.149628	0.046284
	0.574565
	0.100984
	0.071666
0.430929	0.133299
0.567012	0.175394
0.828709
	0.08128
0.307806
	0.10414
	0.158689
	0.100984
	0.302953
	0.277707
2.05204	1.4282
0.828709	1.28172
0.673326
0.37149
36.7269	15.2991
7.02601	2.75292
16.2298	10.0407
4.30929	0.999744
5.80096	1.53807
87.9813	16.9401
42.1135	7.97775
30.4185	6.2729
38.604
16.976
14.7633	1.66624
12.0407	1.3722
2.93815	4.24134
2.45705	7.89271
	1.55516
	0.266598
	0.155723
	0.350787
	1.29596
0.384758	0.238034
0.574572	0.044433
0.979384
1.13402	0.087697
0.718215	0.166624
0.662967	0.153807
0.430929
	0.317379
	0.058465
	0.10414
	0.128172
	0.133299
	0.302953
	0.595085
	0.320431
0.283506	0.087697
0.769516	0.238034
0.207177	0.256345
0.302053	0.093434
0.156134	0.241484
0.50108
	0.051269
	0.444331
	0.555413
0.231682
3.23197	0.999744
0.336663	0.20828
0.316859
1.70104	0.175394
	0.666496
0.399008
0.468401
1.39009	0.967494
	1.59379
0.256505	0.158689
0.359107
	0.769034
	0.270201
	0.072445
2.30855	1.66624
0.950578	0.784113
	0.370275
	0.450335
1.07732	0.666496
0.430929	0.266598
0.114609	0.106356
	0.222165
	0.588084
	0.114913
0.098837	0.275159
0.090531	0.252036
	0.151476
	0.047607
0.12383	0.114913
0.192379	0.178526
	0.107499
0.299256	0.185138
0.205204	0.095214
0.144607	0.111828
0.079802
	0.087697
	0.130685
	0.277707
	0.14811
	0.256345
0.122423
0.15843
	0.166624
	0.302953
	0.196028
1.79554	1.29596
0.769516	0.714103
3.42784	5.30167
	0.714103
0.897768	0.83312
1.07732	0.749808
0.336663	0.10414
8.07992	3.74904
0.598512	0.370275
8.66542	2.10091
7.51881	2.91592
8.61858	5.99846
0.291168	0.090067
0.224442	0.347133
0.430929	0.266598
0.115841	0.071666
0.513011	0.317379
	0.757382
0.195877	0.424134
	0.248692
	0.757382
	1.33299
	0.863976
1.07732
	0.454429
0.633719
0.414355
	0.138853
	1.75394
	0.622063
	0.333248
2.69331	3.05477
13.1152	46.6547
13.3081	38.8136
8.87206	11.3696
2.22894	1.03422
0.936802	2.31825
	0.344739
	0.256345
	0.111083
	0.059509
	0.041656
	0.476068
0.513011	0.634758
0.145584	0.225167
	0.138853
	0.111083
0.633719	0.392056
0.199504	0.185138
	0.185138
0.179554	0.055541
0.359107	0.222165
	0.04565
	0.20828
	0.277707
	0.114913
0.326461
0.598512	0.185138
	0.20828
	0.14489
	0.20828
	0.222165
2.15464
28.953	26.764
13.8513	11.4256
19.7509	10.4735
	0.476068
	0.201968
	0.201968
0.359107	0.277707
14.2862	8.9832
1.26744	0.196028
2.08514	0.537497
16.9293	10.6639
2.44846	2.87805
4.93232	2.97113
0.567012	0.175394
	0.107499
0.538661	0.666496
	0.042183
0.633719
0.718215
	0.302953
	0.06801
	0.04565
	0.392056
	0.185138
	0.070904
	0.036223
	0.266598
1.49168	1.33299
1.33277	1.82084
0.229217	0.141808
	0.333248
	0.20828
0.979384	0.605905
1.07732
0.199504
1.95877	1.21181
1.43643	1.33299
3.96908	4.20945
4.48884	4.85987
1.30022	0.574565
0.430929	0.399897
	0.071666
4.84795	1.99949
	0.041142
0.153903	0.047607
0.384758
0.525523
	0.277707
	0.051269
0.239405
0.199504
0.979384
4.53609
	0.370275
	0.251508
	0.444331
1.99504	0.863976
2.69331	1.12716
17.4029	13.3299
15.3903	11.2669
3.20285	1.71127
0.828709	1.53807
	1.0414
	0.888661
0.850517	0.175394
3.23197	3.99897
2.39405	0.24685
4.45789	0.229826
50.4033	60.2227
	0.175394
0.129798	0.04015
	0.128172
0.513011
0.160794	0.049738
2.05204	1.4282
	0.377262
0.097938	0.121181
0.25054
0.633719	0.588084
0.219862
1.36803	0.528965
1.34665	0.62484
	0.166624
	0.476068
	0.070904
	0.222165
	0.070904
0.239405	0.370275
	0.370275
0.203268	0.125754
	0.047607
	0.085448
13.4665	6.10954
7.02601	3.33248
3.44743	1.55516
4.53609	1.05236
5.38661	0.714103
3.64899	1.55874
	0.444331
1.84684	1.80906
4.61709	7.61709
0.879447	0.408059
0.798016	0.061713
	0.046936
	0.028728
	0.020571
	0.392056
	0.26309
0.133003
	0.333248
0.598512
0.17661
	0.095214
0.276236
0.256505
	0.222165
	0.05207
0.269331
	0.158689
	0.151476
0.430929
1.07732
9.38313	0.322498
0.307806	0.095214
1.19703
	0.133299
	0.06665
	0.166624
0.598512	0.370275
0.718215
0.283506	0.175394
0.489692	0.151476
1.28253	0.396724
	0.119017
1.14914	0.57763
0.678628	0.34112
3.77063	0.083312
	0.26035
	0.114913
	0.360268
	0.185138
0.718215	0.222165
0.299256	0.83312
0.083513	0.335831
0.448884
0.769516
7.45838	11.2792
2.69331
3.07806	0.238034
6.05994	8.95604
1.25688	0.666496
5.0275	9.33094
23.342	18.4675
14.5353	12.2191
2.30855	2.85641
2.342	2.02847
1.2527	1.00749
3.36663	5.207
2.96264	4.33222
	0.114913
0.979384
	0.151476
	0.185138
0.430929
68.2304	16.6624
160.521	40.8229
103.692	25.5143
	0.133299
	0.092569
0.861858	0.399897
1.95877	1.81772
0.444257	0.480976
0.21124	0.130685
	0.222165
	0.512689
	0.302953
	0.333248
	0.512689
	0.074887
1.34665
0.215464	0.06665
	0.185138
0.897768
	0.214999
0.567012	0.456023
0.406537	0.282946
0.652923	0.538582
0.359107	0.999744
	1.24968
	0.098014
0.780668	0.289781
1.65742	0.769034
2.53488	0.980141
0.384758	0.059509
0.145584	0.045034
0.897768
	0.098014
0.080397
0.326461
0.2342
	0.04565
	0.185138
0.098837
43.6059	17.4558
1.61598	0.499872
10.7732	3.16158
4.58435	8.50846
0.497226	0.410151
2.69331	2.20182
18.6736	37.9903
3.77063	1.33299
0.229217	0.56723
8.21458	2.49936
8.30068	3.87879
8.61858	3.87779
3.46282	1.66624
0.399008	1.23425
4.53609	2.28012
	0.138853
	0.166624
	0.048297
	0.141808
0.538661
	0.196028
	0.41656
	0.714103
	0.0775
	0.151476
	0.158689
1.13402
0.430929
0.165742
	0.41656
	0.238034
	0.075738
	0.256345
	0.333248
0.326461
0.291168
	0.555413
0.897768	0.555413
0.979384	1.81772
0.199504	0.493701
0.538661	0.166624
1.07732	0.666496
0.414355	0.256345
0.199504	0.123425
0.448884	0.138853
1.26744
0.291168
0.538661	0.166624
	0.666496
3.59107	1.94395
2.35664	1.35382
0.414355	0.128172
0.897768	0.138853
1.19703
3.23197	1.55516
0.2342
0.185745
0.525523	1.13792
0.819702	1.48513
0.399008	0.493701
0.769516	1.90427
	0.14811
0.063372	0.078411
	0.065343
	0.201968
	0.242362
	0.075738
	0.123425
	0.925689
	0.444331
	0.238034
0.179554
0.276236
134.665	69.4694
72.42	7.96092
0.195877
0.489692
0.598512	1.11083
0.336663
3.23197	0.333248
2.05204	0.317379
	0.083312
	0.095214
	0.499872
0.513011	0.793447
0.828709	0.897206
	0.06801
0.652923	0.403937
0.861858
	0.069427
0.102602	0.031738
3.4978	1.12525
	0.052896
0.145584	0.090067
0.143643	0.088866
	0.099477
	0.14489
1.31026	2.83711
2.85174	2.54837
0.2342
0.163231	0.252461
0.18736	0.202847
	0.724452
	0.41656
	0.588084
	0.295283
	0.100984
0.09368
	0.333248
	0.476068
	0.302953
0.979384
0.244846
0.347523
11.8877	5.17109
13.6083	9.82204
17.6289	12.6634
	0.114913
0.468401
	0.114913
4.18959	2.22165
0.652923	0.201968
	0.20828
1.70104	2.45551
1.07732	1.55516
9.50578	5.68482
5.18711	2.9622
1.42064	0.622551
4.20418	1.2192
38.4758	12.1874
23.2039	2.56345
22.5725	2.06296
	0.133299
29.3078	8.74328
0.262762	0.8128
0.979384
0.873504	0.360268
0.742981	0.229826
0.538661	0.166624
0.430929
0.182597	0.112965
0.326461
	0.138853
3.42784	1.21181
	1.33299
1.02602	0.952137
	0.724452
0.552473	0.427241
2.15464	4.66547
1.171	2.89781
1.48596	3.90704
1.90116	0.196028
2.15464	0.399897
4.03996	2.29108
0.706441	0.7102
1.19703	1.85138
17.6989	3.21346
	0.175394
4.97226	11.5355
2.22894	2.98774
	0.238034
0.171004	0.132241
1.65742	0.512689
0.979384	0.757382
1.13402	0.350787
	0.444331
	0.555413
5.38661	1.66624
7.54125	1.33299
0.75162	0.697496
1.26744
0.224442	0.069427
10.4417	0.358882
	0.158689
	0.107499
	0.20828
	0.222165
	0.166624
	0.027093
0.538661	0.333248
1.1193	0.432789
1.24306	0.897206
0.262762
	0.123425
1.34665	2.29108
1.53903	0.476068
	0.196028
	0.238034
	0.075738
0.897768	0.277707
2.69331	1.66624
	0.087697
0.269331
1.07732
0.538661	0.499872
0.199504	0.185138
	0.114913
	0.062877
	0.277707
0.384758
1.46908	1.06033
3.80231	0.980141
3.59107	8.41889
2.62425	6.15227
0.244846	0.075738
	0.061713
0.430929
0.269331
0.283506
0.430929
	0.114913
	0.333248
	0.069427
	0.049007
0.769516
0.179554
0.256505	0.079345
0.173762	0.05375
	0.102538
1.16467	1.98147
	0.999744
0.114609	0.248163
	0.211586
	0.384517
	4.4433
0.060524
	0.085448
	0.165247
	0.238034
0.828709
0.598512
	0.238034
	0.196028
0.897768	0.277707
0.326461	0.100984
0.25054
	0.0775
	0.133299
0.448884
	0.294042
	0.064086
	0.059509
	0.030295
0.897768	0.41656
	0.434671
0.414355	0.192258
1.79554	0.555413
0.468401	0.289781
0.239405	0.14811
	0.888661
	0.112965
	0.133299
0.979384	0.908858
0.538661	0.666496
	0.222165
0.215464	0.06665
0.067333	0.10414
0.118387	0.036621
	0.555413
	0.057956
	0.133299
0.219862
0.106666
0.489692	0.151476
0.419736	0.173116
	0.119017
1.4052	1.01423
0.979384	0.605905
	0.302953
0.844959	1.17617
0.463364	0.680829
55.6616	10.738
18.7114	3.91712
15.843	3.18546
1.12556	0.497385
9.50578	8.23318
1.07732
0.448884	0.555413
0.567012	0.526181
0.609805	0.691647
36.5093	24.253
2.97192	0.804391
0.156134
	0.092569
0.582336	0.810603
0.979384	0.151476
1.12221	1.18025
1.15427	1.90427
2.342	1.08668
1.95877	1.06033
1.97876	0.714103
1.07732	0.888661
	0.100984
	0.038304
0.343826	0.070904
0.141753	0.219242
0.106666	0.164974
	0.185138
	0.201968
	0.211586
	0.333248
0.384758	0.476068
	0.434671
	0.100984
	0.14489
1.00999	0.41656
1.07732	0.999744
0.758678	0.5163
0.979384	0.605905
0.139912	0.865579
	3.66573
0.179554	0.583184
0.828709	0.256345
0.133003	0.082283
	0.175394
0.256505
0.062273
	0.059509
	0.317379
0.582336	0.090067
0.399008
0.307806
	0.036621
	0.074055
	0.095214
0.633719	0.784113
0.283506	0.350787
	0.181772
0.384758	1.90427
0.538661	2.16611
	0.138853
	0.151476
	0.070904
0.828709
0.307806
0.307806
0.538661
0.399008
	0.196028
	0.256345
3.59107	0.83312
	0.043848
0.207177	0.83312
0.291168	1.26094
0.17661	0.054631
	0.08128
	0.185138
	0.277707
	0.0775
	0.039206
	0.666496
	0.526181
	0.434671
	0.302953
	0.14489
2.01998	2.77707
0.513011	0.634758
0.336663	0.36449
0.185745	0.057457
0.336663	1.40589
0.2342	1.52135
0.141753	0.920816
0.406537	0.377262
	0.064086
	0.075738
	0.123425
0.215464	0.06665
	0.459652
	0.272039
	0.187745
0.399008
1.32303	0.409252
	0.555413
0.468401
0.2342
	0.070904
	0.20828
	0.29622
	0.384517
	0.444331
0.13637
0.673326
2.15464	8.49782
7.93816	9.12047
6.80414	7.89271
0.897768	2.22165
	1.22775
	0.666496
2.2589	1.39749
	0.050492
0.25054	0.154999
0.897768	0.647982
0.359107	0.29622
1.00999	0.72898
0.673326	1.0414
0.262762	0.24384
0.199504
1.07732
0.269331	0.083312
	1.49961
0.513011	0.317379
0.262762	0.16256
0.399008	0.123425
	0.256345
7.00259	16.5791
4.59187	11.1447
	0.512689
1.50324	0.697496
9.06319	5.76572
12.1199	12.2885
23.0855	11.7827
2.15464	5.99846
4.21561	6.66496
5.98512	5.88326
2.53488	0.784113
5.64312	3.33248
2.69331	0.83312
0.468401	0.289781
0.816153	0.353445
1.37306	0.49007
	0.238034
	0.052896
	0.119017
	0.05375
0.47881	2.22165
0.997521	1.38853
4.48884	0.83312
	0.277707
	0.10414
2.58557	0.399897
2.22894	0.344739
0.095338	0.029491
0.828709	0.085448
0.46171	0.095214
0.46171	0.142821
	0.0775
0.165742	0.102538
0.347523	0.107499
	0.151476
0.107732	0.133299
	0.062877
	0.046936
	0.277707
	0.045034
	0.028004
0.598512
0.283506	0.26309
	0.272039
	0.238034
	0.196028
1.90116	0.196028
0.080397
	0.08128
	0.098014
	0.062877
0.057304	0.070904
	0.067323
	0.399897
	0.256345
	0.062877
	0.041142
	0.058465
	0.049738
0.163231	0.151476
	0.20828
	0.238034
	0.333248
	0.061713
	0.151476
0.203268
0.734538	0.681643
	0.444331
0.403996	0.458216
	0.201968
	0.605905
0.199504
4.18959	3.14734
0.633719
0.769516
0.979384
1.73141	1.24968
0.807992	0.41656
0.468401	0.231825
	0.752495
0.37149	0.057457
	0.151476
0.224442
	0.151476
0.567012
0.399008
	0.444331
	0.360268
	0.151476
	0.333248
	0.065343
	0.333248
	0.045034
0.299256	0.092569
2.58557	2.93258
0.489692	0.454429
0.359107	0.444331
	0.212711
	0.526181
	0.535577
0.380231	0.235234
	0.444331
0.269331	0.499872
0.979384	3.93838
	1.88357
	0.302953
	0.201968
0.229217	0.283615
0.430929
	0.229826
	0.740551
	0.166624
	0.100984
	0.15621
0.291168	0.180134
4.61709	1.74558
27.8527	4.55168
24.4193	19.3284
4.10408	4.60199
2.89038	3.2512
2.15464	1.99949
0.430929
0.262762	2.4384
7.69516	5.35577
0.910413	2.01826
1.61598	7.83132
	0.701574
0.399008	0.740551
0.828709	1.79441
1.34665	0.555413
1.61598	1.83286
3.93637	2.88388
	0.555413
1.00999	2.23901
	0.037234
	0.105793
	0.033832
	0.079345
	0.05207
1.95877	0.605905
1.65742	1.28172
10.055	5.99846
17.6289	9.99744
4.61709	4.40363
6.68683	9.42287
1.95877	5.7561
3.87836	1.73289
1.70104	1.40315
	0.499872
0.25054
0.244846
0.25054
0.25054
	0.138853
	0.100984
	0.035833
	0.041142
4.30929	3.66573
5.83549	2.63821
6.60294	4.83747
6.55761	4.05693
1.07732
7.60463	3.52851
	0.952137
	0.41656
	0.065343
	0.04565
	0.238034
0.718215
0.414355
0.299256
	0.158689
	0.574565
	1.55516
	0.08128
	0.555413
	0.201968
	0.908858
	0.261371
	0.266598
	0.14489
	0.166624
	0.087697
0.347523
	0.033325
	0.133299
0.624535	0.386374
	0.20828
0.399008
0.173762	0.05375
	0.128172
	0.046936
	0.032995
	0.277707
	0.185138
	0.058465
238.806	17.2178
	0.302953
1.02602
0.673326	0.41656
0.648989	0.200752
0.798016	0.24685
0.673326	0.41656
0.659585	0.204029
223.881	16.1417
1.43643	0.888661
3370.75	311.489
50.5513	0.256345
0.897768
1026.77	6.66496
3.91753
	0.166624
	0.20828
	0.512689
	0.034355
0.489692
0.229217	0.212711
	0.20828
0.163231
	0.111083
	0.130685
	0.061713
	0.079345
	0.034005
	0.196028
	0.14489
	0.062877
0.149628	0.138853
	0.454429
0.269331	0.249936
	0.198954
	0.522742
	0.350787
0.448884	1.24968
0.47881	1.92543
	2.478
0.25054	1.35624
0.718215	0.666496
0.525523	0.48768
	0.222165
	0.277707
	0.064086
	0.119017
	0.740551
	0.222165
	0.079345
	0.238034
0.567012
0.316859
	0.238034
	0.158689
0.171004	0.052896
	0.072445
	0.070904
0.2342	0.362226
0.409851	0.199224
	0.060591
	0.058465
	0.072445
0.229217
	0.057457
	0.042724
	0.0775
	0.107499
0.21124	0.065343
	0.151476
0.37149
0.598512
	0.058465
	0.138853
0.950578	1.96028
0.425259	0.657726
	0.151476
0.633719	0.392056
	0.13602
	0.512689
	0.123425
	0.041656
	0.079345
	0.10414
	0.166624
0.312267	0.193187
	0.085448
	0.114913
0.718215
	0.256345
	0.222165
	0.222165
0.256505	0.238034
0.598512	0.185138
1.65742	0.769034
18.5299	23.9272
	0.060591
0.718215
0.15843	0.049007
0.321589	0.099477
0.633719	0.392056
0.303471	0.140809
0.242095	0.149774
1.65742	0.256345
1.49168	0.615227
	0.333248
0.633719	0.49007
	0.100984
0.538661	0.166624
0.673326	0.62484
0.646393	0.466547
0.47251	0.292323
	1.33299
0.489692
7.83507	21.8126
0.567012
1.95877	4.39281
2.89038	5.03936
4.48884	2.22165
2.69331	0.462844
2.24442	0.277707
2.83506	0.964665
0.199504
0.195877
1.50324	0.309998
2.78019	0.322498
0.979384	0.302953
0.718215	0.444331
0.430929	0.266598
	0.392056
0.1171	0.14489
0.326461	0.100984
0.256505	0.158689
	0.085448
	0.238034
	0.20828
	0.095214
	0.026035
	0.192258
	0.158689
	0.333248
7.18215	4.64527
6.46393	2.33274
21.5464	17.4314
8.59681	5.99173
15.843	7.84113
8.17967	5.70841
2.24442	7.2898
0.769516	0.238034
	0.166624
	0.350787
	0.724452
0.145584	0.270201
	0.20828
	0.098014
	0.047607
1.19703	0.555413
3.31484
	0.14489
0.468401	1.01423
	0.714103
0.897768
0.979384
0.091298	0.084724
	0.111083
0.598512	0.185138
	0.123425
	0.175394
0.979384
0.12527
	0.070904
	0.10414
	0.055541
	0.302953
0.078637	0.048649
0.133003	0.041142
	0.133299
	0.111083
	0.10414
5.74572	5.55413
6.46393	8.66445
0.276236	0.085448
0.979384	0.605905
1.46908	0.454429
1.84684	0.571282
0.979384
0.828709
	0.289781
	0.333248
1.79554
1.34665
1.53903
0.299256
	0.289781
	0.219242
	0.079345
	0.10414
	0.064086
	0.064086
	0.222165
	0.333248
	0.085448
	0.20828
	0.076903
0.673326
0.513011
	0.185138
	0.20828
	0.277707
	0.166624
	0.037444
	0.123425
0.384758
0.468401
0.419736	0.952137
0.695047	0.214999
0.215464	0.06665
0.113402	0.035079
	0.095214
	0.133299
0.994451	0.666496
0.687652	0.992653
	0.666496
	1.66624
	0.555413
	0.20828
	0.087697
0.897768	1.11083
0.950578	0.735106
	0.20828
	0.090067
0.718215
	0.370275
1.46908	0.757382
0.538661	0.083312
	0.333248
0.489692
0.448884	0.092569
	0.054187
1.02602	0.317379
0.718215	0.333248
0.215464
0.828709	0.512689
0.615613	0.666496
0.283506	0.175394
0.652923	0.403937
0.844959	0.522742
	0.05207
	0.070904
1.79554
	0.166624
	0.10414
	0.128172
	0.158689
	0.238034
	0.214999
0.430929
0.798016
	0.238034
2.05204	1.26952
	0.464997
0.10562	0.2287
0.103589	0.224301
0.359107
0.489692	0.113607
	0.14811
0.190676
1.07732	0.333248
0.347523	0.107499
4.7881	16.107
	0.114913
0.1171	0.036223
0.244846
	0.166624
	0.73152
	0.158689
	0.20435
	0.051269
	0.046284
0.468401
	0.125754
	0.114913
	0.333248
0.276236	0.085448
0.718215	0.444331
0.828709	0.128172
0.525523	0.73152
12.5688	6.29468
6.23713	1.05236
1.84684	0.476068
0.430929	0.133299
	0.138853
2.342	7.09963
	4.28462
	0.196028
	0.444331
	0.666496
1.02602	0.476068
2.39405	1.23425
	0.175394
0.598512
0.897768
0.897768	0.83312
0.37149	0.459652
0.718215	0.222165
	0.092569
	0.04064
	0.035833
	0.074055
	0.370275
	0.454429
1.43643	0.666496
	0.20828
0.244846
	0.069427
	0.04565
0.513011	1.03148
0.173762	0.214999
	0.095214
	0.100984
0.769516
0.213331	0.06599
0.538661	0.249936
2.01998
1.48132	0.916432
3.59107	2.33274
0.528099	0.326714
	0.060591
1.8736	1.30401
1.68332	1.09347
	0.190427
2.91775	2.42993
4.10408	0.793447
3.23197	0.333248
1.34665	0.138853
0.868808	0.107499
0.979384	0.100984
0.189004
0.12527
0.850517	0.175394
0.482383	0.099477
0.256505
	0.277707
	0.605905
	0.357051
0.538661
0.718215	2.44382
0.598512	1.66624
0.633719	0.196028
0.979384	0.605905
0.844959	0.326714
0.489692
0.145584	0.045034
0.299256	0.277707
0.287286	0.133299
	0.166624
	0.083312
	0.128172
0.828709	0.170896
0.468401
0.430929	0.133299
0.430929	0.266598
2.69331	1.94395
	0.256345
	0.605905
0.256505	0.357051
0.256505	0.357051
	0.085448
1.23123	1.99949
0.897768	0.83312
0.567012	0.175394
0.399008	1.04911
0.283506	0.26309
	0.238034
	0.62484
0.448884	0.41656
	0.434671
1.07732	2.66598
8.81445	5.45315
	0.123425
2.47493	2.07154
0.347523
	0.10414
	0.302953
	0.083312
	0.277707
	0.588084
2.07904	1.69547
	0.175394
1.00999	0.62484
0.769516	1.66624
0.513011	1.11083
5.68587	10.09
8.50517	15.0838
3.31484	7.94668
3.96908	3.33248
	0.128172
0.37149
0.633719
1.79554	0.462844
1.41467	1.07716
0.399008	0.617126
0.165742
1.07732
	0.075738
	0.185138
	0.149215
0.256505	1.30919
	0.192258
	0.20828
0.936802	0.434671
	0.634758
3.34341	3.44739
1.53903	1.66624
1.93918	2.13279
	0.176946
	0.83312
1.95877	0.302953
1.29279	0.933094
	0.302953
	1.11083
	0.537497
0.215464	0.244382
	0.072974
	0.261371
0.567012	1.22775
0.574572	0.622063
1.68332	1.45796
	0.238034
0.828709	0.256345
0.299256	0.185138
	0.038304
0.897768	0.83312
0.128253	0.119017
0.203268	0.188631
0.17661	0.109262
	0.064086
80.44	47.3212
36.7557	21.8571
	0.370275
	0.158689
	0.116929
	0.147021
3.59107	0.793447
2.44846	1.06033
17.9554	10.6454
0.384758
0.979384
8.61858	13.1077
0.979384	0.302953
	0.238034
0.316859	0.098014
	1.21181
0.145584	0.360268
	0.151476
0.399008
0.119702	0.111083
	0.037869
	0.072445
0.097938	0.060591
	0.175394
	0.107499
	0.095214
	0.070904
0.262762	0.24384
	0.100984
0.299256	0.092569
0.37149	0.114913
0.199504
0.15843
0.384758	0.119017
	0.20828
	0.107499
0.391754	0.181772
0.179554	0.166624
0.979384	0.151476
1.43643
	0.41656
	0.128172
0.828709	0.769034
0.414355	0.256345
0.139912
0.217641	0.168307
	0.555413
	0.217336
	0.168307
0.742981	0.344739
3.36663	2.91592
0.718215	0.888661
	1.66624
	0.098014
	0.222165
	0.133299
	0.033661
	0.056483
432.561	894.922
196.073	163.625
27.1485	24.4604
347.072	383.325
123.308	165.05
179.398	34.4839
	0.138853
0.788285	1.30048
2.15464
	0.333248
0.37149
0.659585	1.02015
0.673326	0.20828
0.287286	0.533197
0.276236
4.30929	14.6629
1.02602	3.12089
28.0104	60.3179
82.0422	80.2358
4.30929	26.4377
2.07177	4.29377
2.39405	2.75062
3.21589	6.61522
52.7888	261.933
7.47175	17.0386
	0.041656
5.2153	11.3987
1.07732	1.49961
3.59107	0.925689
1.34665	0.138853
	0.464997
0.448884	1.38853
0.828709	1.28172
0.923419	0.666496
0.742981	0.229826
	0.039672
	0.043279
	0.045034
0.598512	0.370275
0.384758	0.436396
0.256505	0.079345
0.168332	0.05207
	0.037869
	0.20828
	0.109262
	0.158689
	0.151476
	0.024685
0.156134	0.096594
	0.098014
	0.119017
1.79554
	0.0775
	0.05207
0.897768	0.555413
0.189004	0.116929
0.538661
	0.222165
	0.128172
	0.083312
1.95877	2.42362
8.07992	2.77707
2.15464	1.05529
[truncated: 20,725 more rows]

## Sheet: Fig. 1b
lncORFs	uORFs	shortCDSs	Canonicals		Y=Log2(TE)	All lncORFs	uORFs	shortCDSs	Canonicals	Canonicals (lo)	lncORF (const.)
6.25835	24.5837	297.41	9.1806			2.64578	4.61963	8.21631	3.19859	3.13918	0.147427
2.2373	613.433	249.997	11.2289			1.16176	9.26076	7.96577	3.48915	-0.00359628	1.7786
1.1298	2163.91	3.05579	48.3471			0.17607	11.0794	1.61155	5.59536	2.31406	4.07697
3.51915	2523.41	13.7928	8.81023			1.81523	11.3012	3.78585	3.13918	2.55528	1.08642
1.44645	3.04702	1.12262	11.0134			0.532514	1.6074	0.166871	3.46119	2.99076	3.84382
18.0637	9.70316	489.017	12.0682			4.17502	3.27845	8.93374	3.59314	2.7261	3.29257
2.00423	14.2311	3.7535	4.8312			1.00305	3.83098	1.90824	2.27238	1.37323	3.99469
13.8631	11.5106	0.813412	56.4901			3.79317	3.52489	-0.297941	5.81993	2.66234	1.99677
10.2229	83.8184	0.733983	1.06023			3.35373	6.3892	-0.446182	0.0843794	0.307028	2.31557
17.4992	1.38277	300.795	11.957			4.12921	0.467558	8.23264	3.57978	2.48431	3.566
10.2559	83.4008	204.455	162.456			3.35838	6.38199	7.67564	7.34391	1.47429	4.1737
3.52455	9.78951	197.065	226.918			1.81744	3.29124	7.62253	7.82603	2.53558	3.1102
4.55948	30.9369	27.2432	68.1481			2.18887	4.95126	4.76782	6.0906	2.16115	4.30729
6.43545	21.4086	401.983	49.6771			2.68604	4.42012	8.65099	5.63451	2.62753	5.41164
11.3825	4.49533	164.464	1.76744			3.50874	2.16843	7.36163	0.821663	2.87723	6.23198
0.743235	1.1521	285.143	1.2486			-0.42811	0.204265	8.15554	0.320314	3.08884	4.60953
17.9049	9.38373	969.505	31.0259			4.16228	3.23016	9.9211	4.9554	3.2264	3.75023
2.24126	4.38831	124.456	1.91467			1.16431	2.13366	6.9595	0.937098	2.30036	3.74036
0.951759	13.3266	442.103	1.38075			-0.0713318	3.73624	8.78824	0.465457	2.30446	-0.0140237
1.60474	65.3742	26.6212	41.0821			0.682342	6.03065	4.73451	5.36044	1.96655	1.5511
8.49446	25.0314	23.5819	1.37197			3.08652	4.64567	4.55961	0.456247	1.98245	5.47335
18.9932	2.12179	14.0342	1.8886			4.24741	1.08528	3.81087	0.917316	2.06196	3.45845
11.0152	9.89622	560.418	120.61			3.46142	3.30688	9.13036	6.91421	3.13626	2.26851
90.1303	9.44542	52.9786	12.7587			6.49394	3.23961	5.72734	3.6734	1.46297	4.43913
41.8524	14.8104	816.176	63.7072			5.38724	3.88854	9.67274	5.99339	2.52149	4.3327
40.3472	110.925	761.645	96.7149			5.3344	6.79345	9.57298	6.59567	1.49598	6.59337
78.1035	0.933118	1.56417	33.2402			6.28732	-0.0998684	0.645398	5.05486	2.48072	5.03299
522.381	130.294	229.343	19.423			9.02896	7.02563	7.84136	4.2797	2.15109	1.72599
2.11292	1.38791	1441.85	15.581			1.07924	0.472912	10.4937	3.96172	2.70652	5.48972
1.24707	6.70046	1477	73.1657			0.318546	2.74426	10.5285	6.1931	2.57172	5.28478
4.56859	16.0218	12.0809	9.68076			2.19175	4.00196	3.59466	3.27512	0.716766	2.74586
3.55929	10.9708	1673.74	21.5046			1.83159	3.45559	10.7089	4.42657	3.04919	5.17161
2.3122	30.0799	465.375	20.9002			1.20926	4.91073	8.86225	4.38545	2.53397	6.42964
1.70978	6.63575	313.133	21.4697			0.773812	2.73026	8.29063	4.42423	2.38398	5.12889
2.76825	4.91259	279.058	14.6208			1.46897	2.29648	8.12442	3.86995	3.15386	3.29048
0.460799	15.0223	1846.94	0.719488			-1.11779	3.90904	10.8509	-0.474958	2.02385	3.28763
2.36642	2.41375	109.428	27.0183			1.24271	1.27128	6.77384	4.75587	2.86478	1.90458
0.969667	77.2506	65.9825	26.8433			-0.0444393	6.27147	6.04401	4.74649	1.60226	3.34537
3.67253	14.903	70.3551	23.2012			1.87678	3.89753	6.13658	4.53613	2.97428	3.86586
1.4641	28.7818	26.3359	56.3867			0.550014	4.84708	4.71896	5.81728	2.17821	2.00587
0.562538	30.5836	23.451	187.473			-0.829977	4.93468	4.55158	7.55054	2.37981	6.23467
25.0437	258.695	90.5627	190.082			4.64637	8.01511	6.50084	7.57048	2.52647	2.86597
13.0716	13.9816	43.9675	19.2088			3.70837	3.80546	5.45837	4.26369	2.06352	2.8009
13.6126	9.76478	712.457	17.6847			3.76687	3.28759	9.47666	4.14443	3.17114	6.37067
1.6976	33.5696	376.195	30.628			0.763495	5.06908	8.55534	4.93678	0.671568	5.66115
1.23559	6.79481	321.681	24.1337			0.3052	2.76443	8.32949	4.59298	2.40999	2.05801
1.1523	3.13549	723.037	13.903			0.204512	1.64869	9.49792	3.79732	2.18971	0.481886
3.61553	23.758	304.96	6.04275			1.85421	4.57034	8.25248	2.5952	3.16699	1.90849
0.611353	334.693	59.8782	32.2628			-0.709921	8.38669	5.90396	5.0118	3.19861	2.98248
394.019	59.1998	33.2948	35.146			8.62212	5.88752	5.05723	5.13529	3.10897	1.15499
44.4055	9.25289	796.348	37.6928			5.47267	3.2099	9.63725	5.23622	2.51008	4.05789
11.1217	1.10158	27.9985	44.6862			3.47531	0.13958	4.80728	5.48176	2.0592	8.1506
4.89247	14.8651	281.738	4.96743			2.29056	3.89386	8.13821	2.3125	2.66537	2.82612
0.871076	25.2528	1775.96	12.7486			-0.19913	4.65837	10.7944	3.67227	1.31893	2.80936
1.34839	56.0082	570.756	45.8055			0.431239	5.80757	9.15673	5.51745	0.958094	1.65449
145.489	0.727161	19.9684	46.7029			7.18476	-0.459653	4.31965	5.54544	1.70169	2.99034
52.0694	2.80772	565.264	25.7927			5.70236	1.4894	9.14278	4.68889	2.58089	1.683
20.8586	23.4456	1009.45	24.0137			4.38257	4.55125	9.97935	4.58579	2.00079	2.14405
20.004	16.5301	330.72	10.4224			4.32222	4.04703	8.36947	3.38162	1.4799	3.62537
97.1535	1.17802	408.809	98.8974			6.60219	0.236367	8.67528	6.62786	2.847	2.03071
108.978	5.22852	73.8198	1341.4			6.76789	2.3864	6.20594	10.3895	2.37379	1.87013
23.133	20.6532	595.539	32.1926			4.53188	4.36829	9.21805	5.00866	1.48169	3.36904
11.0887	19.3329	26.0555	32.0776			3.47102	4.27298	4.70351	5.00349	3.16174	2.03473
4.6898	18.6799	1.01448	22.0459			2.22953	4.22342	0.020743	4.46244	2.92174	3.15377
106.169	6.21733	577.975	12.719			6.73022	2.6363	9.17486	3.66891	2.28491	2.51678
18.0682	7.56763	126.086	3.84071			4.17538	2.91984	6.97827	1.94137	2.47866	1.48462
15.6342	3.88407	16.9762	10.5686			3.96664	1.95757	4.08544	3.40172	3.04849	1.87155
15.5642	136.89	2.51556	5.99945			3.96016	7.09687	1.33088	2.58483	2.98938	0.22858
2.07708	4.3411	237.843	54.1173			1.05456	2.11806	7.89386	5.75802	2.33076	3.44715
3.05417	8.0101	349.408	21.0266			1.61078	3.00182	8.44877	4.39415	3.24774	4.67569
2.96077	7.0127	357.13	560.838			1.56597	2.80997	8.4803	9.13144	3.09892	3.15549
3.76424	7.33154	383.584	30.143			1.91236	2.87412	8.5834	4.91375	2.18878	4.22127
1.96568	44.7627	167.732	13.6595			0.975031	5.48423	7.39001	3.77183	2.87578	1.50663
5.8262	6.51759	48.1239	757.514			2.54256	2.70434	5.58868	9.56513	1.80054	4.13976
3.33468	34.601	30.0573	47.6787			1.73755	5.11274	4.90965	5.57527	1.79936	5.16427
1.62281	18.8757	669.261	24.0295			0.69849	4.23846	9.38643	4.58673	2.00365	4.1505
1.08906	5.01062	278.08	63.2776			0.123077	2.32499	8.11935	5.98362	2.99757	4.3216
2.2235	2.9725	1.35192	86.8033			1.15283	1.57168	0.435012	6.43968	2.61722	3.27657
45.6767	7.04415	167.213	3.16074			5.51339	2.81643	7.38554	1.66026	2.50026	1.17922
0.960838	0.715509	16.6954	9.75927			-0.057635	-0.482958	4.06138	3.28677	2.69449	1.21743
1.15375	10.1216	514.783	7.3979			0.20633	3.33937	9.00782	2.88712	3.09909	2.75691
39.7841	1.76219	555.809	4.80984			5.31412	0.817371	9.11845	2.26599	2.59985	2.22779
1.15329	7.4884	0.981327	224.392			0.20576	2.90466	-0.0271941	7.80988	2.34331	3.02656
7.14736	16.385	358.469	0.695528			2.83741	4.0343	8.4857	-0.52382	2.5616	1.12774
2.48972	16.0954	273.695	31.5471			1.31598	4.00858	8.09643	4.97944	2.1541	4.1178
2.97788	16.6562	55.0056	11.2357			1.57428	4.05799	5.78151	3.49002	3.11841	3.95813
36.7521	7.77651	7.73435	10.1094			5.19975	2.95912	2.95128	3.33762	1.78668	2.56607
84.0558	9.46821	16.6498	1.7993			6.39327	3.24309	4.05743	0.847437	3.17629	-0.0453525
34.3642	26.6466	5.1916	6.37172			5.10283	4.73588	2.37618	2.67168	2.35617	4.23686
973.293	11.3955	156.268	78.2859			9.92673	3.51039	7.28788	6.29068	2.31845	1.4313
8.52493	2.64977	6.7697	4.04083			3.09169	1.40587	2.75909	2.01465	2.32088	2.94664
9.63878	1.03544	133.988	26.9493			3.26885	0.0502408	7.06596	4.75218	2.72922	2.60611
3.53248	18.3608	133.25	0.99751			1.82068	4.19855	7.05799	-0.00359628	3.21943	2.76893
3.13316	6.34738	1.67588	87.5377			1.64762	2.66616	0.74492	6.45183	3.05719	4.28241
10.0795	5.76326	100.328	8.23785			3.33335	2.52689	6.64859	3.04227	0.976871	3.52127
10.0417	37.4232	86.0964	9.28653			3.32794	5.22586	6.42788	3.21514	3.16595	2.09455
14.3317	112.434	11.7449	4.39344			3.84113	6.81294	3.55397	2.13535	2.30815	1.78093
4.00302	1.65554	1187.33	26.1171			2.00109	0.727305	10.2135	4.70692	1.82339	4.8984
0.828214	14.7418	40.4293	0.600898			-0.271925	3.88184	5.33733	-0.734807	0.847076	6.74572
0.770032	2.14863	116.384	22.3582			-0.37701	1.10342	6.86275	4.48273	3.00813	0.671628
0.481399	33.9007	329.964	116.576			-1.05469	5.08325	8.36617	6.86513	2.65342	0.666399
1.23302	1.22497	59.539	22.6334			0.302197	0.292747	5.89576	4.50038	1.95006	3.19168
1.05474	19.3253	148.466	22.788			0.076882	4.27242	7.21399	4.5102	2.03907	1.08247
1.80857	18.0265	278.88	35.229			0.85485	4.17205	8.1235	5.13869	2.51025	0.640747
78.4112	9.33133	104.067	13.5398			6.29299	3.22208	6.70137	3.75914	2.69697	1.95706
525.048	5.3079	18.6847	6.81302			9.03631	2.40814	4.22378	2.76829	2.83913	2.56681
2.01854	101.36	672.405	6.4731			1.01331	6.66335	9.39319	2.69446	3.23388	3.11142
1.92654	35.2307	2278.15	64.5956			0.946015	5.13876	11.1536	6.01336	1.78008	3.14629
26.7028	2.82995	104.188	3.31777			4.73892	1.50078	6.70305	1.73021	2.98685	1.67424
7.86592	45.8019	228.839	24.3242			2.97561	5.51733	7.83819	4.60432	2.24119	1.1545
0.48722	48.5923	180.384	4.92042			-1.03735	5.60266	7.49493	2.29878	3.22543	4.6607
0.641781	5.73222	228.646	10.5277			-0.639848	2.51909	7.83697	3.39612	3.20102	3.59939
7.17566	1.82983	186.015	21.2671			2.84311	0.871707	7.53928	4.41055	0.809953	4.0843
0.778033	3.93243	835.864	19.2725			-0.362096	1.97542	9.70712	4.26847	2.20704	3.63179
0.776342	8.13077	28.5877	11.9888			-0.365236	3.02339	4.83732	3.58362	3.10569	3.20132
1.67791	11.1592	18.2114	1.15324			0.746662	3.48016	4.18677	0.205688	1.99278	4.73216
1.46911	23.1639	11.5854	17.0762			0.554939	4.53381	3.53424	4.09392	2.97398	4.71952
83.2641	53.6527	188.706	2.75684			6.37962	5.74558	7.55999	1.46302	1.68965	2.49238
50.7652	29.7519	119.622	9.92171			5.66577	4.89491	6.90234	3.31059	1.08584	3.07117
4.78744	13.7571	7.95757	9.13696			2.25925	3.7821	2.99233	3.19171	2.75552	2.54704
2.95918	4.30876	71.6659	81.1709			1.5652	2.10727	6.16322	6.34289	3.20621	2.81761
1.5255	2.6067	293.544	2.90564			0.60928	1.38223	8.19743	1.53886	3.04272	1.31176
1.02221	39.5556	23.2181	17.2985			0.0316928	5.30581	4.53718	4.11258	2.75892	0.72988
1.10429	14.4028	22.4175	22.5283			0.14312	3.84828	4.48655	4.49367	1.40902	4.87825
1.66268	4.24785	153.587	91.3742			0.733507	2.08673	7.26291	6.51372	2.07709	3.82436
3.68498	0.66856	1190.24	2.9731			1.88165	-0.580871	10.217	1.57197	1.97916	1.48725
7.62517	2.25163	2500.23	4.64485			2.93077	1.17097	11.2878	2.21563	2.82409	1.92918
2.48149	51.2273	19.5648	3.24624			1.31121	5.67884	4.29019	1.69877	3.24725	2.5581
2.11386	7.3037	208.995	15.0059			1.07988	2.86863	7.70733	3.90746	0.77372	0.741697
1.78338	3.87891	741.447	11.3756			0.834616	1.95565	9.5342	3.50787	2.19057	1.67726
1.72195	9.7147	670.215	11.2798			0.784043	3.28017	9.38848	3.49567	3.02793	1.16282
1.05034	35.9701	0.917209	4.02285			0.0708544	5.16873	-0.124678	2.00822	2.60066	1.19848
2.04385	4.717	8.24349	4.97281			1.03129	2.23787	3.04325	2.31406	1.7645	1.70286
16.7407	8.07614	4.86098	24.0225			4.06529	3.01367	2.28125	4.58632	1.9538	0.0812277
1.66536	6.68268	144.581	23.461			0.735836	2.74043	7.17574	4.55219	3.13138	1.06742
4.09474	3.45327	91.2652	2.66565			2.03377	1.78796	6.51199	1.41449	3.11584	2.84848
284.96	19.3687	68.6472	632.173			8.15462	4.27565	6.10113	9.30418	2.70363	1.75627
7.34158	2.07271	43.7903	1.01739			2.87609	1.05152	5.45254	0.0248752	2.18514	2.15576
6.53569	7.14718	4.65487	1.83057			2.70834	2.83737	2.21874	0.872293	3.19492	2.93409
1.89664	3.65686	27.3566	39.9036			0.923443	1.87061	4.77382	5.31845	1.35515	2.13744
2.64961	9.9847	2.47051	5.03439			1.40578	3.31972	1.30481	2.33182	3.00484	1.49102
4.33866	10.0869	37.9862	17.5465			2.11725	3.33442	5.2474	4.13311	2.61296	2.58719
3.32663	1.907	258.866	18.1828			1.73406	0.931308	8.01606	4.1845	1.50264	-0.00948111
6.69442	2.29306	4.62503	14.3964			2.74296	1.19728	2.20946	3.84764	0.109529	4.51965
3.42707	3.01655	21.9059	9.4428			1.77698	1.5929	4.45325	3.23922	2.62877	0.812579
2.19455	1.74936	6.03877	33.0957			1.13392	0.806827	2.59425	5.04857	2.9601	5.47036
4.52019	4.85324	15.4175	88.7329			2.17638	2.27895	3.94649	6.4714	2.90343	7.90961
13.0795	49.7965	1.40639	51.5288			3.70924	5.63797	0.492001	5.68731	3.15276	1.87818
4.90119	12.0699	0.959317	41.0569			2.29313	3.59335	-0.0599206	5.35955	2.62376	2.34574
4.31872	8.37815	16.1944	33.2808			2.11061	3.06663	4.01743	5.05662	0.0699937	1.4401
3.50133	62.191	11.3179	10.8959			1.8079	5.95863	3.50054	3.44571	2.20273	3.87858
10.4419	28.4105	4.32684	9.52669			3.38431	4.82835	2.11331	3.25198	1.7984	3.67165
2.72231	19.8115	46.4884	20.7722			1.44483	4.30827	5.5388	4.37658	0.789111	4.34078
4.00873	3.14179	47.6975	20.8951			2.00314	1.65159	5.57584	4.38509	3.16917	-0.255713
9.28199	3.11703	64.1534	22.7564			3.21443	1.64017	6.00345	4.5082	2.71268	2.23727
7.4506	0.519279	9.90018	13.1218			2.89736	-0.945418	3.30745	3.7139	3.24229	2.13617
5.44239	2.85296	4.48238	25.5771			2.44424	1.51246	2.16426	4.67678	2.13644	0.281569
3.09313	3.4108	3.7829	45.3996			1.62907	1.77011	1.91949	5.50461	2.75287	3.02862
6.67373	1.35714	3.67306	2.54558			2.73849	0.440573	1.87698	1.34799	3.0454	1.57884
3.52578	2.83593	21.1667	29.3169			1.81794	1.50382	4.40372	4.87366	2.80627	1.60949
2.11086	46.6963	173.966	35.7409			1.07783	5.54524	7.44266	5.1595	2.29251	1.83188
0.903866	3.77245	3.19377	37.9229			-0.14582	1.9155	1.67526	5.245	1.70813	1.93041
1.29148	38.0609	1908.71	31.912			0.369028	5.25024	10.8984	4.99603	1.0585	1.83042
1.09975	3.64963	3.19496	1.03307			0.13717	1.86775	1.6758	0.0469347	3.18324	1.19611
12.3558	10.7757	1.76647	4.5358			3.62712	3.42971	0.82087	2.18136	2.24425	1.28221
2.21593	77.6629	12.9045	0.965854			1.14791	6.27915	3.6898	-0.0501236	2.16979	2.84388
12.5183	8.39439	410.829	164.672			3.64597	3.06943	8.6824	7.36345	2.48409	4.51365
4.16245	2.00859	4.31931	159.249			2.05743	1.00619	2.1108	7.31514	3.20863	4.20879
12.5005	9.13701	3.75755	162.031			3.64392	3.19172	1.90979	7.34012	1.84825	2.08278
4.65965	0.748934	2.42365	11.8079			2.22022	-0.41709	1.27718	3.56167	1.84577	1.40247
1.22023	14.9669	21.0486	17.645			0.28715	3.9037	4.39566	4.14119	2.13551	0.218985
4.57103	51.4942	108.562	4.40459			2.19252	5.68634	6.76237	2.13901	2.91406	-0.533147
7.19707	76.1119	240.702	35.0401			2.84741	6.25005	7.9111	5.13094	1.84836	1.40798
11.2904	9.06838	208.461	8.09901			3.49702	3.18085	7.70363	3.01775	3.17214	0.0419928
25.3388	1.27388	281.413	4.95668			4.66327	0.349233	8.13654	2.30937	3.08371	-0.412162
11.3046	40.5155	10.593	7.84422			3.49884	5.3404	3.40503	2.97163	2.91389	2.16026
8.84732	1.88373	96.5486	7.77649			3.14524	0.91359	6.59318	2.95912	2.64133	2.57055
20.0499	2.14416	60.2466	291.974			4.32553	1.10041	5.91281	8.18969	1.66485	1.50469
2.64842	2.5033	6.52655	39.2409			1.40513	1.32383	2.70632	5.29429	3.15079	4.10273
1.78973	1.33539	12.4555	16.5988			0.839738	0.417264	3.63871	4.053	3.16447	3.22114
2.04752	3.79293	26.7641	17.6257			1.03388	1.92331	4.74223	4.13961	2.00182	2.56229
1.5849	2.81684	55.2409	24.2213			0.664395	1.49408	5.78766	4.59821	2.06701	0.399934
1.16226	6.8138	23.6962	24.6765			0.216932	2.76846	4.56658	4.62507
0.398009	2.85219	316.829	76.78			-1.32913	1.51207	8.30756	6.26266
0.882632	14.6342	2.7617	9.51297			-0.180115	3.87127	1.46556	3.2499
1.44946	53.3966	3.17249	39.0848			0.535514	5.73868	1.66562	5.28854
2.09748	2.01067	46.087	15.7024			1.06866	1.00768	5.52629	3.97291
1.79329	4.41089	39.8928	12.8439			0.842607	2.14107	5.31806	3.68301
2.23258	2.90226	40.76	16.2696			1.15871	1.53718	5.34908	4.02411
16.58	0.926302	76.8205	26.1802			4.05137	-0.110446	6.26342	4.71041
9.43689	0.593101	244.15	52.3983			3.23831	-0.75365	7.93162	5.71145
3.06985	4.67237	1339.88	23.7948			1.61817	2.22416	10.3879	4.57258
2.31962	11.1685	125.257	119.977			1.21389	3.48136	6.96875	6.90662
3.93406	4.45897	3.5207	1.13525			1.97602	2.15671	1.81586	0.183007
25.3194	327.216	73.8185	9.45673			4.66217	8.3541	6.20591	3.24134
19.3178	21.9536	36.2684	65.2002			4.27186	4.45639	5.18064	6.02681
1.20207	1.64684	119.016	32.9826			0.265518	0.719699	6.89501	5.04363
1.39808	14.8778	40.2643	24.1337			0.483445	3.89509	5.33143	4.59298
0.947134	8.06232	36.9745	54.3781			-0.0783591	3.0112	5.20846	5.76495
1.18009	20.7283	75.4994	11.8706			0.238891	4.37353	6.23839	3.56932
2.81705	4.77374	357.476	15.0605			1.49418	2.25512	8.4817	3.9127
1.5079	19.2164	0.868993	43.6625			0.592538	4.26427	-0.202584	5.44832
8.84731	2.98217	38.8387	12.4282			3.14524	1.57636	5.27942	3.63555
1.62982	2.48797	15.769	5.87783			0.704714	1.31497	3.97902	2.55528
4.43955	6.47224	9.51914	31.4603			2.15041	2.69427	3.25083	4.97546
1.30048	11.3995	25.6269	80.492			0.379044	3.5109	4.67959	6.33077
34.6731	0.658628	86.3399	95.7915			5.11575	-0.602464	6.43196	6.58183
17.4323	24.5867	13.256	8.57337			4.12369	4.6198	3.72857	3.09986
12.4632	2.95565	1.53545	1.3647			3.6396	1.56347	0.618664	0.448585
8.63378	10.1926	30.7522	1.88547			3.10999	3.34945	4.94262	0.914921
4.06622	42.5557	102.551	25.4196			2.02369	5.41128	6.6802	4.66787
7.58988	113.147	598.628	13.8565			2.92408	6.82206	9.22552	3.79249
3.98389	5.36354	586.839	53.5798			1.99418	2.42319	9.19682	5.74362
1.76637	11.8187	101.994	7.35491			0.820784	3.563	6.67235	2.87871
1.38442	15.9184	1.21493	4.13015			0.469285	3.99262	0.280872	2.0462
2.63465	13.8679	2.01823	1.23008			1.39761	3.79368	1.01309	0.298754
1.90393	64.0007	119.012	64.2417			0.92898	6.00002	6.89496	6.00544
1.72812	13.0787	148.364	28.426			0.789202	3.70915	7.213	4.82914
0.839589	1.17616	14.2454	10.9017			-0.252245	0.234085	3.83242	3.44648
2.28976	3.84005	79.8289	13.285			1.19519	1.94112	6.31884	3.73172
4.18321	1.30488	5.38816	20.4894			2.06461	0.383919	2.42979	4.35681
2.51353	113.94	1.95368	27.4158			1.32971	6.83213	0.966192	4.77694
1.70896	67.535	64.2316	10.4503			0.773122	6.07756	6.00521	3.38547
2.25112	12.2602	12.9407	10.8068			1.17064	3.61592	3.69385	3.43387
1.0859	40.4687	55.6668	34.0015			0.118893	5.33874	5.79875	5.08753
8.92404	12.3571	49.8589	13.3703			3.1577	3.62727	5.63978	3.74096
0.681296	1.32184	79.1867	4.51249			-0.553646	0.402546	6.30719	2.17392
2.29559	9.18692	14.2843	99.0493			1.19886	3.19958	3.83636	6.63007
7.02836	22.5516	74.5136	63.5579			2.81319	4.49516	6.21943	5.99
7.40055	65.7367	32.4462	11.1731			2.88763	6.03863	5.01998	3.48196
4.80204	2.67446	165.112	4.08973			2.26365	1.41925	7.3673	2.03201
7.72692	3.18297	178.105	15.0145			2.94989	1.67037	7.47658	3.90828
1.09843	1.15407	77.6201	299.448			0.135445	0.206726	6.27836	8.22616
1.97055	5.62949	144.301	5.40386			0.978599	2.493	7.17293	2.43399
17.7178	12.2873	20.3043	15.9313			4.14713	3.61909	4.34371	3.99379
15.7597	4.98731	203.36	7.94891			3.97817	2.31826	7.66789	2.99076
6.08563	2.55615	3.25914	7.58861			2.60541	1.35397	1.70449	2.92384
1.20342	7.10475	73.5141	79.456			0.267138	2.82878	6.19995	6.31208
1.26079	7.83891	52.286	12.4203			0.334331	2.97065	5.70835	3.63463
0.455348	600.685	51.092	2.72065			-1.13496	9.23046	5.67503	1.44395
1.38471	350.165	628.603	82.9606			0.469579	8.45189	9.29601	6.37435
9.28617	34.0879	99.9211	74.6398			3.21508	5.09119	6.64272	6.22187
4.21282	9.16602	96.9191	45.814			2.07479	3.1963	6.59871	5.51772
5.0374	1.48391	139.717	4.26566			2.33268	0.569404	7.12637	2.09277
3.87824	0.828339	368.323	26.8406			1.9554	-0.271707	8.52483	4.74635
4.59888	20.1788	109.071	8.1026			2.20128	4.33477	6.76912	3.01838
0.887752	3.89253	82.1632	3.36654			-0.171772	1.96071	6.36042	1.75127
1.31724	1.72498	79.8978	3.47895			0.397519	0.786577	6.32008	1.79865
2.55701	10.8147	229.94	10.0102			1.35446	3.43492	7.84512	3.3234
1.99327	2.91494	1.12256	6.26333			0.995134	1.54346	0.166793	2.64693
0.676756	15.2019	1462.33	5.98747			-0.563293	3.92618	10.5141	2.58195
0.570343	6.96596	40.4529	52.5063			-0.810099	2.80032	5.33817	5.71442
1.41598	7.8259	2634.53	12.187			0.501804	2.96826	11.3633	3.60727
1.6795	11.2512	42.7033	6.62944			0.748029	3.492	5.41628	2.72889
1.27675	2.624	280.92	33.5457			0.352473	1.39177	8.13402	5.06805
1.47791	9.52533	22.2208	9.5151			0.563557	3.25177	4.47384	3.25022
1.14797	8.35317	275.181	15.6474			0.199091	3.06232	8.10424	3.96785
0.669335	5.88897	37.043	15.3559			-0.5792	2.55801	5.21113	3.94072
1.19918	23.4479	201.018	10.8704			0.262044	4.55139	7.65118	3.44234
18.8796	15.632	1.30855	1.96893			4.23876	3.96643	0.387973	0.977414
18.123	1.22661	156.384	1.84728			4.17975	0.294675	7.28895	0.8854
1.76209	3.64657	158.182	62.4212			0.817284	1.86654	7.30544	5.96396
2.67702	4.07155	24.7546	56.8242			1.42063	2.02558	4.62962	5.82843
20.0825	11.393	148.396	6.25334			4.32786	3.51007	7.21331	2.64463
4.48287	4.1746	2.4644	6.96303			2.16442	2.06164	1.30124	2.79972
134.525	48.1659	35.7512	7.04072			7.07173	5.58994	5.15992	2.81572
0.7032	10.5064	283.719	6.97606			-0.507992	3.3932	8.14832	2.80241
0.722034	7.43074	1.04355	9.27859			-0.469861	2.89351	0.0614983	3.21391
0.931409	15.7788	73.9244	9.15357			-0.102513	3.97992	6.20798	3.19433
2.75419	0.968792	222.006	7.45446			1.46163	-0.0457411	7.79446	2.8981
0.947235	115.064	1.27451	8.64553			-0.0782052	6.84629	0.34994	3.11196
1.59565	31.2903	0.495525	8.08652			0.674149	4.96764	-1.01297	3.01552
2.96146	109.56	62.4132	7.73027			1.56631	6.77558	5.96378	2.95052
0.800382	1.54735	21.2047	151.966			-0.321239	0.629797	4.40631	7.24761
1.21525	6.67499	3.36385	6.08715			0.281251	2.73877	1.75011	2.60577
1.27099	12.7886	4.34453	4.23351			0.345952	3.67678	2.1192	2.08186
7.34061	14.8662	48.2637	0.684438			2.8759	3.89396	5.59287	-0.547009
5.79338	22.371	64.0018	22.9385			2.5344	4.48356	6.00004	4.5197
6.71262	175.955	1.86473	277.616			2.74688	7.45906	0.898963	8.11695
20.3706	6.57603	6.91087	1.81999			4.34842	2.71722	2.78887	0.863927
11.9965	4.56859	142.407	20.83			3.58454	2.19175	7.15388	4.38059
2.14612	5.77936	92.6487	3.83406			1.10173	2.53091	6.5337	1.93887
1.7749	0.932133	43.6134	20.1489			0.827741	-0.101393	5.4467	4.33263
0.71559	3.54373	49.6192	56.6792			-0.482795	1.82527	5.63283	5.82475
3.96982	4.27235	19.9672	25.894			1.98907	2.09503	4.31956	4.69455
3.2303	6.35307	45.5892	2.89629			1.69167	2.66745	5.51062	1.53421
30.7108	3.17837	253.647	1.04725			4.94068	1.66829	7.98668	0.0666009
102.358	3.59242	8.79962	0.659831			6.67748	1.84496	3.13744	-0.599832
64.7131	1.61874	47.8266	9.61823			6.01599	0.694873	5.57974	3.26577
1.08266	5.4397	43.6087	102.354			0.114585	2.44353	5.44654	6.67742
0.609123	4.46278	2.54132	84.6599			-0.715193	2.15794	1.34558	6.40361
1.80482	35.0655	4.68738	37.511			0.851855	5.13198	2.22878	5.22924
1.12031	1.04397	3.62355	37.5865			0.163901	0.0620819	1.8574	5.23214
1.68096	3.16011	16.4313	52.6036			0.749282	1.65997	4.03838	5.71709
2.18773	6.29608	627.058	1.39681			1.12944	2.65445	9.29246	0.482139
1.77149	7.53171	186.419	1.43895			0.824967	2.91298	7.54241	0.525016
1.71096	17.4899	205.227	74.7678			0.77481	4.12845	7.68107	6.22435
0.849772	25.7485	175.167	73.1057			-0.234853	4.68642	7.45259	6.19191
10.3684	22.494	80.6241	59.7668			3.37412	4.49147	6.33314	5.90127
2.32247	3.31497	3.09662	87.3893			1.21566	1.729	1.63069	6.44939
7.48729	9.24297	140.603	396.139			2.90444	3.20836	7.13548	8.62986
5.26839	5.77635	20.5511	198.699			2.39736	2.53016	4.36115	7.63444
9.44397	44.0879	11.3333	10.6642			3.23939	5.46231	3.50249	3.41471
0.850603	3.50365	95.1037	186.522			-0.233442	1.80886	6.57143	7.5432
1.87797	8.18094	34.2667	8.92927			0.909174	3.03227	5.09873	3.15854
2.2028	5.76425	69.1624	6.19667			1.13934	2.52713	6.11192	2.63149
2.29275	6.01259	36.7104	14.8667			1.19708	2.58799	5.19812	3.89401
0.975025	3.18607	21.3847	7.97384			-0.036489	1.67178	4.41851	2.99527
1.46346	2.73653	8.92567	7.74676			0.549385	1.45235	3.15796	2.95359
53.6218	5.44778	16.163	279.456			5.74475	2.44567	4.01462	8.12648
16.318	0.937342	33.9532	9.91672			4.02839	-0.0933524	5.08547	3.30986
1.83078	4.84119	273.835	14.0419			0.872462	2.27536	8.09716	3.81167
0.963833	20.6268	405.463	23.9153			-0.0531449	4.36645	8.66343	4.57986
0.649408	2295.12	99.2519	18.5817			-0.622804	11.1644	6.63302	4.21581
0.830918	5.62139	0.854972	6.48458			-0.267223	2.49093	-0.226051	2.69701
35.1395	11.5925	171.701	5.26138			5.13502	3.53512	7.42375	2.39544
13.3968	3.79336	32.8048	4.19461			3.74382	1.92348	5.03583	2.06854
0.902022	3.52691	12.998	108.282			-0.148766	1.81841	3.70022	6.75865
0.87989	6.68028	36.4318	117.011			-0.184605	2.73991	5.18713	6.87049
2.07654	33.0509	4.76814	117.109			1.05418	5.04662	2.25343	6.8717
5.52739	1.76434	4.24767	16.479			2.4666	0.819128	2.08667	4.04256
1.63817	100.825	10.2801	42.8883			0.712089	6.65571	3.36178	5.42251
1.69945	4.5458	1220.04	3.65825			0.765065	2.18454	10.2527	1.87116
2.23381	3.55402	921.537	13.0453			1.15951	1.82945	9.8479	3.70546
0.758671	30.3584	18.912	2.83215			-0.398454	4.92402	4.24123	1.5019
4.01911	35.3751	65.2416	6.12872			2.00688	5.14466	6.02772	2.61559
5.76417	69.5703	1.68812	175.234			2.52711	6.1204	0.755414	7.45314
8.6643	174.961	4.96168	2.00585			3.11508	7.45089	2.31083	1.00421
8.43572	39.0922	376.153	2.22467			3.07651	5.28881	8.55518	1.15359
3.84662	44.4096	8.62267	52.8635			1.94359	5.4728	3.10813	5.7242
2.37923	12.764	18.4562	8.31615			1.2505	3.67401	4.20604	3.05592
32.593	8.21786	26.8207	11.9716			5.02649	3.03876	4.74528	3.58155
16.566	10.4449	734.584	142.8			4.05015	3.38473	9.52078	7.15785
14.7368	7.36813	20.2333	45.9717			3.88135	2.8813	4.33866	5.52268
30.2742	10.0631	50.1107	23.2847			4.92002	3.331	5.64705	4.54131
3.1096	4.58482	16.6381	50.4588			1.63673	2.19687	4.05642	5.65704
0.983592	29.5555	4.4465	2.24892			-0.0238679	4.88535	2.15267	1.16923
1.51836	9.11377	348.255	43.472			0.602517	3.18805	8.444	5.44201
1.10282	1.88142	472.204	3.52163			0.141199	0.911826	8.88327	1.81624
1.46851	14.3202	4.41414	93.2831			0.554351	3.83998	2.14213	6.54354
1.05517	9.99909	156.666	10.8002			0.0774794	3.3218	7.29155	3.43299
0.508067	48.3637	436.352	2.73552			-0.976909	5.59585	8.76935	1.45181
3.68622	1.68567	17.4638	25.1706			1.88214	0.753322	4.1263	4.65367
2.35108	8.27438	0.772425	178.132			1.23332	3.04865	-0.372532	7.4768
2.88664	8.20586	5.02721	199.485			1.52939	3.03665	2.32976	7.64014
2.16189	4.31558	4.4154	161.244			1.11229	2.10956	2.14255	7.3331
25.3494	71.7995	135.544	3.64939			4.66388	6.1659	7.08262	1.86766
12.4061	14.0385	1.3232	7.76633			3.63298	3.81132	0.404036	2.95723
14.1764	40.9187	4.12532	12.7458			3.82542	5.35469	2.04451	3.67195
3.50625	1.19953	1.17753	13.2217			1.80993	0.262464	0.235758	3.72484
2.47834	17.9184	71.7959	7.58834			1.30937	4.16337	6.16583	2.92378
1.82807	11.5711	6.2321	7.57069			0.870317	3.53246	2.63972	2.92042
9.4993	38.3553	17.119	6.55787			3.24782	5.26135	4.09753	2.71323
16.9281	36.6854	333.106	1.55244			4.08135	5.19713	8.37984	0.634541
12.3705	23.4772	951.78	107.149			3.62883	4.55319	9.89448	6.74347
1.38674	9.93104	1.74359	84.8503			0.471693	3.31195	0.802064	6.40685
3.19694	11.4824	11.9012	42.6399			1.67669	3.52135	3.57303	5.41413
0.446935	24.376	0.769146	9.84198			-1.16186	4.60739	-0.378671	3.29895
13.5798	47.9756	22.9935	9.33264			3.76339	5.58423	4.52315	3.22229
3.96864	37.9738	1.4906	31.5978			1.98865	5.24693	0.575894	4.98175
8.85414	0.672946	2.29996	11.7473			3.14635	-0.571436	1.20161	3.55425
22.9578	1.7469	11.1838	55.8747			4.52091	0.804798	3.48334	5.80412
0.383744	1.80088	11.5389	41.8001			-1.38178	0.848704	3.52843	5.38543
0.509758	1.74029	43.9473	2.63766			-0.972116	0.79933	5.4577	1.39926
0.571447	76.7528	20.9544	9.92157			-0.807308	6.26215	4.38918	3.31057
0.503184	37.8617	1.79062	2.71698			-0.990843	5.24267	0.840462	1.44201
1.60773	3.71858	1.284	12.8877			0.685022	1.89475	0.36064	3.68793
1.79231	3.78139	2.91967	0.977289			0.84182	1.91892	1.5458	-0.0331434
1.26562	6.2565	96.9825	3.09757			0.339842	2.64536	6.59965	1.63114
22.7425	41.9529	23.4045	253.865			4.50732	5.3907	4.54872	7.98792
87.4834	15.136	5.71902	4.17122			6.45094	3.91991	2.51577	2.06047
19.7843	1.17636	15.9511	4.0737			4.30628	0.234325	3.99559	2.02634
0.448678	2.0298	151.728	257.823			-1.15625	1.02134	7.24535	8.01024
1.2894	1.71703	19.3555	248.559			0.366695	0.779913	4.27467	7.95744
0.606874	6.38666	8.95209	8.37144			-0.720532	2.67506	3.16222	3.06548
0.820445	11.7755	23.627	6.32941			-0.285521	3.55772	4.56237	2.66207
7.82377	12.7379	6.49553	18.6077			2.96786	3.67106	2.69945	4.21783
25.9878	38.1251	1760.77	1032.15			4.69977	5.25267	10.782	10.0114
25.6701	27.0609	336.486	1031.97			4.68202	4.75814	8.3944	10.0112
5.93814	16.8735	0.803766	56.4686			2.57001	4.07669	-0.315153	5.81938
3.1305	1.28376	12.1635	6.1772			1.64639	0.360376	3.60448	2.62695
0.79481	1.88202	23.7325	18.9612			-0.331317	0.912284	4.56879	4.24498
8.20613	13.8213	1.41746	24.9714			3.0367	3.78882	0.503303	4.6422
5.67818	21.1774	271.817	1.30485			2.50543	4.40446	8.08649	0.38388
0.535088	0.748742	51.2765	6.76137			-0.902153	-0.417459	5.68023	2.75731
2.87331	2.17972	2.41593	45.2564			1.52272	1.12414	1.27258	5.50005
4.68938	6.93823	24.9384	5438.92			2.2294	2.79457	4.6403	12.4091
6.79651	3.81069	12.6459	1.28682			2.76479	1.93005	3.6606	0.363815
1.35885	10.7312	94.4474	2.99225			0.442387	3.42374	6.56144	1.58123
2.12069	3.99392	1.19359	3.49944			1.08454	1.99781	0.255313	1.80712
2.53255	5.85971	246.021	47.634			1.34059	2.55083	7.94264	5.57392
1.5904	3.36249	67.1057	8.14039			0.66939	1.74953	6.06836	3.0251
2.268	14.2161	9.33082	14.8518			1.18142	3.82945	3.222	3.89257
1.15855	6.93581	1443.16	24.4622			0.212325	2.79406	10.495	4.61248
1.47003	11.7973	38.3191	4.9889			0.55585	3.56039	5.25999	2.31872
1.37334	1.92245	25.3398	111.451			0.457686	0.942947	4.66333	6.80027
0.563175	13.8609	83.5183	43.2714			-0.828345	3.79295	6.38402	5.43534
1.0141	16.1917	95.2736	173.252			0.0201935	4.01718	6.574	7.43673
0.667335	5.78047	0.613952	17.5536			-0.583516	2.53119	-0.703803	4.1337
2.26222	11.5853	2.8947	10.5937			1.17774	3.53422	1.53342	3.40513
9.27889	9.59361	9.37749	13.3759			3.21395	3.26207	3.2292	3.74156
15.7422	2.46028	86.8161	3.86509			3.97656	1.29882	6.43989	1.9505
4.56646	2772.25	74.4135	4.65023			2.19108	11.4368	6.21749	2.2173
2.89052	2.2725	1.78505	6.45315			1.53133	1.18428	0.835967	2.69
1.72986	21.5364	5.48574	5.20309			0.790659	4.4287	2.45569	2.37937
29.5083	11.4977	6.71405	10.1023			4.88305	3.52327	2.74718	3.3366
3.33952	1.87961	10.7017	96.5679			1.73964	0.910432	3.41977	6.59347
13.8496	205.244	1.62901	7.36634			3.79177	7.68119	0.703994	2.88095
2.93963	21.8693	50.467	6.01031			1.55564	4.45084	5.65727	2.58744
9.28425	58.8917	19.4671	6.61664			3.21479	5.87999	4.28297	2.7261
3.76385	8.34562	24.5529	24.6878			1.91221	3.06102	4.61782	4.62573
1.81615	12.3155	25.993	17.0097			0.860883	3.6224	4.70005	4.08829
2.92987	13.8012	3.81006	18.2663			1.55083	3.78672	1.92981	4.19111
3.72982	4.29435	3.91116	7.19448			1.89911	2.10244	1.9676	2.84689
5.77488	3.54532	341.85	5.40685			2.52979	1.82592	8.41722	2.43479
1.83955	21.9661	72.6054	11.0486			0.879354	4.45721	6.182	3.46579
3.17758	17.5934	37.3415	17.2751			1.66793	4.13697	5.22271	4.11062
1.39361	2.7625	23.0617	94.139			0.478828	1.46598	4.52743	6.55672
4.53752	1.01757	44.0338	17.7038			2.1819	0.0251249	5.46054	4.14599
8.57686	3.82676	595.748	3.52402			3.10045	1.93612	9.21856	1.81722
2.90712	5.70131	40.5897	28.064			1.53959	2.51129	5.34304	4.81065
6.63106	3.48305	11.542	262.937			2.72924	1.80035	3.52883	8.03857
2.93144	21.0586	55.7339	12.4005			1.55161	4.39634	5.80048	3.63233
2.12567	1.43018	46.7705	6.89687			1.08792	0.516201	5.54753	2.78594
1.33155	10.3933	45.7961	4.75612			0.413103	3.37758	5.51715	2.24979
2.20319	1.72458	90.1399	13.2216			1.13959	0.786243	6.49409	3.72482
2.14063	20.5492	9.06725	1.03681			1.09804	4.36101	3.18066	0.0521484
2.73944	2.73201	3.00574	138.382			1.45388	1.44996	1.58772	7.11251
2.30866	11.5073	4.83383	7.63732			1.20706	3.52448	2.27317	2.93307
2.80407	48.26	2.48402	10.6786			1.48752	5.59276	1.31268	3.41665
1.58689	6.0841	24.5303	27.4079			0.666205	2.60504	4.61649	4.77652
8.62178	291.474	2.52248	0.987945			3.10799	8.18722	1.33484	-0.0174969
3.3964	2.97367	0.867227	14.8343			1.76401	1.57224	-0.205519	3.89086
1.39801	1.4524	0.91322	48.8574			0.483376	0.538442	-0.130965	5.6105
1.4523	16.0208	20.6875	11.3285			0.538342	4.00188	4.37068	3.50188
0.948478	1.03647	115.171	66.7448			-0.0763138	0.051676	6.84764	6.06058
0.908036	1.5856	87.9211	13.1429			-0.139178	0.665029	6.45814	3.71621
0.798682	13.5389	85.4389	2.59049			-0.324308	3.75904	6.41682	1.37323
0.620958	4.42383	6.88993	4.76694			-0.687433	2.1453	2.78449	2.25306
1.98255	0.944175	22.3176	9.41438			0.98736	-0.082874	4.48011	3.23487
0.955239	160.078	27.3966	1.64976			-0.066066	7.32263	4.77593	0.722261
0.862385	4.60014	9.64865	26.5093			-0.213596	2.20168	3.27033	4.72843
0.601404	8.11541	180.914	51.1498			-0.733594	3.02066	7.49916	5.67666
43.1957	5.68066		256.184			5.43281	2.50606		8.00104
40.4959	5.7182		290.296			5.33971	2.51556		8.18138
707.399	1.5314		14.8723			9.46638	0.614847		3.89456
180.734	21.1786		12.0261			7.49773	4.40453		3.5881
2.50775	90.1958		4.31772			1.32639	6.49499		2.11027
1.86154	2.46713		1181.71			0.896499	1.30284		10.2067
1.12741	31.4691		8.06396			0.173015	4.97586		3.01149
0.725909	3.09492		45.3321			-0.462139	1.6299		5.50246
1.06424	21.9184		6.86611			0.0898259	4.45407		2.77949
0.786292	2.47062		91.9467			-0.346863	1.30487		6.52273
1.37763	12.23		4.2859			0.462189	3.61235		2.0996
7.26472	10.4768		11.7465			2.86091	3.38912		3.55416
5.36919	4.12349		786.217			2.4247	2.04387		9.61878
1.93629	4.76859		72.9643			0.953298	2.25356		6.18912
1.23134	9.59973		30.7779			0.300228	3.26299		4.94382
1.13641	13.3987		12.7812			0.184484	3.74402		3.67595
3.35754	2.11614		2.88577			1.74741	1.08143		1.52896
3.24523	1.39633		39.1268			1.69832	0.481636		5.29008
12.9698	67.136		49.0133			3.69708	6.06901		5.6151
4.53025	1.34979		94.8776			2.17959	0.432731		6.568
7.59053	8.59929		97.1177			2.9242	3.10422		6.60166
4.42419	6.2445		2.92203			2.14541	2.64259		1.54697
1.93109	8.67126		19.8912			0.949416	3.11624		4.31406
2.01731	7.38645		6.33057			1.01243	2.88488		2.66234
2.7224	5.98591		28.9199			1.44488	2.58157		4.85399
1.37389	6.87982		11.2924			0.458268	2.78237		3.49728
1.25211	27.8448		23.6558			0.324364	4.79934		4.56412
18.4193	14.8915		46.1423			4.20315	3.89642		5.52802
8.42247	10.2069		4.21951			3.07424	3.35147		2.07708
0.68748	1.88194		4.62349			-0.54061	0.912222		2.20898
1.23995	4.44105		5.50505			0.310283	2.1509		2.46076
0.717916	43.4114		2.73214			-0.478113	5.44		1.45003
0.699764	84.6836		598.412			-0.51506	6.40401		9.22499
5.12464	3.8506		22.0434			2.35745	1.94508		4.46227
2.77208	1.80591		5.13776			1.47097	0.852726		2.36114
2.81664	1.81145		5.66967			1.49398	0.857141		2.50326
23.0479	13.3045		3.13747			4.52656	3.73384		1.6496
2.9468	10.8698		302.379			1.55915	3.44226		8.24022
0.803421	30.7146		12.2291			-0.315772	4.94085		3.61225
1.68119	16.6633		114.045			0.749483	4.0586		6.83346
0.708176	35.2631		133.186			-0.497819	5.14009		7.0573
3.39975	11.5541		3.97773			1.76543	3.53034		1.99195
1.26245	7.94383		6.10502			0.336222	2.98983		2.60999
4.31969	29.1342		10.9789			2.11093	4.86464		3.45666
2.51262	13.0164		166.27			1.32919	3.70226		7.37738
0.944581	2.59931		938.134			-0.0822531	1.37813		9.87365
2.16274	3.25557		17.5438			1.11286	1.70291		4.13289
0.598432	3.68501		8.88246			-0.740741	1.88167		3.15096
1.4524	1.21748		3.49347			0.538442	0.283893		1.80466
1.20148	241.193		14.161			0.26481	7.91404		3.82385
0.706352	1.89396		6.30662			-0.501541	0.921404		2.65687
0.563193	40.089		14.3827			-0.828299	5.32513		3.84626
6.05665	19.0706		4.45488			2.59852	4.25328		2.15539
3.05314	66.2159		1.23716			1.6103	6.04911		0.307028
2.20673	10.822		17.6047			1.14191	3.43589		4.13789
0.91947	69.9887		49.4749			-0.121125	6.12905		5.62862
0.984101	58.0015		208.835			-0.023122	5.85802		7.70622
5.20751	78.0592		71.0744			2.38059	6.2865		6.15126
1.75146	10.6007		15.3869			0.808557	3.40609		3.94363
1.39478	16.2448		34.452			0.48004	4.02191		5.10651
2.5514	21.5952		4.58938			1.35129	4.43264		2.1983
0.902829	9.03536		5.59568			-0.147475	3.17558		2.48431
1.86321	28.2579		16.1125			0.897793	4.82058		4.01011
21.806	10.8883		9.20275			4.44666	3.4447		3.20206
1.27602	77.9706		15.056			0.351649	6.28486		3.91227
1.09398	0.959829		485.378			0.129591	-0.0591512		8.92297
2.62931	2.85317		3.53876			1.39469	1.51256		1.82324
3.9315	2.29669		19.6923			1.97508	1.19956		4.29956
1.87692	3.76371		36.5814			0.908367	1.91216		5.19304
1.21693	36.739		9.00552			0.283242	5.19924		3.17081
0.548189	7.25702		2.69316			-0.867256	2.85938		1.4293
3.15533	2.54059		10.1282			1.65779	1.34517		3.3403
3.6473	30.5228		54.8658			1.86683	4.93182		5.77784
0.69557	12.5544		154.267			-0.523733	3.65012		7.26929
0.941843	7.1909		10.3097			-0.0864415	2.84617		3.36593
22.2213	53.2222		21.1199			4.47387	5.73396		4.40053
10.2047	2.20215		0.949185			3.35116	1.13891		-0.075239
0.762895	2.62782		16.8827			-0.390444	1.39387		4.07748
5.01327	31.8526		20.2854			2.32575	4.99334		4.34237
13.659	6.88294		66.1765			3.77178	2.78303		6.04825
1.99888	11.796		75.4009			0.999192	3.56022		6.23651
0.709589	23.6732		4.52411			-0.494944	4.56518		2.17763
1.13178	12.3443		115.196			0.178599	3.62577		6.84795
746.844	14.5831		1134.2			9.54466	3.86622		10.1475
201.863	5.99592		631.762			7.65723	2.58398		9.30324
44.7786	70.885		132.433			5.48474	6.14741		7.04912
431.603	57.9585		98.498			8.75356	5.85695		6.62202
184.712	9.66294		42.5886			7.52914	3.27246		5.41239
144.385	14.9615		6.44965			7.17378	3.90318		2.68922
1.98087	1.02972		283.912			0.986131	0.0422465		8.1493
1.248	2.49634		80.8203			0.319613	1.31982		6.33665
1.22833	4.10975		8.87301			0.296697	2.03905		3.14942
44.3414	13.2881		26.4591			5.47058	3.73206		4.72569
12.1204	1.8324		19.2851			3.59936	0.873732		4.26941
109.922	3.06488		279.214			6.78034	1.61583		8.12523
297.234	6.22185		19.0754			8.21545	2.63734		4.25364
63.2367	4.83081		33.2035			5.98269	2.27226		5.05326
10.408	2.59215		72.827			3.37962	1.37415		6.1864
7.74108	9.0966		67.7175			2.95253	3.18533		6.08146
8.6091	0.841374		20.2236			3.10586	-0.24918		4.33797
243.346	3.86952		25.4104			7.92687	1.95215		4.66735
32.681	2.1922		0.926529			5.03038	1.13238		-0.110092
22.129	1.623		647.875			4.46787	0.698666		9.33957
2.00661	1.03193		723.747			1.00476	0.0453498		9.49934
8.97156	2.4756		10.9126			3.16536	1.30778		3.44792
0.599381	13.5872		23.1369			-0.738454	3.76418		4.53212
0.730398	80.7242		15.3821			-0.453245	6.33493		3.94318
1.92242	2.55706		23.0383			0.942923	1.35449		4.52596
0.580157	5.50152		1.73505			-0.785484	2.45983		0.794978
6.15441	16.2884		2.36189			2.62162	4.02577		1.23994
5.2948	40.6702		2.17251			2.40458	5.3459		1.11936
1.76666	19.7762		6.87811			0.821024	4.30569		2.78201
0.442515	12.4964		110.594			-1.1762	3.64344		6.78913
0.900972	66.1219		96.0412			-0.150446	6.04706		6.58558
0.707156	5.16003		106.885			-0.499899	2.36738		6.73991
1.423	5.23245		5.99076			0.508932	2.38749		2.58274
0.516599	6.19002		12.9807			-0.952884	2.62994		3.69829
1.96225	15.4266		5.36427			0.972505	3.94735		2.42338
1.40016	1.43651		28.9089			0.48559	0.522568		4.85344
1.11213	3.62981		1.96148			0.153324	1.85989		0.971946
1.82003	1.69655		11.8076			0.863966	0.762606		3.56165
1.9866	0.803295		119.947			0.990305	-0.315998		6.90625
0.96562	1.08502		13.5735			-0.0504731	0.117725		3.76273
1.12367	86.7137		0.838503			0.168218	6.43819		-0.254113
5.25103	3.45664		5.93439			2.3926	1.78937		2.5691
6.45919	4.48103		22.9533			2.69135	2.16383		4.52063
3.22239	20.4713		35.4385			1.68813	4.35553		5.14725
0.815612	3.82056		8.81692			-0.294045	1.93378		3.14027
2.04896	10.9132		16.4044			1.03489	3.448		4.03601
2.01323	0.571207		1.52385			1.00951	-0.807915		0.607724
3.4753	3.05405		28.6646			1.79714	1.61073		4.8412
4.6883	0.874167		191.694			2.22907	-0.19402		7.58266
0.608983	5.40433		12.04			-0.715526	2.43412		3.58976
2.41081	1.02495		165.031			1.26952	0.0355475		7.36659
0.809374	22.5658		156.057			-0.305122	4.49607		7.28593
14.6407	50.2958		39.2226			3.87191	5.65237		5.29361
12.6827	10.4487		26.2487			3.66479	3.38525		4.71418
1.03799	1.05171		27.59			0.0537882	0.0727431		4.78607
0.559056	77.0159		22.512			-0.838935	6.26709		4.49263
1.21098	51.9049		14.3313			0.276181	5.6978		3.8411
0.733718	1.12405		2.77848			-0.446702	0.168711		1.47429
0.947408	5.33188		13.9699			-0.0779417	2.41465		3.80425
41.227	548.862		5.78787			5.36552	9.1003		2.53303
173.087	9.60158		15.7474			7.43535	3.26327		3.97704
0.857056	3.03694		18.3178			-0.222539	1.60262		4.19517
1.03402	10.2952		1.98627			0.0482663	3.3639		0.990063
1.21622	11.4716		46.4909			0.282402	3.51999		5.53888
7.05208	10.9797		10.3464			2.81805	3.45677		3.37106
197.183	6.02425		0.771269			7.62339	2.59078		-0.374695
116.848	0.488285		0.740256			6.86849	-1.03421		-0.433904
69.3395	9.80992		49.3392			6.1156	3.29424		5.62466
9.59417	21.2049		9.08038			3.26216	4.40633		3.18275
42.289	9.2831		313.032			5.40221	3.21461		8.29017
24.7518	2.77612		3.31056			4.62946	1.47307		1.72707
41.4722	0.886413		5.79809			5.37407	-0.17395		2.53558
74.0821	4.89008		8.99465			6.21105	2.28986		3.16907
226.181	20.5144		8.28176			7.82133	4.35856		3.04994
105.905	6.66366		116.98			6.72663	2.73631		6.87012
52.0062	9.7269		60.6711			5.70061	3.28198		5.92294
10.7576	6.74802		16.6626			3.42729	2.75446		4.05854
65.6885	0.602625		44.9288			6.03757	-0.730666		5.48957
19.0223	2.47499		5.59556			4.24962	1.30742		2.48428
116.266	1.63576		158.689			6.86128	0.709965		7.31006
67.8447	1.46785		4.99174			6.08416	0.553702		2.31954
2.74313	4.35841		168.704			1.45582	2.1238		7.39835
1.71796	13.2887		149.407			0.780695	3.73213		7.22311
0.623537	12.9607		151.453			-0.681454	3.69607		7.24273
0.467435	3.56582		137.156			-1.09716	1.83423		7.09967
0.803122	12.1613		4.972			-0.316308	3.60422		2.31383
4.31661	12.9635		23.6519			2.1099	3.69638		4.56389
5.04611	7.54934		42.0348			2.33517	2.91635		5.39351
2.54707	3.6496		97.7151			1.34884	1.86774		6.61051
2.25323	3.14268		5.89784			1.17199	1.652		2.56019
5.84017	2.06444		24.9936			2.54601	1.04575		4.64349
4.32461	13.2448		2.93365			2.11257	3.72736		1.55269
4.68143	19.5875		2.95507			2.22695	4.29186		1.56319
50.8506	1.36203		119.349			5.66819	0.445758		6.89904
17.0404	11.8443		10.8576			4.09089	3.56612		3.44063
55.3905	2.5081		21.5987			5.79157	1.3266		4.43287
0.601749	952.347		21.718			-0.732767	9.89534		4.44082
0.830791	5.44756		21.4668			-0.267442	2.44561		4.42404
0.808817	175.228		21.5837			-0.306114	7.45309		4.43187
0.585251	18.9189		11.6283			-0.772873	4.24175		3.53957
1.18836	10.0438		23.4594			0.248971	3.32823		4.5521
3.0193	27.2524		4.67979			1.59422	4.76831		2.22644
1.96221	23.8314		11.3018			0.972478	4.57479		3.49848
1.16907	39.6411		37.7306			0.225366	5.30893		5.23766
0.921076	18.3062		10.9251			-0.118607	4.19426		3.44957
1.24535	25.1112		13.3588			0.316547	4.65026		3.73972
1.95465	64.4976		301.557			0.96691	6.01117		8.23629
0.715273	11.0037		9.92849			-0.483434	3.45991		3.31157
8.59811	370.832		17.1673			3.10402	8.53462		4.1016
4.77673	86.5827		8.91382			2.25602	6.43601		3.15604
2.83929	25.9873		9.28919			1.50553	4.69973		3.21555
8.17934	4.32171		30.4421			3.03198	2.1116		4.928
2.98093	2.44184		25.1083			1.57576	1.28797		4.65009
1.21673	8.63668		6.24649			0.283005	3.11048		2.64305
0.709921	27.4603		86.9758			-0.49427	4.77927		6.44254
1.03087	9.32225		5.60272			0.0438595	3.22068		2.48613
0.622451	5.28288		6.49762			-0.683968	2.40132		2.69991
16.0218	43.9951		9.77874			4.00196	5.45927		3.28965
1.85523	20.863		10.3163			0.891597	4.38288		3.36686
1.78572	27.5621		40.2823			0.836504	4.78462		5.33207
1.21278	4.14442		4.22787			0.27832	2.05117		2.07993
0.632805	15.3173		8.03998			-0.660167	3.93709		3.00719
0.532951	359.336		46.8372			-0.907925	8.48919		5.54958
3.0703	66.9967		19.0479			1.61838	6.06602		4.25156
3.58202	38.0636		1.54053			1.84077	5.25034		0.623427
5.4392	4.27469		33.3722			2.44339	2.09582		5.06058
2.55509	4.17561		150.426			1.35338	2.06199		7.23291
1.22766	4.23242		3907.59			0.295916	2.08148		11.9321
3.16925	1.29714		16.4953			1.66414	0.37533		4.04398
1.78707	7.96456		24.9211			0.837599	2.9936		4.6393
3.92909	3.25077		59.5124			1.97419	1.70078		5.89512
3.94588	2.05844		10.9685			1.98035	1.04155		3.45529
2.51877	6.80449		10.9802			1.33272	2.76649		3.45683
2.47	2.64705		18.0186			1.30451	1.40439		4.17141
1.74552	1.51994		4.1969			0.80366	0.60401		2.06932
2.4214	110.381		58.7289			1.27584	6.78635		5.876
1.61493	7.51093		81.6229			0.691474	2.90899		6.3509
0.744817	1.25178		87.0018			-0.425042	0.323976		6.44297
7.54341	8.23651		13.7187			2.91522	3.04203		3.77807
23.0759	1.27834		52.9499			4.52832	0.354275		5.72656
18.6805	16.4185		49.8926			4.22346	4.03725		5.64076
4.80238	57.8685		25.7388			2.26375	5.85471		4.68587
0.966361	7.20873		7.74133			-0.0493663	2.84974		2.95258
0.78342	0.692355		335.721			-0.352143	-0.530416		8.39112
1.19674	2.05416		5.13235			0.259107	1.03855		2.35962
0.675689	1.83726		2.16897			-0.56557	0.87756		1.11701
0.415498	1.97538		1.57499			-1.26709	0.982132		0.655341
0.927494	1.53817		52.8298			-0.108591	0.621216		5.72328
0.823357	1.24235		84.6575			-0.280411	0.313068		6.40357
0.860134	35.9741		29.7903			-0.217367	5.16889		4.89677
2.24235	36.9922		338.823			1.16501	5.20915		8.40439
1.52665	1.41457		658.108			0.610371	0.50036		9.36218
1.00738	9.60993		1.84704			0.0106122	3.26453		0.885215
0.776786	20.4502		1.22477			-0.364411	4.35404		0.292509
1.96325	15.2796		14.4791			0.973247	3.93354		3.8559
2.76324	0.559061		113.464			1.46636	-0.838922		6.82609
0.602569	0.875989		18.4739			-0.730802	-0.191016		4.20742
1.31281	3.47347		40.4322			0.392663	1.79638		5.33743
0.585572	1.53954		2.98703			-0.772081	0.622497		1.57871
1.68613	5.97744		1.78999			0.753712	2.57953		0.83995
0.74179	21.406		44.0823			-0.430918	4.41994		5.46213
18.4736	160.405		315.953			4.2074	7.32558		8.30356
26.5149	13.2752		9.99553			4.72873	3.73066		3.32128
12.6257	14.6212		1.36288			3.65829	3.86999		0.446663
165.102	20.1059		48.4461			7.36721	4.32955		5.59831
87.8689	9.71005		84.3534			6.45728	3.27948		6.39838
76.2459	7.58709		117.732			6.25259	2.92355		6.87937
238.256	6.25624		4.42122			7.89637	2.6453		2.14444
248.499	7.74878		104.74			7.9571	2.95397		6.71067
138.764	2.4425		40.5195			7.11649	1.28836		5.34054
21.9242	8.21545		23.3582			4.45445	3.03834		4.54586
0.828356	13.0877		1.00271			-0.271677	3.71014		0.00390696
0.711372	176.51		9.90296			-0.491323	7.4636		3.30786
0.776525	299.054		150.256			-0.364895	8.22426		7.23128
0.637007	29.926		66.8102			-0.650619	4.90333		6.062
1.90535	1.32014		141.217			0.930056	0.400688		7.14177
1.29248	3.67423		280.125			0.370145	1.87744		8.12992
0.711372	12.5308		18.5706			-0.491323	3.64741		4.21495
0.70211	15.1062		15.7781			-0.51023	3.91707		3.97985
1.9824	111.791		9.22075			0.987246	6.80466		3.20488
4.17558	121.713		3.97699			2.06198	6.92734		1.99168
1.60541	22.6217		34.8355			0.682945	4.49964		5.12249
1.89439	19.6808		9.31232			0.921732	4.29872		3.21914
0.774074	7.13922		456.695			-0.369457	2.83577		8.83509
2.65354	24.2273		15.1065			1.40792	4.59856		3.9171
1.50081	18.1974		13.6498			0.585746	4.18566		3.77081
0.543478	41.5459		26.3293			-0.879705	5.37663		4.7186
11.3117	70.3843		17.1877			3.49974	6.13718		4.1033
4.03066	65.1969		12.6666			2.01102	6.02673		3.66295
45.7394	66.3238		1.34014			5.51537	6.05145		0.422382
12.0701	18.3511		8784.15			3.59336	4.1978		13.1007
13.0532	19.2307		89.2542			3.70633	4.26534		6.47985
8.21461	66.5375		9.72711			3.03819	6.0561		3.28201
18.8427	57.9682		20.5893			4.23593	5.85719		4.36382
13.354	2.18811		7.19648			3.7392	1.12969		2.84729
46.7859	2.0978		7.5325			5.548	1.06888		2.91313
22.2631	7.88515		203.622			4.47658	2.97914		7.66975
45.3	8.55616		98.0547			5.50144	3.09696		6.61551
12.4383	15.4849		115.121			3.63671	3.95279		6.84701
9.33473	3.00383		87.6099			3.22261	1.5868		6.45302
6.07743	2.17098		93.0829			2.60346	1.11835		6.54044
116.732	4.97054		83.2602			6.86706	2.3134		6.37956
588.956	2.59843		29.5629			9.20202	1.37764		4.88572
71.1946	67.7865		17.2697			6.1537	6.08293		4.11017
0.71882	47.711		1.2577			-0.476298	5.57625		0.33079
0.647725	4.74431		9.08371			-0.626547	2.2462		3.18328
1.71	4.5821		127.379			0.773999	2.19601		6.99299
1.03844	4.15571		59.8011			0.0544122	2.05509		5.9021
0.975148	0.987708		12.0798			-0.0363074	-0.0178428		3.59452
0.534323	14.5961		37.4701			-0.904217	3.86752		5.22767
0.974517	3.60536		1.96273			-0.0372402	1.85014		0.972858
0.66295	5.53919		4.71033			-0.593028	2.46967		2.23583
1.24844	5.77681		39.6662			0.320132	2.53027		5.30984
2.53953	4.05217		2.79101			1.34456	2.01869		1.48079
1.18739	34.4617		6.0791			0.247796	5.10692		2.60386
0.898468	41.0596		2.26067			-0.15446	5.35965		1.17675
0.985078	2.43972		6.1127			-0.02169	1.28671		2.61181
0.554882	3.62947		13.7955			-0.849747	1.85976		3.78613
0.502515	1.457		15.0237			-0.992762	0.543002		3.90917
0.807041	2.2698		271.526			-0.309285	1.18256		8.08495
2.41766	11.8303		15.2469			1.27361	3.56442		3.93044
1.50814	18.5776		17.6153			0.592769	4.21549		4.13876
1.03419	5.12519		3.24206			0.0484992	2.3576		1.69691
4.43852	13.5375		29.5978			2.15008	3.75889		4.88742
5.90569	17.0472		27.504			2.5621	4.09146		4.78157
2.94764	29.3994		26.1816			1.55956	4.87771		4.71048
0.818133	25.3708		12.2893			-0.289593	4.6651		3.61933
0.976881	2.54032		17.641			-0.033745	1.34501		4.14086
2.85727	1.6112		22.9399			1.51464	0.688133		4.51979
0.872182	6.50582		22.6031			-0.197299	2.70173		4.49845
0.890874	11.5757		15.2917			-0.166707	3.53303		3.93468
17.5804	9.45225		14.7357			4.1359	3.24066		3.88125
9.6648	7.49817		15.2529			3.27274	2.90654		3.93101
16.7858	8.80807		14.0008			4.06917	3.13883		3.80744
2.39647	10.9266		13.949			1.26091	3.44977		3.80209
5.59582	0.883635		16.2855			2.48435	-0.178477		4.02552
1.20709	2.58823		21.5856			0.271536	1.37197		4.432
2.04076	0.974163		8.72558			1.02911	-0.0377654		3.12525
1.5248	23.1516		1.40524			0.608623	4.53304		0.490821
1.09825	2.84231		14.4259			0.135208	1.50706		3.85059
0.669532	2.7873		14.9402			-0.578776	1.47887		3.90113
0.393328	2.05992		11.6389			-1.34619	1.04259		3.54088
5.45828	1.28745		19.2717			2.44845	0.364515		4.26841
0.606994	2.79878		30.9636			-0.720245	1.4848		4.9525
0.419636	6.60496		20.2326			-1.25279	2.72355		4.33861
11.8591	5.00536		52.7225			3.56792	2.32347		5.72035
1.46396	3.28005		5.62815			0.549873	1.71372		2.49266
1.60038	1.05761		4.77663			0.678416	0.0808073		2.25599
0.969915	0.489968		1.9707			-0.0440693	-1.02924		0.978707
1.91012	7.1157		32.8474			0.933661	2.83101		5.03771
0.637737	12.1417		56.9095			-0.648967	3.6019		5.8306
2.25345	9.4163		29.4545			1.17213	3.23516		4.88042
0.882371	1.89753		8.22888			-0.180542	0.924123		3.0407
7.54258	41.0597		11.4823			2.91506	5.35965		3.52133
1.09679	45.6922		8.35598			0.133294	5.51388		3.06281
2.3146	5.17251		177.174			1.21076	2.37087		7.46902
50.0624	1.04883		8.22223			5.64566	0.0687745		3.03953
2.81389	1.23608		7.49075			1.49257	0.30577		2.90511
65.569	34.8443		31.835			6.03494	5.12285		4.99254
57.1629	41.6635		30.8949			5.83701	5.38071		4.9493
44.339	20.1318		23.8834			5.4705	4.3314		4.57794
6.93761	7.79163		6.40961			2.79444	2.96193		2.68024
30.1268	0.553401		21.8443			4.91298	-0.853602		4.44919
8.58229	4.18517		17.3951			3.10136	2.06529		4.12061
3.21185	33.2751		13.0068			1.6834	5.05637		3.7012
73.5151	22.4727		238.175			6.19997	4.4901		7.89588
17.2064	0.85129		35.5066			4.10488	-0.232277		5.15002
15.4471	231.489		322.592			3.94926	7.8548		8.33357
12.0249	0.80103		15.4978			3.58795	-0.320071		3.95399
8.39829	1.48414		736.18			3.0701	0.569631		9.52391
147.982	0.78365		1.72612			7.20927	-0.351719		0.787537
61.2585	6.86077		19.6479			5.93684	2.77837		4.2963
19.1994	38.0067		6.81462			4.26299	5.24818		2.76863
37.0371	2.07058		5.92086			5.2109	1.05003		2.56581
127.297	28.5088		27.4359			6.99206	4.83334		4.77799
186.958	6.70273		4.27296			7.54657	2.74475		2.09524
17.6555	0.846656		11.6914			4.14205	-0.240153		3.54737
16.8685	2.1975		5.3158			4.07626	1.13586		2.41029
14.6225	1.0728		174.333			3.87012	0.101377		7.4457
48.7057	42.8164		3.92207			5.60602	5.42009		1.97162
9.16238	76.8235		1.55597			3.19572	6.26348		0.637816
13.0373	18.409		1.58882			3.70458	4.20234		0.667957
42.0519	6.08871		20.8552			5.3941	2.60614		4.38233
14.6196	2.89968		461.664			3.86984	1.5359		8.8507
86.2842	11.974		193.288			6.43102	3.58184		7.59461
102.631	3.36008		226.121			6.68132	1.7485		7.82095
2.63164	2.70338		1542.27			1.39596	1.43477		10.5908
	3.60232		69.9895				1.84893		6.12907
	20.835		67.6424				4.38094		6.07986
	15.7657		3.61959				3.97872		1.85583
	49.8721		13.8943				5.64016		3.79642
	1.80586		22.1955				0.85269		4.4722
	5.96153		16.5015				2.57568		4.04453
	48.9022		18.3974				5.61183		4.20143
	68.0446		181.702				6.08841		7.50543
	3.9183		10.5692				1.97023		3.40179
	15.9248		5.11323				3.9932		2.35423
	2.66989		4.50067				1.41678		2.17014
	53.4822		34.2247				5.74099		5.09696
	61.8964		12.067				5.95178		3.59299
	49.0531		5.91018				5.61627		2.5632
	212.007		11.111				7.72797		3.47392
	10.0074		12.296				3.323		3.62012
	4.00843		9.07588				2.00304		3.18204
	3.58374		58.0402				1.84146		5.85898
	5.26814		59.4267				2.39729		5.89304
	12.8893		24.4684				3.6881		4.61285
	5.7837		4.91446				2.53199		2.29703
	32.0833		14.9325				5.00375		3.90038
	2.28659		1.20868				1.1932		0.273429
	1.25763		7.91927				0.330705		2.98537
	6.28935		8.83019				2.65291		3.14245
	1.48207		67.2313				0.567617		6.07106
	52.4683		4.4727				5.71338		2.16115
	239.118		11.022				7.90158		3.46231
	84.5675		26.934				6.40203		4.75136
	3.55988		13.4117				1.83183		3.74542
	2.00508		14.1535				1.00366		3.82309
	3.9284		13.3164				1.97394		3.73513
	2.89594		12.1036				1.53403		3.59737
	49.6971		0.82574				5.63509		-0.27624
	8.9478		14.2369				3.16153		3.83156
	27.0136		75.4117				4.75561		6.23672
	88.3687		27.332				6.46546		4.77252
	3.40399		515.667				1.76723		9.0103
	4.05941		503.704				2.02127		8.97643
	1.84335		71.8697				0.882333		6.16731
	78.0401		12.4978				6.28614		3.6436
	2.09675		59.4732				1.06816		5.89417
	2.11649		5.3892				1.08168		2.43007
	17.8122		43.1599				4.15479		5.43162
	4.39279		35.2812				2.13514		5.14083
	1.55672		44.3913				0.638512		5.47221
	4.90398		9.3571				2.29395		3.22606
	7.13		8.00187				2.8339		3.00034
	2.99657		6.84335				1.58331		2.7747
	3.97821		6.17969				1.99212		2.62753
	3.69899		6.22355				1.88713		2.63774
	41.355		6.59697				5.36999		2.7218
	9.28041		6.91967				3.21419		2.7907
	49.6351		51.7228				5.63329		5.69273
	2.64979		32.9426				1.40588		5.04188
	5.80499		88.957				2.53729		6.47504
	5.02065		5.48358				2.32787		2.45512
	28.2673		8.87794				4.82106		3.15023
	32.6433		45.3998				5.02872		5.50461
	52.095		16.1805				5.70307		4.01618
	25.2695		1112.63				4.65932		10.1198
	7.4418		27.1096				2.89565		4.76073
	87.2107		2.54786				6.44643		1.34929
	16.3355		68.4617				4.02994		6.09723
	11.2577		60.5481				3.49285		5.92001
	36.8355		1.63262				5.20303		0.707189
	1.29163		16.7262				0.369196		4.06404
	15.0794		16.9359				3.91451		4.08201
	111.381		20.3578				6.79936		4.34751
	48.6361		0.910131				5.60396		-0.135854
	23.1312		0.867364				4.53177		-0.205291
	19.1438		1182				4.2588		10.207
	14.9801		8.52885				3.90498		3.09235
	9.0242		5.29917				3.1738		2.40577
	22.0741		12.4829				4.46428		3.64188
	0.755142		4.11311				-0.40518		2.04023
	2.90407		1134.94				1.53807		10.1484
	5.88171		0.936591				2.55624		-0.0945085
	3.97775		2.49234				1.99195		1.3175
	3.99157		3.63284				1.99696		1.8611
	4.827		24.0182				2.27113		4.58606
	16.2349		9.72268				4.02103		3.28135
	3.0298		2.47863				1.59922		1.30955
	51.8864		54.3423				5.69728		5.764
	1.35902		47.4587				0.442571		5.5686
	24.1131		140.422				4.59175		7.13363
	14.631		1.76443				3.87096		0.819202
	7.84986		553.974				2.97267		9.11368
	4.45198		552.566				2.15445		9.11
	3.66827		560.59				1.8751		9.1308
	2.10733		19.425				1.07542		4.27984
	2.01986		3.36976				1.01426		1.75265
	5.28446		15.9926				2.40176		3.99934
	42.5919		124.388				5.41251		6.9587
	26.4679		13.0791				4.72617		3.70919
	27.1451		7.21828				4.76262		2.85166
	5.9927		15.6909				2.58321		3.97186
	1.59207		19.4947				0.6709		4.28501
	11.8344		1117.62				3.56492		10.1262
	209.837		42.7529				7.71312		5.41795
	3.86544		1148.18				1.95063		10.1651
	7.1179		25.1847				2.83145		4.65448
	5.45714		36.8282				2.44815		5.20274
	4.74984		8.59496				2.24788		3.10349
	7.55244		74.2004				2.91694		6.21336
	5.97321		28.5061				2.57851		4.8332
	149.916		28.4468				7.22801		4.8302
	99.1072		74.1071				6.63092		6.21154
	3.82027		67.2011				1.93367		6.07041
	17.217		6.29377				4.10577		2.65393
	8.91734		157.022				3.15661		7.29482
	6.13053		11.1406				2.61601		3.47776
	1.228		212.478				0.296311		7.73117
	15.368		5.91555				3.94186		2.56451
	27.3159		3.67572				4.77167		1.87803
	29.6464		498.777				4.88979		8.96225
	26.9861		24.3291				4.75415		4.60461
	3.64381		3.91723				1.86545		1.96983
	0.701656		28.3838				-0.511164		4.827
	1.57206		3.82926				0.652658		1.93707
	84.4699		10.7145				6.40037		3.42149
	10.2182		10.0531				3.35307		3.32957
	13.6387		31.0131				3.76964		4.95481
	3.02887		1.10104				1.59878		0.13887
	14.4773		17.2533				3.85572		4.1088
	4.18805		1.94253				2.06628		0.957938
	4.34587		16.9148				2.11964		4.08022
	16.0393		15.0458				4.00354		3.91129
	15.1036		438.063				3.91682		8.77499
	10.9029		15.383				3.44664		3.94326
	18.4308		11.1982				4.20405		3.4852
	5.1155		5.94841				2.35488		2.5725
	14.2314		553.323				3.83101		9.11198
	3.4745		2.47278				1.79681		1.30614
	1.85712		2.64275				0.89307		1.40204
	29.5841		21.0949				4.88675		4.39882
	14.8007		34.5754				3.88759		5.11168
	12.6876		642.585				3.66534		9.32774
	16.4965		53.0455				4.04409		5.72916
	14.7205		4.93956				3.87976		2.30438
	75.061		67.5794				6.22999		6.07851
	96.5368		68.3029				6.59301		6.09388
	70.1894		70.2579				6.13318		6.13459
	14.9676		68.3029				3.90377		6.09388
	3.76987		54.2389				1.91452		5.76126
	10.4389		53.9416				3.38389		5.75333
	10.432		7.31615				3.38294		2.87108
	3.78736		48.0871				1.92119		5.58758
	1.42412		8.59867				0.510066		3.10411
	1.82388		13.6096				0.867007		3.76655
	2.4307		2.2204				1.28137		1.15082
	1.46609		63.7317				0.55197		5.99394
	0.574537		5.82108				-0.799529		2.54129
	1.17908		57.4744				0.237661		5.84485
	51.2543		7.43706				5.6796		2.89473
	32.4161		8.35221				5.01864		3.06216
	69.9197		34.1509				6.12763		5.09385
	29.5282		31.0096				4.88402		4.95464
	17.543		2.84742				4.13282		1.50966
	0.970245		122.141				-0.0435792		6.9324
	8.45127		181.608				3.07917		7.50468
	2.76084		173.544				1.4651		7.43916
	4.13474		11.4646				2.0478		3.51911
	8.32148		22.4269				3.05684		4.48716
	7.74793		42.3215				2.95381		5.40332
	22.685		45.4841				4.50367		5.50729
	5.63699		36.501				2.49492		5.18987
	5.81721		3.61229				2.54033		1.85291
	0.82015		9.79341				-0.28604		3.29181
	1.14668		15.4671				0.19746		3.95113
	4.69131		109.019				2.22999		6.76844
	1.8815		70.9405				0.911885		6.14854
	4.11392		20.0071				2.04051		4.32244
	2.31537		55.9408				1.21124		5.80583
	2.02357		6.2983				1.0169		2.65496
	2.33112		32.2691				1.22103		5.01208
	3.67644		9.87225				1.87831		3.30338
	1.67605		0.414563				0.745063		-1.27034
	22.2467		6.08365				4.47552		2.60494
	10.1492		1.21778				3.34329		0.284252
	4.61262		68.675				2.20559		6.10171
	23.3766		68.7921				4.54699		6.10417
	3.10724		66.7682				1.63564		6.06109
	1.69598		66.9428				0.76212		6.06486
	15.7031		9.02842				3.97298		3.17447
	24.3075		116.044				4.60333		6.85853
	8.30665		141.262				3.05427		7.14223
	24.1928		140.164				4.5965		7.13098
	8.16091		33.3444				3.02873		5.05937
	12.132		26.6188				3.60075		4.73438
	14.9519		3.90587				3.90226		1.96564
	1.44461		18.5983				0.530679		4.2171
	2.72565		20.8924				1.4466		4.38491
	0.935159		90.7386				-0.096717		6.50364
	4.25123		13.7708				2.08788		3.78354
	6.69619		13.0799				2.74334		3.70928
	119.275		12.9122				6.89815		3.69066
	7.13912		7.3474				2.83575		2.87723
	1.51405		1.20685				0.598414		0.271245
	2.49819		2.90206				1.32088		1.53708
	3.25536		279.35				1.70282		8.12593
	305.801		118.525				8.25645		6.88905
	3.18418		28.2983				1.67092		4.82264
	38.6408		44.5975				5.27205		5.47889
	3.06537		7.7419				1.61606		2.95269
	3.74656		2.1742				1.90557		1.12049
	164.421		4456.36				7.36125		12.1217
	28.1901		1448.64				4.81712		10.5005
	2.55254		94.8519				1.35193		6.5676
	3.30186		60.321				1.72328		5.91459
	68.0352		20.3955				6.08821		4.35018
	7.23818		1983.08				2.85563		10.9535
	10.252		24.1287				3.35784		4.59268
	5.41874		22.1829				2.43796		4.47137
	3.01041		31.0952				1.58996		4.95862
	19.3183		30.2328				4.27189		4.91804
	58.9123		47.3436				5.8805		5.5651
	131.458		15.6087				7.03846		3.96428
	30.3133		3.73334				4.92188		1.90047
	15.0496		22.2364				3.91165		4.47485
	13.7557		41.1414				3.78196		5.36252
	6.06946		33.7975				2.60157		5.07884
	6.89081		20.6248				2.78467		4.36631
	1.29078		16.7666				0.368248		4.06752
	8.21965		21.4355				3.03908		4.42193
	2.59472		6.56311				1.37558		2.71438
	5.14103		25.1567				2.36206		4.65287
	106.397		461.487				6.73331		8.85015
	75.3588		469.051				6.2357		8.8736
	37.5054		108.466				5.22903		6.7611
	8.18338		6.86022				3.0327		2.77825
	19.8961		9.52579				4.31442		3.25184
	3.77463		35.257				1.91633		5.13984
	5.34849		39.7621				2.41913		5.31332
	1.24091		83.7865				0.311401		6.38865
	34.7072		41.0419				5.11716		5.35902
	5.55339		13.5558				2.47337		3.76084
	4.12021		39.2314				2.04272		5.29394
	5.73604		74.2281				2.52005		6.21389
	3.4107		139.509				1.77007		7.12421
	4.76509		2.24406				2.2525		1.16611
	1.06214		2.91163				0.0869758		1.54183
	157.184		59.1002				7.29631		5.88509
	15.532		37.3637				3.95717		5.22357
	7.98602		27.1007				2.99748		4.76026
	1.01402		30.4538				0.0200815		4.92855
	3.17149		18.9161				1.66516		4.24154
	5.78318		2.33958				2.53186		1.22625
	1.19293		1.51954				0.254505		0.603633
	4.36079		16.3309				2.12459		4.02953
	4.28782		57.8543				2.10025		5.85435
	4.01452		19.5355				2.00523		4.28802
	13.5348		5.59508				3.7586		2.48416
	7.20289		217.793				2.84858		7.76681
	13.8434		9.54286				3.79113		3.25442
	1.42689		22.2764				0.512875		4.47745
	5.44454		16.0063				2.44481		4.00057
	2.32316		3.02145				1.21609		1.59524
	4.62171		42.8586				2.20843		5.42151
	74.5435		42.8111				6.22001		5.41991
	3.20532		2.08245				1.68047		1.05828
	6.36288		4.47924				2.66968		2.16325
	12.7856		4.61392				3.67645		2.20599
	1.5961		201.494				0.674552		7.65459
	5.67166		14.2587				2.50377		3.83377
	27.7221		56.0058				4.79296		5.8075
	31.8258		3.90987				4.99212		1.96712
	119.195		121.489				6.89718		6.92468
	3.24103		17.1526				1.69645		4.10035
	2.92159		8.50811				1.54675		3.08884
	2.89687		11.4606				1.5345		3.51862
	3.20636		14.2393				1.68093		3.83181
	4.08684		1.72198				2.03099		0.784064
	4.91207		41.8299				2.29633		5.38646
	4.85506		2.11059				2.27949		1.07765
	1.24728		80.2864				0.318791		6.32708
	4.95969		57.0898				2.31025		5.83516
	12.4901		15.7091				3.64271		3.97353
	3.54375		10.4081				1.82528		3.37963
	5.16175		22.6273				2.36786		4.49999
	2.40024		50.0568				1.26318		5.64549
	7.95265		19.2006				2.99144		4.26308
	6.61278		7.21588				2.72526		2.85118
	22.9609		4.33781				4.52111		2.11697
	21.8249		13.639				4.4479		3.76967
	26.6364		13.3618				4.73533		3.74004
	2.15977		45.2035				1.11088		5.49836
	3.73896		157.578				1.90264		7.29992
	20.9177		6.76552				4.38665		2.7582
	4.1457		56.5453				2.05162		5.82134
	12.7178		52.2826				3.66878		5.70826
	82.3154		1.61335				6.36309		0.690057
	6.11269		9.5634				2.61181		3.25752
	25.2184		8.24244				4.6564		3.04307
	6.95044		304.943				2.7971		8.25239
	15.4568		9.05509				3.95017		3.17873
	29.157		154.945				4.86577		7.27561
	6.75822		27.6984				2.75664		4.79173
	4.08574		24.4499				2.0306		4.61176
	11.203		35.6504				3.48582		5.15585
	10.0756		75.181				3.33279		6.2323
	4.66282		1.25756				2.2212		0.330629
	32.3673		42.8555				5.01647		5.42141
	10.4486		34.7029				3.38523		5.11699
	8.71781		1.54758				3.12397		0.630014
	6.89969		1.51966				2.78653		0.603746
	5.08438		10.5462				2.34607		3.39865
	1.84825		17.3685				0.886162		4.1184
	2.01628		2.04164				1.01169		1.02973
	30.4255		28.8242				4.92721		4.84921
	10.2334		3.36095				3.35522		1.74887
	8.96362		171.255				3.16408		7.42
	1.08412		167.477				0.116525		7.38782
	1.20865		12.4125				0.273402		3.63372
	59.0342		67.3048				5.88348		6.07264
	18.9227		27.5742				4.24205		4.78525
	4.13444		84.7295				2.04769		6.40479
	2.80696		84.28				1.48901		6.39712
	2.60436		82.8875				1.38093		6.37308
	10.4243		79.1948				3.38188		6.30733
	2.02353		75.2143				1.01688		6.23293
	23.6999		19.3189				4.56681		4.27194
	32.2328		332.468				5.01046		8.37707
	8.74059		975.98				3.12773		9.93071
	2.81044		39.7992				1.49079		5.31467
	1.45144		2.78999				0.537483		1.48026
	11.809		255.773				3.56181		7.99872
	15.0228		33.3381				3.90908		5.0591
	41.8113		13.5826				5.38582		3.76369
	23.4656		36.8176				4.55247		5.20232
	7.32671		9.45706				2.87317		3.24139
	67.2746		21.4761				6.07199		4.42466
	294.523		18.7087				8.20224		4.22563
	12.5031		14.6567				3.64422		3.87348
	1.86955		4.65927				0.902688		2.22011
	10.6479		12.6869				3.4125		3.66527
	6.49666		17.4607				2.6997		4.12604
	4.1398		78.7388				2.04956		6.299
	3.16429		16.3996				1.66188		4.03559
	3.14171		35.258				1.65155		5.13988
	1.36273		32.1562				0.446498		5.00702
	0.889015		31.6647				-0.16972		4.9848
	2.90058		358.242				1.53634		8.48479
	94.6783		244.154				6.56496		7.93165
	1.0506		0.610789				0.071209		-0.711254
	13.6929		0.641869				3.77535		-0.639649
	20.6336		16.9004				4.36692		4.07899
	152.135		10.9309				7.24921		3.45034
	98.926		26.496				6.62828		4.7277
	6.58237		16.9101				2.71861		4.07981
	171.365		11.7665				7.42093		3.55661
	3.70327		7.71924				1.8888		2.94846
	11.4307		4.4784				3.51485		2.16298
	4.70751		2.61031				2.23496		1.38422
	7.8406		2.8951				2.97096		1.53361
	11.594		63.6311				3.5353		5.99166
	1.40045		68.232				0.485888		6.09238
	3.03604		64.0073				1.60219		6.00016
	3.69779		70.7598				1.88666		6.14486
	10.2151		10.3139				3.35263		3.36651
	19.5604		3.10391				4.28986		1.63409
	30.1924		44.654				4.91612		5.48072
	5.6199		34.7278				2.49055		5.11802
	4.14322		20.4007				2.05075		4.35055
	97.9612		18.1951				6.61414		4.18548
	9.79712		17.0731				3.29236		4.09366
	67.2415		17.228				6.07128		4.10668
	2.03778		34.989				1.02699		5.12883
	10.8338		27.5206				3.43747		4.78244
	12.732		97.9234				3.67039		6.61358
	4.16606		157.244				2.05869		7.29686
	33.2374		91.847				5.05474		6.52116
	3.44704		30.0644				1.78536		4.90998
	1.43263		33.7341				0.518668		5.07614
	1.62381		242.985				0.699379		7.92472
	6.01029		30.3909				2.58743		4.92557
	18.2548		53.0433				4.19021		5.7291
	12.7674		53.3837				3.67439		5.73833
	8.85187		1.34959				3.14598		0.432519
	8.40309		0.856135				3.07092		-0.224089
	100.642		97.7969				6.65308		6.61172
	117.229		98.1364				6.87319		6.61672
	57.1616		30.4897				5.83697		4.93025
	223.834		63.959				7.80628		5.99908
	100.365		61.4902				6.64912		5.94228
	99.1881		5.29346				6.6321		2.40421
	9.07419		23.6293				3.18177		4.56251
	213.923		15.1807				7.74095		3.92417
	82.3676		1.95866				6.36401		0.969865
	7.627		1.98264				2.93112		0.987426
	1.39156		6.68244				0.476701		2.74037
	18.2708		23.698				4.19147		4.5667
	34.9813		12.2961				5.12851		3.62012
	17.3798		96.472				4.11934		6.59204
	7.76396		5.05554				2.95679		2.33786
	93.4639		12.5494				6.54634		3.64955
	182.714		53.4985				7.51344		5.74143
	5.06232		13.3838				2.3398		3.74241
	9.62007		7.54327				3.26605		2.91519
	27.9007		1.1493				4.80223		0.200754
	413.129		53.1495				8.69045		5.73199
	81.7903		28.5202				6.35386		4.83391
	11.317		23.0119				3.50041		4.52431
	12.1926		11.7286				3.60794		3.55196
	8.7205		11.5298				3.12441		3.52729
	49.0396		16.2947				5.61587		4.02633
	49.2811		16.2081				5.62296		4.01865
	22.2078		15.4645				4.47299		3.95089
	19.2213		44.9126				4.26463		5.48905
	3.17061		5.67556				1.66476		2.50476
	14.1311		417.394				3.8208		8.70527
	8.12848		162.54				3.02298		7.34465
	5.02185		14.6492				2.32822		3.87275
	15.2641		30.6615				3.93207		4.93836
	15.3757		5.31712				3.94258		2.41064
	33.33		50.9656				5.05875		5.67145
	54.4165		1.14986				5.76597		0.201452
	48.5083		14.7814				5.60016		3.88571
	13.7693		72.4024				3.78338		6.17797
	7.09256		6.69967				2.82631		2.74409
	10.6251		6.83644				3.4094		2.77324
	23.1782		16.3141				4.53469		4.02805
	12.7684		15.667				3.6745		3.96966
	1.72486		14.5561				0.786479		3.86356
	4.28758		6.755				2.10016		2.75596
	3.72101		14.6285				1.8957		3.87071
	19.424		23.2404				4.27977		4.53857
	10.4065		37.6971				3.37941		5.23638
	24.1593		8.27938				4.59451		3.04952
	9.56515		4.93725				3.25779		2.30371
	21.3441		9.35932				4.41577		3.2264
	14.6995		3.85857				3.8777		1.94807
	4.49619		29.3706				2.1687		4.8763
	252.264		26.0223				7.97879		4.70167
	3.2187		10.479				1.68648		3.38942
	1.7947		10.3296				0.84374		3.36871
	9.55921		610.599				3.25689		9.25408
	5.76337		321.317				2.52691		8.32785
	9.42453		176.124				3.23642		7.46045
	15.493		3.89268				3.95355		1.96076
	0.460821		920.018				-1.11772		9.84552
	8.96363		63.6801				3.16408		5.99277
	0.879308		4.63182				-0.185559		2.21158
	5.63057		1.55124				2.49328		0.63342
	2.6813		17.8868				1.42293		4.16083
	5.21544		13.6163				2.38279		3.76727
	0.870372		10.4986				-0.200297		3.39213
	3.54179		11.9045				1.82448		3.57344
	2.1651		14.3782				1.11444		3.84581
	2.69933		8.92074				1.4326		3.15716
	1.21897		39.6079				0.285666		5.30772
	32.0111		31.8748				5.0005		4.99434
	28.4832		64.1099				4.83204		6.00248
	55.3758		0.89152				5.79118		-0.16566
	67.4104		7.9278				6.0749		2.98692
	76.2856		27.0543				6.25334		4.75779
	1.96441		18.388				0.974097		4.20069
	417.994		12.5613				8.70734		3.65091
	261.655		48.459				8.03152		5.59869
	24.6386		47.4164				4.62285		5.56731
	29.9518		48.0839				4.90457		5.58748
	14.947		402.786				3.90178		8.65387
	14.1451		409.063				3.82223		8.67618
	1.19123		107.647				0.252455		6.75016
	1.47423		43.8246				0.559959		5.45367
	19.6207		22.917				4.29431		4.51835
	9.91075		4.03531				3.30899		2.01268
	10.2186		49.4504				3.35312		5.62791
	1.15092		41.0828				0.202782		5.36046
	3.74171		41.9045				1.9037		5.38903
	7.52331		4.81537				2.91137		2.26765
	4.03519		4.92581				2.01264		2.30036
	25.5588		4.93983				4.67575		2.30446
	17.0813		60.1004				4.09435		5.9093
	27.3129		27.1005				4.77151		4.76025
	83.2927		27.6871				6.38012		4.79114
	171.382		26.6886				7.42107		4.73815
	2.13477		0.773295				1.09408		-0.37091
	31.3618		0.57291				4.97094		-0.803619
	1.51827		59.3399				0.602426		5.89093
	15.5274		60.7502				3.95675		5.92482
	34.378		59.5032				5.10341		5.8949
	77.6163		55.5319				6.27829		5.79525
	1.55577		76.6952				0.637633		6.26106
	2.33874		76.9327				1.22573		6.26553
	3.28126		6.23984				1.71425		2.64151
	3.59334		37.4653				1.84533		5.22748
	0.966488		263.435				-0.0491769		8.0413
	5.76844		295.457				2.52818		8.2068
	4.49769		25.1549				2.16918		4.65277
	7.04704		23.8745				2.81702		4.5774
	13.677		117.594				3.77368		6.87767
	14.9814		21.9741				3.9051		4.45773
	4.6339		54.9129				2.21223		5.77907
	8.95883		7.06423				3.16331		2.82053
	51.6626		4.78432				5.69105		2.25831
	12.372		6.07971				3.62901		2.604
	80.9554		56.1698				6.33905		5.81172
	7.52542		5.12825				2.91177		2.35847
	1.80262		8.77878				0.850093		3.13402
	1.87491		43.2025				0.906819		5.43304
	259.453		7.91479				8.01933		2.98455
	235.193		26.2677				7.8777		4.71522
	32.6637		27.5176				5.02962		4.78228
	4.43229		9.32392				2.14805		3.22094
	4.25501		126.398				2.08916		6.98183
	5.80393		5.80199				2.53703		2.53655
	3.20827		27.3926				1.68179		4.77571
	1.04381		44.3927				0.0618538		5.47225
	1.26804		134.924				0.342605		7.076
	50.8218		16.4891				5.66738		4.04344
	5.71693		78.5994				2.51524		6.29645
	10.737		7.68012				3.42452		2.94113
	6.51067		3.90834				2.70281		1.96655
	8.78537		4.1333				3.1351		2.04729
	3.53345		7.6324				1.82108		2.93214
	17.563		73.0243				4.13447		6.1903
	1.12764		104.215				0.173308		6.70343
	36.0757		34.1668				5.17295		5.09452
	6.04943		21.8098				2.5968		4.4469
	22.7701		30.5917				4.50907		4.93507
	6.9727		33.3704				2.80172		5.0605
	1.49813		20.9038				0.583164		4.38569
	1.95868		208.783				0.969883		7.70586
	2.99694		6.4206				1.58349		2.68271
	1.46341		3.39248				0.549334		1.76234
	91.3487		22.3691				6.51331		4.48344
	28.5098		5.65834				4.83339		2.50038
	10.6948		1.67776				3.41884		0.746537
	103.495		39.2149				6.69341		5.29333
	4.49837		36.2421				2.1694		5.1796
	10.4654		932.984				3.38756		9.86571
	10.8571		15.9166				3.44057		3.99246
	16.0786		15.2247				4.00707		3.92835
	9.29404		28.6624				3.21631		4.84109
	3.30517		22.9307				1.72472		4.51921
	5.75833		21.2668				2.52565		4.41053
	29.5792		48.2983				4.88651		5.5939
	2.49279		25.709				1.31776		4.6842
	28.0331		23.1191				4.80906		4.53101
	5.11217		37.9869				2.35394		5.24743
	1.7305		1.66425				0.791188		0.734872
	0.939139		51.7892				-0.0905895		5.69458
	0.685522		34.8463				-0.544725		5.12293
	1.61988		1.76254				0.695891		0.817655
	1.98363		38.6292				0.988142		5.27162
	1.25282		6.68635				0.325177		2.74122
	2.96943		10.813				1.57019		3.43469
	4.42397		35.5021				2.14534		5.14983
	8.81783		9.2347				3.14042		3.20707
	3.0718		9.63091				1.61908		3.26767
	1.96875		25.5351				0.977283		4.67441
	7.8156		39.9381				2.96636		5.31969
	7.55176		31.7303				2.91681		4.98779
	3.58295		5.66954				1.84115		2.50323
	0.964782		38.8046				-0.0517255		5.27815
	1.98772		38.6237				0.991114		5.27141
	6.39177		0.484928				2.67622		-1.04416
	37.8812		28.5853				5.24341		4.8372
	135.149		50.7087				7.07841		5.66416
	5.19314		10.5162				2.37661		3.39454
	8.94429		10.5737				3.16097		3.40241
	4.7021		6.89144				2.2333		2.78481
	6.16151		18.8315				2.62328		4.23508
	5.77674		19.4777				2.53026		4.28375
	9.94495		29.9284				3.31396		4.90345
	0.904431		226.375				-0.144917		7.82257
	4.06683		272.497				2.02391		8.0901
	3.96111		30.484				1.9859		4.92998
	10.025		1.10079				3.32553		0.138538
	13.214		20.503				3.72399		4.35776
	1.83864		58.6791				0.878636		5.87477
	70.5783		58.6006				6.14115		5.87284
	1.85375		159.948				0.890447		7.32146
	5.35896		91.3613				2.42195		6.51351
	4.67739		18.821				2.2257		4.23427
	6.75852		36.6981				2.75671		5.19763
	1.67928		99.7597				0.747846		6.64038
	26.1454		18.776				4.70849		4.23082
	28.4163		23.0499				4.82865		4.52669
	53.9337		5.7102				5.75312		2.51354
	32.1712		49.8243				5.0077		5.63878
	82.8836		49.5257				6.37302		5.63011
	38.1422		51.71				5.25332		5.69237
	29.6267		29.8794				4.88883		4.90108
	23.3959		30.1623				4.54818		4.91467
	9.84135		0.705358				3.29886		-0.503572
	52.9443		8.32575				5.7264		3.05758
	7.92631		2.75068				2.98665		1.45979
	5.71958		8.57033				2.51591		3.09935
	7.20495		2.53226				2.84899		1.34043
	8.08151		4.13771				3.01462		2.04883
	4.24512		637.183				2.08581		9.31556
	18.4198		18.068				4.20318		4.17536
	4.52083		16.7956				2.17659		4.07002
	4.07054		1.31929				2.02522		0.399765
	2.34935		46.8137				1.23226		5.54886
	1.90174		31.1801				0.927322		4.96255
	1.59575		86.7912				0.674236		6.43948
	1.21843		26.9652				0.285029		4.75302
	1.92819		25.622				0.947248		4.67931
	2.41656		5.84649				1.27296		2.54757
	4.04167		12.4687				2.01495		3.64023
	9.88942		19.6963				3.30589		4.29985
	7.67542		22.461				2.94025		4.48935
	4.81448		9.24291				2.26738		3.20835
	3.34613		42.0649				1.74249		5.39455
	4.83186		55.6158				2.27258		5.79742
	250.213		59.57				7.96701		5.89651
	13.5373		50.7305				3.75887		5.66478
	34.3191		49.7077				5.10094		5.6354
	8.75519		1.55498				3.13014		0.6369
	64.1824		3.28805				6.00411		1.71723
	25.6328		295.39				4.67992		8.20648
	0.811283		17.2803				-0.301723		4.11106
	133.136		26.8483				7.05676		4.74676
	32.5768		15.2085				5.02577		3.92681
	0.966671		1.71352				-0.0489026		0.776966
	8.8605		29.3073				3.14739		4.87319
	7.36222		25.0142				2.88014		4.64468
	3.79667		3.09496				1.92473		1.62992
	54.1362		50.8105				5.75852		5.66706
	200.893		3.22034				7.65029		1.68721
	8.6153		3.20639				3.1069		1.68095
	21.3973		3.19623				4.41935		1.67637
	4.36363		2.16705				2.12553		1.11573
	18.3042		39.7594				4.1941		5.31322
	19.3954		32.7395				4.27765		5.03296
	5.70774		33.5312				2.51292		5.06743
	26.6488		33.2635				4.736		5.05587
	15.416		33.1773				3.94635		5.05213
	32.9673		33.3853				5.04296		5.06114
	32.6881		41.1934				5.03069		5.36434
	1.79796		68.1023				0.846359		6.08963
	28.277		6.82884				4.82156		2.77164
	88.4077		14.3791				6.4661		3.84591
	9.45861		55.8591				3.24163		5.80372
	22.0781		26.2248				4.46454		4.71286
	7.35064		42.001				2.87787		5.39235
	0.951221		42.3888				-0.0721483		5.40561
	1.69413		3.65852				0.760546		1.87126
	14.0739		63.3373				3.81495		5.98498
	5.97961		81.7447				2.58005		6.35305
	3787.66		8.12481				11.8871		3.02233
	1.41873		22.8897				0.504604		4.51663
	2.7881		24.0446				1.47928		4.58764
	2.41926		24.1711				1.27456		4.59521
	8.00424		12.9325				3.00076		3.69292
	20.8978		517.984				4.38528		9.01676
	163.052		8.37206				7.34919		3.06558
	123.622		17.9298				6.9498		4.16429
	22.3365		568.859				4.48133		9.15193
	3.72299		9.58565				1.89646		3.26088
	1.76932		9.5252				0.823197		3.25175
	3.35201		19.3656				1.74503		4.27543
	10.3747		30.5535				3.375		4.93327
	11.7642		28.5519				3.55633		4.83552
	0.79707		70.9964				-0.327222		6.14967
	4.6761		49.0999				2.22531		5.61765
	9.01511		14.0233				3.17235		3.80975
	21.6387		75.3536				4.43554		6.2356
	4.00032		87.9191				2.00012		6.4581
	7.95586		62.7482				2.99202		5.9715
	4.00743		12.1705				2.00268		3.60531
	2.3638		5.58718				1.24111		2.48212
	18.9226		17.4279				4.24204		4.12332
	21.3079		26.0592				4.41332		4.70372
	7.98355		26.4424				2.99703		4.72478
	5.88027		25.7224				2.55588		4.68495
	19.3417		27.7442				4.27364		4.79411
	4.85958		26.0385				2.28083		4.70257
	2.2651		20.8184				1.17957		4.37979
	39.8055		32.3792				5.3149		5.01699
	145.518		1371.38				7.18506		10.4214
	2.7486		36.7376				1.4587		5.19919
	34.6707		12.1773				5.11564		3.60612
	21.7769		23.877				4.44473		4.57755
	4.33782		5.54597				2.11697		2.47144
	12.9066		215.837				3.69004		7.7538
	24.4022		15.6607				4.60894		3.96908
	11.5306		13.4845				3.52739		3.75323
	30.62		9.98722				4.9364		3.32008
	2.31051		31.1582				1.20821		4.96154
	23.9422		77.8829				4.58149		6.28323
	80.847		47.4649				6.33712		5.56879
	14.4609		48.6071				3.85409		5.6031
	8.91201		182.657				3.15575		7.51299
	43.4627		11.8868				5.44171		3.57128
	3.67397		31.8638				1.87734		4.99385
	3.32513		11.5038				1.73341		3.52404
	1.21198		4.67861				0.277367		2.22608
	18.2962		66.9766				4.19347		6.06559
	0.69166		70.0284				-0.531864		6.12987
	1.19185		125.047				0.253202		6.96633
	45.8216		8.56697				5.51795		3.09879
	2.02764		2.60369				1.0198		1.38056
	13.7566		2.82591				3.78205		1.49871
	11.3117		6.73933				3.49974		2.75261
	18.8427		67.9327				4.23593		6.08603
	13.354		101.291				3.7392		6.66236
	46.7859		2.66262				5.548		1.41285
	22.2631		2.19413				4.47658		1.13365
	45.3		11.5153				5.50144		3.52549
	12.4383		1.66304				3.63671		0.73382
	9.33473		1.10291				3.22261		0.14132
	6.07743		71.7796				2.60346		6.1655
	32.2066		5.56823				5.00928		2.47722
	42.0321		0.931746				5.39342		-0.101992
	20.9218		48.8748				4.38693		5.61102
	2.385		53.5913				1.25399		5.74393
	1.79654		167.393				0.84522		7.38709
	4.97727		358.728				2.31535		8.48675
	1.71587		18.2193				0.778941		4.1874
	4.8643		8.27353				2.28223		3.0485
	79.6643		10.2114				6.31586		3.35211
	9.30802		13.0836				3.21848		3.70969
	4.67872		12.1259				2.22611		3.60002
	31.723		1.73301				4.98746		0.793283
	6.97724		13.1333				2.80266		3.71516
	11.1876		50.2402				3.48383		5.65077
	3.25461		8.4589				1.70248		3.08047
	1.5404		3.94765				0.623304		1.98099
	3.21118		12.1443				1.6831		3.60221
	3.97274		1.87924				1.99014		0.910146
	27.7554		67.6712				4.7947		6.08047
	18.3309		9.85982				4.1962		3.30156
	7.269		63.9697				2.86176		5.99932
	10.8953		7.5135				3.44563		2.90949
	39.5153		23.421				5.30434		4.54973
	1.8394		2.5546				0.879237		1.3531
	1.28483		2.59547				0.361581		1.376
	2.99304		123.877				1.58161		6.95276
	25.3766		8.3669				4.66542		3.06469
	15.6545		33.4132				3.96851		5.06235
	6.62056		22.1657				2.72695		4.47025
	11.0887		26.8491				3.47102		4.7468
	5.66538		24.4464				2.50217		4.61155
	13.33		38.6765				3.7366		5.27338
	12.7899		73.5654				3.67693		6.20096
	186.09		33.7398				7.53985		5.07638
	10.2845		33.9269				3.3624		5.08436
	5.60329		34.7999				2.48628		5.12101
	0.879297		96.4375				-0.185577		6.59152
	13.933		50.5805				3.80043		5.66051
	0.717203		3.31397				-0.479547		1.72856
	1.96312		81.0474				0.973145		6.34069
	3.44447		58.3725				1.78428		5.86722
	15.4434		59.0358				3.94892		5.88352
	2.54377		58.1547				1.34697		5.86182
	48.9812		14.4663				5.61416		3.85462
	5.27557		19.91				2.39933		4.31542
	97.6983		0.972529				6.61026		-0.0401874
	119.524		13.5078				6.90116		3.75572
	9.82892		87.6318				3.29703		6.45338
	7.09709		23.0821				2.82723		4.5287
	27.5402		44.5493				4.78347		5.47733
	6.71278		42.8558				2.74691		5.42142
	6.94459		45.4583				2.79589		5.50647
	27.9348		39.1117				4.80399		5.28953
	1.52027		42.7115				0.604331		5.41655
	0.778611		330.387				-0.361026		8.36801
	8.22934		20.7094				3.04078		4.37222
	7.98087		22.8461				2.99655		4.51388
	6.1113		26.184				2.61148		4.71061
	2.50815		47.0979				1.32662		5.55759
	5.43755		79.6558				2.44296		6.31571
	15.5425		3.00738				3.95815		1.58851
	13.8599		17.4286				3.79285		4.12338
	7.30115		11.8632				2.86812		3.56842
	183.052		18.4187				7.51611		4.2031
	2.64067		46.0061				1.40091		5.52375
	24.7666		27.886				4.63032		4.80147
	19.5034		18.521				4.28566		4.21109
	117.197		18.5183				6.87279		4.21088
	117.16		43.0052				6.87234		5.42644
	42.516		22.0064				5.40994		4.45985
	15.557		3.52658				3.95949		1.81827
	11.1246		12.802				3.47568		3.6783
	7.25557		43.3938				2.85909		5.43942
	5.0636		122.969				2.34016		6.94216
	4.59472		693.456				2.19998		9.43766
	53.3674		10.983				5.73789		3.4572
	15.1368		10.8465				3.91999		3.43915
	114.406		171.863				6.83802		7.42512
	8.959		4.03074				3.16334		2.01104
	4.26444		161.949				2.09236		7.33939
	44.772		7.62361				5.48453		2.93047
	4.17991		6.7856				2.06347		2.76248
	19.8848		12.0153				4.3136		3.5868
	3.2087		105.992				1.68199		6.72781
	14.1854		34.2814				3.82633		5.09935
	23.2977		297.235				4.54212		8.21546
	11.1123		6.00363				3.47408		2.58583
	1.55776		11.268				0.63947		3.49416
	1.99648		39.9534				0.997461		5.32024
	17.9866		19.2791				4.16885		4.26897
	78.6411		121.041				6.29721		6.91935
	149.77		2.68337				7.22661		1.42405
	3.38661		27.4973				1.75984		4.78122
	7.17964		13.2992				2.84391		3.73327
	8.05296		1021.28				3.00952		9.99617
	1.54398		378.767				0.626658		8.56517
	3.21514		15.2527				1.68488		3.93099
	43.0124		187.606				5.42668		7.55156
	29.959		13.3586				4.90492		3.7397
	13.5172		2.57847				3.75672		1.36652
	27.8491		19.9601				4.79956		4.31905
	1.32443		41.2449				0.405373		5.36615
	9.92446		21.984				3.31099		4.45838
	2.24475		78.0029				1.16656		6.28546
	18.0407		35.2492				4.17318		5.13952
	14.6973		22.3702				3.87747		4.4835
	6.50172		2.11695				2.70082		1.08199
	17.5367		11.1478				4.13231		3.47869
	5.24501		20.9984				2.39094		4.39221
	2.31015		19.4789				1.20798		4.28384
	12.9651		42.0871				3.69656		5.3953
	2.60327		3.68163				1.38032		1.88035
	4.66366		2.99477				2.22146		1.58244
	9.94428		24.3287				3.31387		4.60459
	22.5435		1.08442				4.49464		0.11692
	31.0311		4.95671				4.95564		2.30938
	5.40601		1.99454				2.43456		0.996057
	24.7411		2.09391				4.62884		1.0662
	16.227		4.58423				4.02032		2.19668
	104.318		7.51382				6.70485		2.90955
	5.04389		1.3764				2.33454		0.460896
	877.094		26.5688				9.77659		4.73166
	4.48052		59.942				2.16367		5.9055
	5.91156		25.8438				2.56354		4.69175
	4.00048		2.53774				2.00017		1.34355
	5.45306		44.3251				2.44707		5.47005
	2.72436		28.138				1.44592		4.81445
	3.24497		5.45565				1.69821		2.44775
	2.58982		115.148				1.37285		6.84735
	8.28387		91.4759				3.05031		6.51532
	29.1597		1622.67				4.8659		10.6642
	5.8642		1555.29				2.55193		10.603
	1.6136		5.84271				0.690283		2.54664
	1.26395		48.3727				0.337935		5.59612
	1.45617		2.41625				0.542184		1.27277
	33.349		219.704				5.05957		7.77942
	48.9988		100.837				5.61468		6.65588
	32.7897		25.6998				5.03517		4.68368
	17.9402		5.28499				4.16512		2.4019
	5.20451		4.31118				2.37976		2.10808
	4.93256		10.0458				2.30234		3.32852
	3.45046		29.5581				1.78679		4.88548
	7.01598		30.9873				2.81065		4.9536
	177.187		4.01869				7.46913		2.00672
	68.9094		3.59468				6.10663		1.84586
	18.1442		25.1235				4.18144		4.65097
	123.908		157.431				6.95313		7.29858
	73.786		58.9983				6.20528		5.8826
	34.1831		36.9253				5.09521		5.20654
	4.7464		10.7298				2.24683		3.42355
	4.08808		17.1395				2.03142		4.09925
	4.48812		121.552				2.16611		6.92543
	5.50775		19.8934				2.46146		4.31422
	2.48463		2.46191				1.31303		1.29978
	13.4259		0.568772				3.74695		-0.814077
	6.5096		18.61				2.70257		4.21801
	1.47382		882.521				0.559556		9.78549
	25.2978		3.43578				4.66094		1.78064
	18.3538		42.943				4.19801		5.42435
	100.084		41.8317				6.64506		5.38653
	50.4406		2.01338				5.65651		1.00962
	73.6275		7.28762				6.20217		2.86545
	19.7477		16.4471				4.30361		4.03976
	56.9802		42.4725				5.83239		5.40846
	13.2294		42.1218				3.72567		5.3965
	18.315		191.144				4.19495		7.57851
	1.74896		191.109				0.806501		7.57825
	24.711		4.20967				4.62708		2.07371
	1.10296		36.5683				0.141384		5.19252
	4.76493		40.5076				2.25245		5.34012
	27.949		6.24432				4.80473		2.64254
	15.412		106.984				3.94598		6.74125
	11.6319		103.424				3.54001		6.69243
	0.949099		16.7363				-0.0753693		4.06491
	14.1268		7.53098				3.82036		2.91284
	2.86472		2.18847				1.5184		1.12992
	14.1513		4.42063				3.82287		2.14425
	1.91846		48.5932				0.939951		5.60268
	1.67832		48.169				0.747014		5.59003
	1.54039		4.02497				0.623294		2.00898
	7.14844		28.4647				2.83763		4.8311
	17.4107		47.4243				4.1219		5.56756
	6.39835		47.7396				2.6777		5.57711
	7.27229		6.67805				2.86241		2.73943
	6.26414		8.57				2.64712		3.09929
	30.9666		8.3448				4.95264		3.06088
	17.1877		56.6676				4.1033		5.82445
	26.6962		25.5714				4.73856		4.67646
	40.4136		41.3721				5.33677		5.37059
	11.6761		40.406				3.54549		5.3365
	4.47926		49.7097				2.16326		5.63546
	14.1125		434.456				3.8189		8.76307
	10.6338		17.3367				3.41058		4.11576
	23.5191		17.9218				4.55576		4.16365
	39.4866		149.387				5.30329		7.22291
	11.6536		25.0414				3.54271		4.64624
	1.9273		50.1746				0.946582		5.64889
	36.1743		13.7801				5.17689		3.78452
	2.47281		161.216				1.30615		7.33285
	15.5578		14.6083				3.95956		3.86872
	6.50649		14.8206				2.70188		3.88953
	1.54137		27.6512				0.624216		4.78927
	1.54137		51.6521				0.624216		5.69076
	1.88745		7.39222				0.916438		2.88601
	2.7048		5.96542				1.43552		2.57662
	3.2571		10.4455				1.70359		3.38481
	3.74703		72.0546				1.90575		6.17102
	10.7472		68.6877				3.42588		6.10198
	7.20826		0.888559				2.84965		-0.170461
	2.9569		8.03954				1.56408		3.00711
	4.30523		12.7325				2.10609		3.67045
	36.5226		1.83678				5.19072		0.87718
	80.5586		21.8249				6.33197		4.44791
	68.6394		24.1852				6.10097		4.59605
	6.34836		15.2436				2.66638		3.93013
	8.1949		3.6927				3.03473		1.88468
	3.03163		27.8375				1.60009		4.79896
	4.75703		22.9013				2.25006		4.51736
	1.65361		239.191				0.725621		7.90202
	3.13334		9.61748				1.6477		3.26566
	357.249		559.373				8.48079		9.12767
	5.26439		6.58313				2.39627		2.71877
	5.80493		11.4871				2.53728		3.52194
	0.975511		112.49				-0.0357701		6.81365
	8.96403		8.86303				3.16415		3.1478
	14.845		99.8395				3.89191		6.64154
	6.0218		26.1664				2.59019		4.70964
	2.9907		16.2854				1.58048		4.0255
	6.75481		53.5825				2.75591		5.74369
	7.91772		120.281				2.98508		6.91027
	10.1579		9.72335				3.34454		3.28145
	0.714922		151.911				-0.484141		7.24708
	0.798687		26.3268				-0.324298		4.71846
	13.0423		7.46456				3.70512		2.90006
	9.31591		11.754				3.2197		3.55508
	0.652288		31.4557				-0.616419		4.97525
	32.4081		17.209				5.01828		4.10509
	2.53556		6.03579				1.3423		2.59354
	1293.8		5.93334				10.3374		2.56884
	623.073		6.33514				9.28326		2.66338
	18.079		12.0991				4.17625		3.59683
	6.97257		16.2738				2.80169		4.02448
	38.8774		15.662				5.28086		3.9692
	8.37001		84.798				3.06523		6.40596
	6.20897		15.0145				2.63435		3.90828
	2.28588		5.74266				1.19275		2.52172
	2.45732		447.797				1.29709		8.8067
	14.6129		57.4428				3.86917		5.84405
	31.0038		26.4323				4.95438		4.72423
	18.1786		20.2341				4.18417		4.33872
	25.5087		4.67644				4.67292		2.22541
	8.40708		4.98441				3.0716		2.31742
	9.55872		59.3365				3.25682		5.89085
	1.07373		41.8589				0.102636		5.38746
	1.03736		35.5327				0.0529139		5.15107
	2.45214		0.492753				1.29404		-1.02106
	4.62937		16.5767				2.21082		4.05109
	1.11304		17.8968				0.154502		4.16163
	3.90172		13.5408				1.96411		3.75924
	4.06657		2.39227				2.02381		1.25838
	1.34642		4.05933				0.429131		2.02124
	11.5862		74.5665				3.53434		6.22046
	1.16167		12.3255				0.216205		3.62357
	6.96226		59.1596				2.79956		5.88654
	26.6221		49.944				4.73455		5.64224
	29.1907		25.619				4.86743		4.67914
	15.9658		13.209				3.99692		3.72345
	12.0365		83.2655				3.58934		6.37965
	14.0233		7.7472				3.80975		2.95368
	53.374		23.3558				5.73807		4.54571
	46.9602		27.1207				5.55337		4.76132
	2.39477		17.691				1.25989		4.14495
	91.2278		48.337				6.5114		5.59505
	10.0622		91.4935				3.33087		6.5156
	10.4257		213.883				3.38207		7.74068
	0.917799		47.6576				-0.12375		5.57463
	8.4038		47.1275				3.07104		5.5585
	7.11002		22.1786				2.82985		4.4711
	1.90191		12.9484				0.927446		3.6947
	1.77676		78.2451				0.829251		6.28993
	4.33681		10.2876				2.11663		3.36283
	3.81146		20.2785				1.93035		4.34188
	7.18827		18.0195				2.84565		4.17148
	1.84003		9.77978				0.879732		3.2898
	3.67596		9.03847				1.87812		3.17608
	176.447		46.5223				7.46309		5.53985
	36.8528		172.555				5.2037		7.43092
	7.45111		18.414				2.89746		4.20273
	18.7894		0.853709				4.23185		-0.228184
	6.81421		52.8357				2.76855		5.72344
	9.30864		53.4857				3.21857		5.74108
	8.00104		5.18526				3.00019		2.37442
	7.60385		19.8264				2.92673		4.30935
	14.022		66.4651				3.80962		6.05452
	2.22391		9.92148				1.1531		3.31056
	0.600742		5.8868				-0.735183		2.55748
	3.23026		1.11049				1.69165		0.151197
	4.51372		38.5448				2.17432		5.26847
	1.44399		73.5417				0.530059		6.20049
	6.14437		4103.58				2.61926		12.0027
	3.88168		12.6777				1.95668		3.66422
	4.90744		5.7371				2.29497		2.52032
	17.2016		77.2017				4.10447		6.27056
	93.5241		3.95163				6.54727		1.98245
	442.299		10.0597				8.78888		3.33052
	448.18		22.8699				8.80793		4.51538
	12.4499		20.8519				3.63807		4.3821
	7.44812		40.8452				2.89688		5.35209
	14.0075		1.5316				3.80813		0.615042
	23.3613		0.767763				4.54605		-0.381266
	2.4141		7.52686				1.27148		2.91205
	45.045		3.65327				5.49329		1.86919
	4.79124		42.9304				2.2604		5.42393
	1.96786		569.935				0.976626		9.15465
	1.98859		37.0196				0.991749		5.21022
	5.26268		1.8703				2.3958		0.90327
	7.60247		4.17554				2.92647		2.06196
	6.41712		4.20036				2.68192		2.07051
	3.83736		4.39931				1.94012		2.13728
	4.01397		4.8115				2.00503		2.26649
	1.89114		3.53563				0.919254		1.82197
	40.8741		57.3337				5.35312		5.84131
	130.544		37.3246				7.0284		5.22205
	41.3447		15.6425				5.36963		3.9674
	5.44467		141.708				2.44484		7.14678
	11.1311		170.837				3.47652		7.41647
	24.3057		117.284				4.60322		6.87387
	13.5524		179.06				3.76048		7.4843
	7.14716		6.4142				2.83737		2.68127
	3.11494		8.79244				1.63921		3.13626
	3.24728		18.7346				1.69923		4.22764
	1.1344		9.70037				0.181927		3.27804
	4.69716		19.1247				2.23179		4.25736
	6.1924		3.03137				2.6305		1.59997
	104.812		41.6358				6.71166		5.37975
	64.6733		15.9366				6.0151		3.99427
	39.1774		9.07174				5.29195		3.18138
	2.53144		910.947				1.33996		9.83122
	1.87244		929.631				0.904916		9.86051
	18.5847		1039.5				4.21605		10.0217
	3.87126		471.656				1.9528		8.88159
	19.5927		184.164				4.29224		7.52485
	81.7614		448.618				6.35335		8.80934
	16.6396		28.8593				4.05654		4.85096
	8.3589		30.0634				3.06331		4.90994
	4.57094		29.3988				2.19249		4.87769
	1.57137		29.0983				0.652024		4.86286
	7.62516		15.612				2.93077		3.96458
	9.1809		11.8529				3.19864		3.56717
	3.08592		8.85114				1.6257		3.14586
	8.22023		28.4656				3.03918		4.83115
	0.722806		14.2231				-0.46832		3.83016
	1.86744		0.723234				0.901063		-0.467466
	17.3783		9.64986				4.11922		3.27051
	166.914		4.74252				7.38296		2.24565
	6.91095		89.525				2.78888		6.48422
	3.3636		55.626				1.75001		5.79769
	3.10014		2.75675				1.63233		1.46297
	16.1274		2.78443				4.01144		1.47738
	61.2713		5.20019				5.93714		2.37856
	3.69792		5.91969				1.88671		2.56552
	164.372		7.83125				7.36082		2.96924
	3.84824		12.1077				1.9442		3.59785
	4.13167		6.03026				2.04673		2.59222
	25.9057		94.6456				4.6952		6.56446
	1.40585		198.295				0.491445		7.63151
	6.19617		4.86026				2.63138		2.28103
	5.05612		20.5078				2.33803		4.3581
	770.668		3.78352				9.58996		1.91973
	4.50357		29.4827				2.17107		4.8818
	5.34454		9.95474				2.41807		3.31538
	4.40928		9.39461				2.14054		3.23183
	22.6791		101.013				4.50329		6.65839
	14.1379		13.1144				3.82149		3.71308
	6.04763		0.468315				2.59637		-1.09445
	12.0287		52.0059				3.58841		5.7006
	51.8195		53.584				5.69542		5.74373
	2.70306		48.1146				1.43459		5.5884
	2.3405		29.5297				1.22682		4.8841
	1.46914		26.1225				0.554967		4.70722
	9.61184		30.9071				3.26481		4.94987
	8.06143		589.027				3.01104		9.20219
	23.4438		5.74174				4.55114		2.52149
	2.33069		64.7465				1.22076		6.01673
	1.36904		23.0823				0.453169		4.52872
	1.20351		45.3753				0.267254		5.50383
	1.69014		75.7502				0.757144		6.24318
	5.20451		28.8794				2.37976		4.85197
	8.16931		1.46876				3.03021		0.554603
	3.30028		42.3714				1.72259		5.40502
	19.3633		10.9787				4.27526		3.45664
	8.71934		1.49739				3.12422		0.582446
	6.51315		12.4247				2.70336		3.63514
	2.43071		37.483				1.28138		5.22816
	2.3187		4.09844				1.21332		2.03507
	8.97239		9.25186				3.16549		3.20974
	11.5463		51.3027				3.52935		5.68096
	4.85952		5.23585				2.28082		2.38842
	7.47575		10.7699				2.90222		3.42893
	19.1095		61.1673				4.25622		5.93469
	5.17269		2.71901				2.37091		1.44308
	3.8715		1.97272				1.95289		0.980184
	20.3758		15.3125				4.34879		3.93664
	49.7986		13.5119				5.63803		3.75616
	4.07564		98.2923				2.02703		6.61901
	12.2246		104.759				3.61172		6.71094
	11.3841		36.791				3.50894		5.20128
	3.19947		6.23912				1.67784		2.64134
	12.0298		6.18434				3.58854		2.62862
	28.4078		6.20067				4.82822		2.63242
	0.578922		25.4329				-0.78856		4.66862
	5.3532		1.01105				2.4204		0.0158611
	4.62958		37.0387				2.21088		5.21096
	2.35014		20.5964				1.23275		4.36432
	4.13764		1.82843				2.04881		0.870604
	29.424		33.8334				4.87892		5.08038
	20.7108		11.384				4.37231		3.50894
	0.687157		101.422				-0.541288		6.66423
	343.544		7.35184				8.42435		2.87811
	7.44252		72.0258				2.89579		6.17044
	29.1546		1.44868				4.86565		0.534743
	64.2281		6.0045				6.00513		2.58604
	4.80825		10.3747				2.26551		3.37499
	44.6066		2.50351				5.47919		1.32395
	28.8693		7.99111				4.85147		2.9984
	43.1885		6.94561				5.43257		2.7961
	8.77965		11.1877				3.13416		3.48384
	8.6864		56.3154				3.11876		5.81546
	29.2443		12.9651				4.87008		3.69656
	13.516		1.08117				3.7566		0.112589
	6.9524		63.7833				2.79751		5.99511
	53.1524		2.3108				5.73206		1.20839
	2.69802		22.5069				1.4319		4.49229
	13.1667		51.4419				3.71882		5.68487
	15.9997		59.7502				3.99998		5.90087
	313.237		9.64621				8.29111		3.26996
	3.23688		1.1937				1.6946		0.255445
	16.4966		9.3355				4.0441		3.22273
	6.24127		7.21146				2.64184		2.85029
	34.3575		7.43167				5.10256		2.89369
	25.3796		6.17093				4.6656		2.62549
	54.9185		1.44466				5.77922		0.530728
	43.9837		1.20313				5.4589		0.266792
	14.7946		1.61519				3.887		0.691702
	11.6883		1.43805				3.547		0.524112
	8.15285		1.13074				3.02731		0.177266
	7.13432		5.56571				2.83478		2.47657
	63.2558		63.3832				5.98313		5.98603
	1.84965		13.5249				0.887254		3.75755
	96.6935		8.27841				6.59535		3.04935
	48.7943		36.3826				5.60864		5.18518
	74.4854		25.127				6.21889		4.65117
	4.58859		119.728				2.19805		6.90362
	5.09366		23.3071				2.3487		4.5427
	4.70972		42.3043				2.23564		5.40273
	8.93585		85.6781				3.15961		6.42085
	1.56638		23.5836				0.647433		4.55971
	9.81952		11.2371				3.29565		3.4902
	3.62935		24.1938				1.85971		4.59656
	0.64001		27.5859				-0.643834		4.78586
	39.2354		24.898				5.29408		4.63796
	17.8922		3.30468				4.16126		1.72451
	14.288		393.181				3.83673		8.61905
	2.30439		866.421				1.20438		9.75892
	0.747881		12.2402				-0.419119		3.61355
	12.9094		10.8834				3.69035		3.44406
	4.65216		71.7549				2.2179		6.16501
	13.5633		5.50487				3.76164		2.46071
	2.46592		34.3838				1.30212		5.10366
	9.6502		89.0347				3.27056		6.4763
	0.98966		25.2688				-0.0149955		4.65929
	1.6892		146.132				0.756344		7.19113
	7.42171		58.8628				2.89175		5.87928
	2.17742		26.6704				1.12262		4.73717
	16.4776		172.634				4.04244		7.43157
	5.34508		212.773				2.41821		7.73317
	4.46535		2.82057				2.15877		1.49598
	4.38767		61.5722				2.13346		5.94421
	12.0228		231.202				3.5877		7.85301
	4.96301		5.58175				2.31121		2.48072
[truncated: 14,880 more rows]

## Sheet: Fig. 5b-2
Dsim			Dsec
robust	ribo-bound		robust	ribo-bound
4.8834	0		4.31542	0
3.77283	0		3.55122	0
3.52906	0		3.52906	0
2.33824	0		2.26268	0
1.71022	0		1.64275	0
1.60835	0		1.5825	0
1.57702	0		1.53694	0
1.51265	0		1.53103	0
1.46834	0		1.49673	0
1.44704	0.0527563		1.38676	0
1.44616	0.130492		1.36417	0
1.42101	0.140889		1.20811	0
1.26133	0.179197		1.17101	0
1.21078	0.180073		1.16286	0
1.11257	0.195435		1.034	0.0623151
1.0467	0.197078		1.01983	0.112612
0.930653	0.209651		1.0103	0.140889
0.916591	0.231958		0.990728	0.179197
0.878396	0.23403		0.945249	0.179265
0.874075	0.239786		0.941736	0.183865
0.773654	0.250488		0.93559	0.208784
0.749065	0.280737		0.815849	0.211579
0.630002	0.297768		0.772772	0.213294
0.62681	0.315987		0.630002	0.21916
0.614038	0.364709		0.621711	0.236023
0.547176	0.379463		0.619728	0.241589
0.52062	0.390521		0.612482	0.246941
0.509004	0.405213		0.5721	0.250488
0.48885	0.419678		0.563883	0.25695
0.477615	0.43946		0.527022	0.297134
0.473083	0.4468		0.52062	0.312744
0.461379	0.455058		0.483277	0.324363
0.431742	0.457015		0.477615	0.358924
0.414885	0.457321		0.471696	0.368203
0.386327	0.462128		0.464923	0.379463
0.321019	0.467031		0.431742	0.385337
0.314568	0.473755		0.425006	0.390521
0.287141	0.476372		0.414885	0.434903
0.271932	0.478028		0.406058	0.43946
0.239422	0.507734		0.377297	0.440858
0.227751	0.508657		0.364044	0.445859
0.219778	0.513952		0.322669	0.446115
0.204369	0.51638		0.319624	0.44965
0.165764	0.520154		0.314568	0.457015
0.164844	0.535233		0.271677	0.468599
0.0202246	0.543163		0.249696	0.493511
0	0.54379		0.247113	0.496356
0	0.556039		0.227751	0.507734
0	0.582332		0.189299	0.51106
0	0.599079		0	0.512496
0	0.601762		0	0.514849
0	0.620648		0	0.51638
0	0.635117		0	0.544986
0	0.639733		0	0.556774
0	0.660271		0	0.582332
0	0.693651		0	0.600733
	0.697078		0	0.609567
	0.716185		0	0.628802
	0.748628		0	0.629337
	0.798062		0	0.638698
	0.79823			0.644077
	0.799497			0.660271
	0.810902			0.69796
	0.813277			0.698463
	0.832032			0.706838
	0.850023			0.753075
	0.855518			0.796289
	0.857633			0.79823
	0.862879			0.817229
	0.864035			0.822005
	0.895972			0.830379
	0.940605			0.832032
	0.949445			0.867609
	0.962235			0.878414
	0.963119			0.885256
	0.965468			0.88538
	0.969279			0.897675
	0.972315			0.904927
	0.982656			0.923663
	0.987534			0.927835
	1.00082			0.930293
	1.01169			0.934079
	1.0337			0.934602
	1.03536			0.941205
	1.05116			0.946941
	1.0583			0.950269
	1.05917			0.961484
	1.06131			0.964734
	1.06939			0.966025
	1.07205			0.980139
	1.10593			0.989748
	1.1129			1.02051
	1.12957			1.03043
	1.16896			1.03393
	1.18205			1.05142
	1.22252			1.0583
	1.22881			1.06806
	1.26452			1.07205
	1.27539			1.08379
	1.33917			1.0891
	1.3455			1.09661
	1.37027			1.10104
	1.39799			1.13848
	1.45972			1.14845
	1.48997			1.16821
	1.49161			1.17019
	1.51685			1.17675
	1.52623			1.18508
	1.53424			1.2062
	1.5943			1.21767
	1.60508			1.22065
	1.60966			1.2217
	1.61692			1.22881
	1.63202			1.25322
	1.69899			1.25335
	1.78457			1.32438
	1.79039			1.33302
	1.83599			1.33782
	1.87027			1.38964
	2.02809			1.40047
	2.04887			1.41552
	2.0736			1.49124
	2.45784			1.52719
	2.62099			1.54385
	2.68678			1.59915
	2.68842			1.60526
	2.87626			1.66846
	2.99614			1.68311
	3.55767			1.69041
	3.68812			1.70647
	3.71087			1.75569
	4.41095			1.8992
	4.87124			1.93729
				2.08899
				2.10055
				2.1069
				2.14874
				2.16279
				2.1894
				2.28595
				2.36722
				2.4032
				2.45052
				2.46468
				2.65666
				2.66824
				2.66949
				2.80876
				2.88204
				2.96996
				3.0442
				3.19857
				3.31553
				3.35653
				3.45241
				3.55767
				3.59901
				3.67328
				3.70462
				3.70899
				4.09079

## Sheet: Fig. 4c
Transcribed_only	Ribo.Bound_only	Stoc.translated	Rep.translated
1	10	22	13
11	12	5	4
15	14	7	8
16	3	9	2
18	3	1	5
19	4	2	2
2	9	7	1
20	3	4	2
21	5	3	5
23	3	36	1
24	4	2	6
25	3	2	1
26	4	3	5
6	6	1	1
5	10	6	3
8	3	8	4
6	4	3	1
1	5	8	4
10	9	5	2
8	8	1	1
3	14	9	1
1	15	3	9
2	4	1	1
4	6	2	2
10	7	1	5
1	4	8	7
2	7	9	1
8	2	17	5
11	2	18	1
8	1	26	2
10	1	27	5
9	3	28	4
3	4	3	8
11	6	35	9
12	4	4	1
13	2	7	33
16	3	8	36
2	4	2	1
8	6	3	6
2	9	6	3
3	8	2	2
10	3	13	6
15	4	2	4
17	7	4	1
18	8	5	2
19	19	2	3
20	3	1	2
22	4	1	2
23	6	2	1
26	7	3	1
27	8	4	3
30	3	5	1
31	2	1	3
32	4	1	1
33	22	1	4
34	29	1	5
38	34	1	1
39	1	1	2
40	12	2	1
41	20	3	4
43	2	4	2
5	4	30	1
52	3	4	2
53	1	5	6
55	2	2	3
56	3	4	2
57	8	2	1
59	6	15	3
60	7	13	1
61	8	1	1
62	7	6	2
63	1	1	4
64	3	2	7
65	2	3	1
7	5	2	1
8	7	6	7
9	4	1	3
1	5	2	1
11	3	2	3
12	17	5	5
13	7	3	4
14	5	2	1
16	6	3	1
19	44	4	5
2	2	7	10
26	3	1	11
27	3	1	1
28	2	2	3
29	3	2	1
30	4	3	2
31	4	4	5
34	5	5	2
35	4	6	1
37	2	1	2
38	1	2	2
39	3	3	5
40	5	1	1
5	1	4	1
6	2	1	2
7	11	3	3
9	7	4	4
6	8	2	4
8	9	1	9
1	3	2	3
10	1	2	10
11	6	3	5
12	1	2	1
13	1	5
14	5	6
15	6	1
3	4	1
4	5	2
5	1	10
6	2	6
7	10	8
8	1	5
9	3	6
1	6	7
1	7	8
2	1	3
4	2	2
5	3	6
3	1	4
6	3	3
7	1	6
2	4	2
4	5	6
4	21	1
5	23	14
1	3	2
1	3	3
10	3	2
11	5	6
12	5	2
13	2	6
15	4	1
16	9	7
17	3	2
19	1	8
2	1	9
21	11	4
22	11	1
23	2	7
25	3	1
3	4	4
4	5	1
5	9	5
6	2	1
7	3	1
9	4	15
10	9	2
11	1	1
4	4	1
6	2	3
9	2	18
2	4	3
3	5	4
2	1	4
6	2	5
1	3	6
2	2	1
3	3	3
4	1	5
5	2	6
12	4	2
13	7	2
15	1	3
16	1	3
17	2	3
18	1	4
9	2	11
10	1	5
11	1	6
1	2	8
5	4	4
10	5	11
11	8	12
12	3	15
3	4	4
5	13	9
6	2	3
7	2	2
10	5	1
12	7	5
13	2	4
14	5
15	2
16	2
19	2
24	4
30	6
32	6
6	7
9	3
1	4
21	5
3	1
4	2
7	9
14	4
9	4
11	6
18	7
19	2
2	5
24	8
5	2
3	2
1	3
2	3
6	5
8	4
7	4
4	3
1	4
1	5
4	2
5	3
6	10
7	11
1	1
6	5
10	3
8	1
3	10
4	3
5	8
6	3
7	2
9	3
8	4
9	13
1	3
2	4
3	1
4	2
5	2
10	1
11	7
12	8
13	9
14	14
7	16
10	17
11	2
12	8
13	2
14	2
15	1
16	1
17	1
18	1
19	4
20	5
21	2
22	2
23	3
24	4
7	5
8	5
9	1
1	1
2	2
10	7
11	2
12	6
13	1
2	3
3	2
4	1
7	2
8	1
9	12
1	2
2	4
3	4
4	3
1	6
2	1
1	10
13	2
15	7
2	3
20	1
24	20
25	12
26	112
27	3
31	6
4	2
1	1
10	2
11	1
12	2
13	1
15	3
18	1
19	13
2	14
23	16
27	17
28	2
3	6
4	8
5	2
6	1
7	4
8	4
9	2
33	1
6
58
63
64
65
75
76
1
10
100
102
11
110
112
114
115
118
12
16
18
19
2
20
21
23
25
26
27
28
29
3
31
37
4
40
41
42
44
48
49
5
50
53
58
6
62
64
66
67
68
69
7
70
71
8
80
82
83
84
85
86
87
88
89
9
90
91
92
93
94
95
96
97
98
99
4
6
3
1
10
7
8
9
2
24
25
5
6
9
10
13
1
1
2
4
5
6
7
10
11
12
8
9
1
3
4
5
6
7
8
7
8
7
3
1
13
15
16
26
4
1
16
7
1
13
15
17
18
19
20
6
8
9
7
8
9
1
3
4
25
27
28
29
32
34
37
41
42
43
44
45
46
47
48
49
50
1
10
12
13
14
17
18
19
20
21
24
25
26
27
28
29
31
32
36
38
39
4
40
41
42
45
46
8
9
4
5
6
7
4
5
1
2
14
1
2
3
7
8
12
1
12
4
10
11
12
13
14
15
2
3
6
8
9
1
2
3
6
1
4
10
11
5
7
8
9
1
1
1
2
4
6
7
8
9
3
5
1
2
11
13
14
6
4
15
1
2
3
4
9
2
3
5
6
7
1
1
4
2
3
2
1
10
11
12
13
14
15
16
18
19
2
20
27
28
3
30
32
36
37
38
4
47
48
49
5
50
51
53
54
6
61
65
66
7
8
9
1
2
3
4
5
4
6
7
1
2
3
4
5
2
10
3
1
2
1
2
3
4
6
7
8
1
2
4
5
6
7
8
9
12
7
8
3
1
6
1
1
3
2
5
6
5
10
11
8
9
100
101
102
103
104
105
106
107
108
109
110
111
112
113
114
115
116
118
119
120
121
66
67
68
69
70
71
72
73
74
75
76
77
78
79
80
81
82
84
85
86
87
88
89
90
91
92
93
94
95
96
98
99
3
5
1
10
11
2
3
6
9
2
3
4
5
3
4
5
6
7
8
10
11
12
7
8
9
3
4
5
6
7
1
2
5
6
8
9
2
3
4
5
3
2
3
4
5
6
7
8
1
10
11
15
17
18
19
2
20
3
4
5
6
7
8
9
1
6
9
1
2
4
2
3
4
5
3
1
2
3
4
5
6
7
8
9
10
11
12
13
14
15
16
17
2
3
4
5
6
7
8
9
1
8
9
4
1
2
3
4
5
1
1
2
3
2
2
4
7
1
11
12
2
3
5
8
9
22
3
30
38
3
4
3
4
7
10
14
16
3
5
6
9
10
6
2
1
2
3
11
12
14
6
2
3
2
1
10
12
13
7
9
2
6
4
5
6
3
11
25
28
29
30
31
32
33
34
35
5
3
2
1
2
3
4
2
1
1
1
6
8
13
14
17
18
3
6
9
1
4
1
2
3
2
3
7
5
7
8
1
3
4
6
1
10
2
3
4
6
7
8
9
2
1
6
1
2
3
1
2
3
4
6
7
10
11
3
6
7
9
6
7
5
1
12
16
17
4
2
3
5
7
28
29
30
31
2
3
9
2
1
2
3
4
4
8
1
4
10
11
12
13
14
15
5
6
9
3
10
8
2
3
2
3
1
1
10
2
4
6
3
1
14
11
1
4
3
1
10
12
13
3
5
6
7
10
11
12
13
15
16
3
4
5
6
7
8
9
2
5
7
2
2
3
10
12
15
18
24
25
26
27
28
4
5
6
7
8
9
6
4
1
5
3
1
1
2
3
1
1
2
4
7
1
12
8
10
11
12
13
14
15
17
3
5
6
2
2
3
10
16
17
18
4
2
5
1
2
3
4
4
6
7
1
2
10
2
3
5
6
7
8
9
1
1
2
2
3
2
3
6
7
3
4
13
5
6
3
5
1
2
3
4
3
2
25
29
45
1
2
3
4
1
16
9
3
2
3
2
3
1
2
3
4
13
14
31
2
9
1
10
11
13
14
15
16
17
18
20
21
22
23
24
25
26
27
28
29
30
31
32
33
34
35
36
37
7
9
2
3
4
5
6
3
1
3
4
5
6
7
2
7
1
4
6
7
3
4
5
6
7
8
9
2
3
4
5
7
8
1
2
16
19
20
21
1
2
1
7
8
3
30
35
17
19
1
2
1
3
5
7
8
1
2
1
2
1
1
1
2
1
4
1
2
3
3
2
3
4
3
11
15
16
17
18
2
20
23
3
36
37
38
39
4
49
5
52
54
55
56
6
1
4
5
1
6
10
11
2
3
4
5
6
7
8
9
1
3
3
2
3
4
5
6
7
8
9
1
3
1
2
3
4
1
2
3
1
2
3
4
4
6
1
1
3
4
5
6
7
3
3
4
5
1
3
4
4
1
2
3
1
4
5
1
10
11
12
2
3
5
6
7
8
9
2
1
10
11
12
14
16
17
18
19
2
20
21
22
23
24
25
26
28
29
3
4
5
6
7
8
9
5
6
7
8
4
5
10
11
12
4
5
7
9
8
7
9
2
7
2
1
7
3
1
3
4
5
6
2
8
1
10
5
6
9
10
11
2
4
5
6
7
8
10
11
3
4
5
8
9
1
10
11
12
13
14
15
16
17
19
2
20
21
22
23
24
3
4
5
6
7
8
9
1
5
8
1
2
3
8
2
3
6
7
8
9
1
3
7
4
5
6
7
1
1
5
11
8
5
6
7
8
9
10
11
3
4
5
7
8
9
3
1
2
6
7
12
2
3
4
3
2
3
5
3
5
7
8
1
10
14
18
3
4
1
2
3
4
3
1
1
3
11
12
13
3
6
1
7
8
1
2
9
4
9
5
10
11
12
9
16
17
18
19
20
21
1
2
5
6
2
3
2
3
4
5
1
3
4
1
2
3
4
2
4
7
8
6
10
14
1
10
11
12
5
6
7
8
9
12
13
14
2
5
11
16
17
18
20
21
22
23
24
25
27
30
31
33
34
35
36
37
6
8
9
4
5
7
8
3
7
8
10
12
13
14
15
16
17
18
19
20
21
22
23
5
6
8
9
12
16
17
19
20
21
22
23
3
6
7
8
9
2
4
6
8
2
5
3
4
1
4
5
7
8
2
1
3
1
4
5
2
3
5
6
7
2
1
10
11
12
13
2
3
4
5
6
7
8
9
3
4
5
15
20
2
3
3
4
2
3
11
12
6
4
10
11
12
2
4
5
6
7
8
9
1
1
2
11
12
2
5
7
8
1
4
2
3
4
5
2
3
2
5
8
9
1
4
10
4
5
7
8
9
5
6
7
1
3
4
3
1
4
5
13
17
5
7
1
14
30
31
32
33
34
35
41
5
6
8
1
1
3
4
5
6
7
2
6
7
8
1
2
6
3
4
5
3
13
1
10
11
12
13
14
2
3
4
5
6
7
8
9
2
5
10
11
5
6
3
4
5
1
2
3
1
2
2
3
15
16
17
18
19
20
21
22
23
10
11
12
13
2
3
4
5
6
7
8
9
1
2
3
4
2
4
10
11
12
13
20
21
22
3
4
5
6
7
8
9
1
2
3
3
3
4
10
8
9
1
10
2
3
4
5
6
7
25
29
31
32
33
34
36
37
40
41
44
47
48
49
50
9
8
7
2
3
6
4
5
6
7
2
3
2
3
1
2
2
3
4
10
11
12
13
3
4
6
7
9
4
1
3
4
1
2
3
10
4
5
6
8
9
1
9
4
1
2
22
24
35
38
21
4
7
1
3
4
5
19
1
3
3
6
7
29
30
31
32
33
34
35
36
1
2
3
5
6
7
5
4
17
18
19
6
3
4
4
8
9
10
5
6
7
1
6
7
8
9
2
1
1
2
2
1
2
4
5
1
2
3
4
5
6
7
9
3
4
1
2
3
1
6
2
3
4
3
1
2
2
4
[truncated: 702 more rows]

## Sheet: Primers
Primer	Sequence
Dm_FBtr0310485_5_fwd	aaactgtcttccgatgtcgtg
Dm_FBtr0310485_5_rev	ctccattgcttattctagcttgc
Dm_FBtr0339604_4_fwd	tgaaactggaaccttatatgactg
Dm_FBtr0339604_4_rev	catctcagcggcattgttta
Dm_FBtr0100032_1_fwd	ttcgaaatcatgtcgccttt
Dm_FBtr0100032_1_rev	ttccgtgaacactattttctgc
Dm_FBtr0304033_9_fwd	tcgaagcctttctaacaatga
Dm_FBtr0304033_9_rev	acggctgttcagtcatcaag
Dm_FBtr0091953_1_fwd	aaagcaatcacaacatgaagc
Dm_FBtr0091953_1_rev	gtgatatacaaagttatttgccatga
Dm_FBtr0304032_1_fwd	gacatgtggatgacgggaag
Dm_FBtr0304032_1_rev	caaataccgcgtctataaataaatcc
Dm_FBtr0347230_3_fwd	ttatttaaatgggtaaagtttcg
Dm_FBtr0347230_3_rev	atcagggcctcggttatctt
Dm_FBtr0343917_3_fwd	gccagatggactttgttttg
Dm_FBtr0343917_3_rev	ccaggacctcagatcgaaaa
Dvir_FBtr0084057_1_fwd	AGCCGCACATCAGCTTGTAT
Dvir_FBtr0084057_1_rev	AGCGTGCCATTGTCATTCTC
Dvir_FBtr0310485_5_fwd	AAAAAGCCAGCCGTTCATT
Dvir_FBtr0310485_5_rev	CGAAAGAGCCCATCGAAAT
Dvir_FBtr0339604_4_fwd	GGTGAGTAGAACTGTGTTAAATGTTTT
Dvir_FBtr0339604_4_rev	CGCTCTTTTTCGATTTTGGT
Dvir_FBtr0100032_1_fwd	GCCCTGCAAAGATAACGAT
Dvir_FBtr0100032_1_rev	GGCTCCGAGTCCATGTTGT
Dvir_FBtr0304033_9_fwd	ACCGGCTGCCTATGAGTTT
Dvir_FBtr0304033_9_rev	CCGCACAGAAGTCATCGTAG
Dvir_FBtr0091953_1_fwd	ACCACAACATCCACAACGAA
Dvir_FBtr0091953_1_rev	CAGCTCAAGCAGATTGATTTGT
Dvir_FBtr0304032_1_fwd	CGCTGTTTCACACCTTGCT
Dvir_FBtr0304032_1_rev	CAAGCAATGAGCTGGATTCG
Dvir_FBtr0347230_3_fwd	GGCCAAATATCGCAGCTATG
Dvir_FBtr0347230_3_rev	ATCAACGCCGCTTTTTGATA
Dvir_FBtr0343917_3_fwd	CAGGACCGTGTGTAATGTCG
Dvir_FBtr0343917_3_rev	CCCAAGCTGCTTATTTTGTTG
IBIN_Dvir_L	gtcaacctagacggccagaa
IBIN_Dvir_R	GTCCAACCATTTTGGCATTT
HSO_Dvir_L	CACATTAGTTGTTACACACACATACCA
HSO_Dvir_R	GAAATGCTTGAGAAACCCGTA
